# Supplementary material for: Multispectral and thermal infrared data, visual scores for severity of common rust symptoms, and genotypic single nucleotide polymorphism data of three F2-derived biparental doubled-haploid maize populations
Source: Data Brief. 2024 Mar 9;54:110300. doi: 10.1016/j.dib.2024.110300 (PMC10997887; doi:10.1016/j.dib.2024.110300)
Supplement: Supplementary file 1 [file mmc1.zip]

Archive with 11 entries (11 files):
- Loladze_et_al_genotypes_GID.txt.gz
- Phenos_pop1_adjusted.txt
- Phenos_pop2_adjusted.txt
- Phenos_pop3_adjusted.txt
- Pop1_2019_raw.txt
- Pop1_2020_raw.txt
- Pop2_2019_raw.txt
- Pop2_2020_raw.txt
- Pop3_2019_raw.txt
- Pop3_2020_raw.txt
- MANIFEST.TXT
