# Supplementary material for: Multispectral and thermal infrared data, visual scores for severity of common rust symptoms, and genotypic single nucleotide polymorphism data of three F2-derived biparental doubled-haploid maize populations
Source: Data Brief. 2024 Mar 9;54:110300. doi: 10.1016/j.dib.2024.110300 (PMC10997887; doi:10.1016/j.dib.2024.110300)
Supplement: Supplementary file 1 [file mmc1.zip › Phenos_pop1_adjusted.txt]

GID	G_2019	G_2020	GM1_2019	GM1_2020	gre_2019	gre_2020	MCARI1_2019	MCARI1_2020	MCARI2_2019	MCARI2_2020	MSR_2019	MSR_2020	NDVI_2019	NDVI_2020	nir_2019	nir_2020	OSAVI_2019	OSAVI_2020	PSSRa_2019	PSSRa_2020	RDVI_2019	RDVI_2020	red_2019	red_2020	reg_2019	reg_2020	thr_2019	thr_2020	TVI_2019	TVI_2020	VS_2019	VS_2020
1138001	1.186826777	1.612426193	2.41006552	3.076939955	0.086263267	0.082427555	0.353767418	0.533931366	0.347051589	0.552478226	0.839864433	0.849696483	0.610323008	0.766982332	0.305278153	0.389057676	0.497312686	0.65234019	4.130534825	7.603993336	0.375392704	0.508660448	0.07258779	0.051654637	0.208663867	0.252709243	25.11069658	22.28457007	8.695547387	13.26855884	4.490043278	4.688689792
1138002	0.929378479	1.66360757	1.786044609	2.86575125	0.113592769	0.085031218	0.16814029	0.49649242	0.149334519	0.518889734	0.79627561	0.856498637	0.337529413	0.748630007	0.257599598	0.360213499	0.275030499	0.62542131	2.112750563	7.0263246	0.207886923	0.480290377	0.124936952	0.051496749	0.202631363	0.244846218	31.05216527	22.40000726	4.126646262	12.92892395	5.982926779	5.36279495
1138003	1.080184312	1.795218052	2.122430247	2.947262653	0.087230591	0.087765997	0.277535191	0.555333754	0.268771823	0.578799484	0.840581178	0.853897696	0.537155966	0.777505812	0.265494774	0.393028332	0.425235216	0.662291213	3.309834551	8.042007906	0.315099792	0.517027238	0.080062591	0.049135555	0.18500442	0.258080633	25.51822621	22.54509905	6.541516228	14.08484237	7.00441382	5.365884098
1138004	1.034899267	1.858179307	1.85315501	2.875083071	0.109725071	0.099472558	0.23181707	0.572721611	0.211001197	0.584692958	0.810835858	0.844774744	0.418128431	0.765365912	0.269370173	0.401442035	0.340405366	0.656543546	2.528281701	7.505037114	0.257103474	0.516042899	0.108392771	0.053570135	0.203556211	0.284776363	28.41899742	22.21363037	5.823398339	15.7082128	4.557109437	3.934450109
1138005	1.155966069	1.964703731	2.239849819	3.135084013	0.081517418	0.081470499	0.299620509	0.611393069	0.298895848	0.650220116	0.853344424	0.861682702	0.584776691	0.828777442	0.264928619	0.420654995	0.459378982	0.712876427	3.806244831	10.03618755	0.33870217	0.561465214	0.069974395	0.040504892	0.181457138	0.25270431	26.26569389	21.92685583	7.145218847	14.34670868	5.967993233	2.658741943
1138006	1.084659485	1.735882039	1.977631151	2.759792106	0.106632169	0.083170057	0.297772643	0.475364579	0.274197654	0.505834191	0.812389306	0.865799447	0.496957299	0.751882714	0.294896427	0.340235188	0.411383787	0.617492802	2.963937411	7.088123498	0.31379566	0.468434721	0.099245539	0.047994899	0.211907109	0.230972966	27.30125146	22.29969893	7.192662574	12.37391601	5.557180295	2.99118362
1138007	1.318168609	1.847380022	2.396371578	2.971592754	0.095829729	0.092442384	0.395971133	0.60208003	0.391687847	0.615162467	0.832763048	0.847164507	0.64052917	0.785106929	0.324284063	0.423039492	0.527240033	0.680344185	4.562251837	8.438775279	0.400467591	0.540389558	0.072311007	0.05022819	0.226177141	0.277590977	25.59369457	22.24415525	10.03926891	15.31926138	2.008349304	0.858827297
1138008	0.958470009	1.305216254	2.048861469	2.755207357	0.080630002	0.07633254	0.201165154	0.38853455	0.193876115	0.39999896	0.848002862	0.856890121	0.465857326	0.67956457	0.227572501	0.309367315	0.355798039	0.549468885	2.760194114	5.301735597	0.258789448	0.41248376	0.083931376	0.058708531	0.163242491	0.210257676	26.61422181	22.8445044	4.620751686	9.796526101	7.013850529	5.422369929
1138009	1.149134551	1.953646945	2.096399989	2.914750068	0.097246265	0.084229338	0.313686673	0.539433244	0.29912237	0.579715529	0.828893348	0.867112874	0.541923845	0.789284232	0.289979093	0.374751298	0.44181812	0.662400438	3.404672855	8.708342922	0.333332299	0.510799884	0.086014425	0.043752068	0.204733379	0.247713352	27.66406823	22.36711394	7.645076115	13.86498505	1.868331642	1.090570015
1138010	1.009516819	1.690325189	2.045071404	2.909578389	0.086455309	0.074280906	0.241366209	0.499536304	0.230773746	0.537777968	0.839977108	0.868555384	0.496294898	0.778583409	0.249786456	0.358850686	0.389346221	0.646720433	2.937685316	8.150273431	0.287001948	0.494553109	0.085072829	0.044129695	0.176640332	0.218015158	27.17464507	22.28381006	5.595005599	11.61010483	7.010542793	5.07289102
1138011	1.220222799	1.707853284	2.081335982	2.874721867	0.115717386	0.103718919	0.354310201	0.574936547	0.330056071	0.570726707	0.807299018	0.831158887	0.542660366	0.743386334	0.319195086	0.413676434	0.453125376	0.645418563	3.385033531	6.824453214	0.348009318	0.512523545	0.094418759	0.060938292	0.240340862	0.29787927	26.12196257	22.2556758	9.566174163	15.93347247	5.5693993	3.099128662
1138012	1.251336034	1.815973817	2.304726914	2.956800361	0.102349553	0.088647843	0.395448672	0.589336939	0.381324471	0.608852798	0.818011937	0.849736577	0.61169002	0.790414917	0.335127729	0.41437432	0.512061912	0.681322467	4.224416177	8.493557381	0.393603688	0.537827552	0.081999246	0.048735261	0.233284337	0.258752467	25.44428883	22.1158755	9.865367767	14.19756762	4.489055848	1.077777338
1138013	1.206320774	2.05532755	2.257618532	3.071399956	0.088607184	0.080680066	0.316734969	0.545370712	0.313158757	0.597214522	0.845489022	0.874306565	0.584409588	0.810631019	0.276046233	0.372433814	0.46451687	0.676706046	3.803570479	9.452097903	0.344888016	0.519693341	0.073291915	0.038775472	0.199091649	0.248130605	26.33906423	22.0406169	8.125549608	14.21197614	6.524777766	3.881609742
1138014	1.040056268	1.584045072	2.011359905	2.777245902	0.089945981	0.086333365	0.254716968	0.465890339	0.240867807	0.482819354	0.836008118	0.855218505	0.493446119	0.724603599	0.260971864	0.343691865	0.393216411	0.599641649	2.943207187	6.383985402	0.292736248	0.457832995	0.088073302	0.054806547	0.183049858	0.237478975	26.09590487	22.4547185	5.863043377	12.24774564	7.036445111	6.482045816
1138015	1.207489222	1.699679687	2.19531076	2.970652977	0.103973807	0.098212301	0.356406071	0.580413559	0.339471216	0.578289711	0.821603064	0.834505912	0.573178906	0.753407133	0.310745802	0.418370483	0.47482324	0.65397283	3.658976166	7.275395634	0.361980694	0.52030622	0.085873359	0.058303917	0.227389255	0.291634446	26.20225528	22.32179484	9.267814905	15.58676255	3.440542258	1.945450102
1138016	1.423474431	1.957175988	2.476719264	3.202623148	0.105473871	0.09468595	0.50393766	0.674027168	0.481428605	0.678836047	0.814920285	0.842898621	0.672030497	0.809174314	0.396005639	0.466430001	0.581219534	0.716750161	5.279678947	9.689276685	0.461135437	0.581696753	0.075007624	0.048511084	0.262462992	0.30374779	24.67930177	22.1414251	12.36367532	17.18271353	1.616857292	1.05303364
1138017	1.334886288	1.979899901	2.343708867	3.105722593	0.091430768	0.083940609	0.418158606	0.624424494	0.415609408	0.657130497	0.8376081	0.858813184	0.661729031	0.82026567	0.33268823	0.431133413	0.548710393	0.711343854	4.91515354	10.19664419	0.419307118	0.564725124	0.068652886	0.042473283	0.21399446	0.26060561	25.81071915	22.01766908	9.633140547	14.74594556	3.066756127	1.988368227
1138018	1.028246374	1.796491479	1.989493033	2.971206298	0.101246179	0.086958169	0.250659931	0.543007861	0.232790523	0.56964857	0.819304005	0.856614205	0.468553893	0.776154322	0.268549431	0.383930315	0.377680687	0.657210114	2.742835647	7.927933959	0.28283674	0.51021239	0.097552206	0.048500426	0.200806514	0.258932547	27.5219661	22.08849667	6.268579582	14.16068006	6.00149204	3.599970308
1138019	1.152612324	1.923248555	2.252110467	3.155390187	0.09788486	0.078036585	0.350314184	0.590339866	0.333138832	0.633360457	0.820119673	0.865455308	0.574016947	0.822084353	0.316380125	0.409256906	0.475202948	0.703269836	3.722332826	10.0700231	0.36298947	0.551025916	0.085425581	0.040327366	0.219689121	0.244711742	26.00086113	22.03831565	8.559792802	13.7641186	4.511546841	1.3924628
1138020	1.209661099	1.699991299	2.100159871	2.772264808	0.103073085	0.10275566	0.332099469	0.553726589	0.315561049	0.552558734	0.8247594	0.83514292	0.54759321	0.737239389	0.299342444	0.398748043	0.44885699	0.634149795	3.475213999	6.562262572	0.340332795	0.499510261	0.086897874	0.060234579	0.217583486	0.284882649	26.62196591	22.57617567	8.596626666	15.18909866	4.066270174	3.364648491
1138021	1.324624075	1.867385918	2.417510897	3.028952344	0.096991372	0.093520168	0.428769724	0.630624187	0.418128465	0.639670158	0.828700301	0.843843863	0.64517684	0.794576123	0.34513333	0.441468651	0.542439168	0.695466926	4.772543622	8.817487072	0.419269258	0.557351179	0.073812113	0.050225182	0.234160401	0.284361763	25.52825115	22.20808155	10.55948805	15.78458111	4.98544099	0.765112657
1138022	0.97945024	1.670366326	1.898778469	2.780557866	0.104415253	0.078124684	0.229316326	0.455737391	0.208417617	0.488724095	0.812001022	0.869699436	0.432280546	0.748686768	0.266496137	0.329623822	0.351653298	0.609490903	2.486994536	7.153280606	0.264870918	0.460055719	0.106615492	0.047123487	0.198740639	0.215297675	29.31147278	22.89582447	5.510852082	11.34980577	4.975909937	2.083598765
1138023	1.067334471	1.559854537	2.119186485	2.881069318	0.089959138	0.096138087	0.253440219	0.551648447	0.24439124	0.544253773	0.838317713	0.832190247	0.506873401	0.731656176	0.256060195	0.407267862	0.398046674	0.633295778	3.100941998	6.663647947	0.293620698	0.502707806	0.083986614	0.061732525	0.188806687	0.278143636	25.88352291	22.33797316	6.383078765	14.37517465	6.552624198	5.442218181
1138024	1.146888449	1.631497482	2.227248962	2.888212305	0.093479595	0.089397673	0.335711108	0.536672106	0.323031468	0.54760922	0.829726491	0.843559258	0.575240151	0.752406397	0.301872325	0.391385503	0.470959096	0.642394433	3.709587135	7.207793861	0.356363654	0.502622882	0.081427235	0.055487234	0.207614379	0.256099802	25.86222956	22.39377103	8.062567079	13.37732275	7.045658209	4.492214066
1138025	1.244556045	1.914138715	2.246020607	3.145290292	0.098620918	0.09642839	0.392325991	0.695586869	0.378505083	0.68821412	0.823581283	0.836480159	0.612072665	0.808594367	0.331440717	0.483758551	0.511065635	0.722158609	4.236624387	9.653276766	0.392664984	0.591827888	0.079572478	0.050569984	0.220733202	0.304204436	26.26585551	22.25852921	9.183437103	17.0824268	3.079378447	0.886745293
1138026	1.06795093	1.877683242	1.977290265	2.897783639	0.104796463	0.09058696	0.2690136	0.559769909	0.24870064	0.584747529	0.817374185	0.85546022	0.474728706	0.78009255	0.277576683	0.390672587	0.386694594	0.662741602	2.816747229	8.121540333	0.291859764	0.516840977	0.098358888	0.048330133	0.208059914	0.259813516	27.67160452	22.39857595	6.905673656	14.39702029	5.511053806	2.850536715
1138027	0.993010603	1.490918416	2.009044714	2.785897523	0.094390259	0.098234467	0.240054263	0.507716117	0.225230867	0.500153054	0.825412484	0.828487537	0.473573326	0.706150168	0.26027585	0.384730651	0.377909019	0.604095602	2.782518187	5.823744074	0.281177147	0.473801087	0.094410771	0.066403344	0.188812974	0.275625538	26.49534336	22.57478526	5.613555331	13.7925307	7.04621206	4.953809427
1138028	1.317621996	1.944647124	2.373408631	3.10168012	0.084849419	0.077640961	0.385967188	0.55397499	0.391935693	0.603478354	0.848484562	0.871181348	0.660950694	0.816800619	0.308955675	0.382110335	0.53701953	0.686218756	4.933393044	9.543926535	0.403980163	0.529473085	0.064858218	0.039154346	0.199521997	0.239220473	25.90426109	22.37770261	8.900563853	13.51566541	2.429226249	1.764809916
1138029	1.012917801	1.701772278	1.978291791	2.714782161	0.103506423	0.085308454	0.245472779	0.463858231	0.228143436	0.490165664	0.814472006	0.863753625	0.460492277	0.736860804	0.268453515	0.334653137	0.372425375	0.604046413	2.730638362	6.68004336	0.279210052	0.457657403	0.101632351	0.050378396	0.201937968	0.23283994	28.05725756	22.48802896	6.052198669	12.34210001	6.487140182	3.97496126
1138030	1.097582101	1.655882324	2.089592891	2.869301014	0.097267354	0.095686136	0.282430254	0.559624779	0.267210954	0.56201097	0.826856208	0.837699678	0.508653236	0.751268469	0.278855679	0.405413868	0.410640915	0.647381454	3.126055185	6.969543038	0.308102402	0.510854049	0.089641788	0.057684198	0.203577185	0.27574297	26.19452127	22.24725158	7.149037723	14.59814307	6.918232026	4.998819137
1138031	1.018292098	1.611061821	2.015881515	2.83352544	0.093827538	0.085882877	0.244943846	0.501338574	0.231119319	0.517812558	0.830755652	0.853198877	0.484209525	0.743787385	0.256184441	0.365748927	0.384242026	0.624276154	2.826494914	6.894060306	0.284914263	0.48209214	0.090853044	0.053317098	0.187906722	0.24414989	27.37405895	22.43229763	5.937269018	12.76960838	5.492919911	4.62823571
1138032	1.130410574	1.752224461	2.212008023	3.030620177	0.094243973	0.092419441	0.299367705	0.593363055	0.286535452	0.602211396	0.830854143	0.842948705	0.530833092	0.778518086	0.286577182	0.421189037	0.430055675	0.674869373	3.407293583	7.97008611	0.323518348	0.535709228	0.085381135	0.052498471	0.209479491	0.280053098	25.12327426	21.96906181	7.800615052	15.25506697	6.013233983	4.558267415
1138033	0.932369072	1.347693802	1.815966929	2.718199201	0.103864837	0.083479583	0.16819305	0.41092258	0.152835967	0.417805987	0.81338286	0.849820131	0.360436678	0.677989343	0.243286354	0.323736618	0.286742812	0.556065154	2.208508506	5.223630278	0.213484803	0.421290014	0.113049245	0.061796706	0.187130646	0.227141212	28.52892394	22.62250882	3.938929507	10.80437485	7.053173436	6.529624239
1138034	1.011525152	1.937067353	1.950379277	3.005732446	0.094630654	0.080342239	0.246137679	0.536262546	0.231045432	0.581393545	0.82694763	0.870589627	0.479341825	0.799867113	0.261126136	0.371163853	0.382782948	0.668234543	2.794719488	8.940424736	0.285008314	0.513700679	0.093938714	0.041303792	0.183370503	0.240711728	27.58114725	22.39411104	5.505841537	13.5270693	5.936799663	4.402688553
1138035	1.055025747	1.626347803	2.003599284	2.953437907	0.093533589	0.099278645	0.250942305	0.580953012	0.238826978	0.574956387	0.833968823	0.828040525	0.488976809	0.7489978	0.256784532	0.423200059	0.38788169	0.653770225	2.948569105	6.99032518	0.287629616	0.521474646	0.088797295	0.061355131	0.18642172	0.290288012	26.40757327	22.09761674	6.03822837	15.25854657	7.071404452	6.90667906
1138036	1.135186872	2.040078032	2.277229579	3.161095261	0.090496133	0.088237192	0.312708488	0.619445685	0.303820111	0.651375949	0.835023015	0.858617314	0.566707014	0.81434583	0.286719238	0.424540139	0.455892688	0.704074592	3.629259821	9.831315354	0.341119017	0.557292692	0.078979248	0.043292499	0.204569883	0.277902305	25.90761315	22.30058552	7.898718512	15.89835584	5.495591205	2.465326212
1138037	1.151446139	1.660818991	2.073422011	2.733520078	0.099222827	0.093575417	0.305277268	0.503892985	0.291965228	0.514715187	0.828483525	0.847748549	0.539271989	0.732669285	0.282959281	0.366527632	0.435892421	0.61597538	3.332387346	6.458400281	0.326884695	0.476017422	0.085789313	0.056384102	0.204384788	0.258256016	25.97574579	22.43373612	7.608037806	13.58922131	5.534188308	3.039064548
1138038	0.953005099	1.525382451	1.945808391	2.775912036	0.098870688	0.083539905	0.212504864	0.435874555	0.19426929	0.453469744	0.816051073	0.856748422	0.41934217	0.709800255	0.260712698	0.32784458	0.337686445	0.580979033	2.485042549	6.038275608	0.253127743	0.439638628	0.104692205	0.05546547	0.19341506	0.229475999	27.5245397	22.51592383	5.088724707	11.5403052	6.499880631	4.627562295
1138039	1.042879286	1.87404331	2.055245898	2.803482183	0.093213225	0.084003039	0.268880981	0.532765088	0.253190402	0.567940779	0.829371908	0.864394492	0.499676603	0.782714154	0.271970272	0.372887022	0.403115657	0.656421053	3.009685238	8.322258131	0.302131028	0.506240091	0.090290369	0.045049628	0.192717978	0.234873761	27.07490111	22.17634016	6.406447276	12.9511466	6.552514385	1.955264572
1138040	1.141128939	1.957777132	2.204634331	3.102630663	0.08718772	0.078944508	0.311263588	0.599818214	0.30467002	0.641213821	0.842415694	0.864397146	0.575025668	0.823158721	0.279525206	0.415146561	0.460363755	0.706210964	3.685177235	10.20080979	0.343225253	0.555103459	0.075843071	0.040263307	0.190971209	0.245117328	26.0437766	22.02892176	7.363471214	13.81308555	5.4943833	3.080889641
1138041	0.994354924	1.530035786	1.93660976	2.659921403	0.092627059	0.076723512	0.233725915	0.4253848	0.219485733	0.450878966	0.831183896	0.867953422	0.471361624	0.725596007	0.252565628	0.316205106	0.373416988	0.585587484	2.729080469	6.320505499	0.276731502	0.439502262	0.092177213	0.050083169	0.178561226	0.204479331	27.10163174	22.47588571	5.209501183	10.34486873	5.981115102	5.561086512
1138042	1.251114912	1.824204063	2.151405952	2.762034871	0.092868157	0.084704924	0.340204156	0.50080742	0.335370522	0.533916951	0.841488266	0.865399279	0.595197419	0.765328579	0.288399171	0.353154407	0.479324853	0.633777297	3.940093611	7.643753946	0.358605757	0.484196615	0.074383982	0.046746821	0.19926458	0.233074788	26.51837735	22.52625597	8.295374714	12.70316568	3.975328577	1.436156387
1138043	1.067773446	1.909460232	2.079246815	2.922237945	0.091756683	0.079904307	0.262715015	0.540973049	0.251186842	0.584525895	0.834763709	0.868579008	0.507558959	0.798586847	0.26284811	0.376853692	0.403223371	0.670406227	3.083566156	8.944233019	0.29942424	0.516714262	0.086406521	0.042031832	0.189508437	0.23449205	27.778261	22.33772744	6.428459069	13.05687198	2.960364326	1.336494062
1138044	1.036098575	1.735654524	1.914260453	2.917345789	0.102989853	0.082175856	0.250149258	0.5252019	0.231345367	0.555190728	0.817880678	0.861285029	0.462194577	0.776383033	0.270174452	0.373686364	0.373245855	0.652477308	2.716808099	7.885549918	0.280229686	0.50365626	0.09898803	0.047122387	0.196458655	0.240883838	28.2839743	22.18378892	5.892975551	13.04732538	3.142392789	1.547102686
1138045	1.101359867	1.632549047	2.14613474	2.91346006	0.099101104	0.077447997	0.298938729	0.457988134	0.284188092	0.488687656	0.822260358	0.86848684	0.520079362	0.750239936	0.29057621	0.332325052	0.425857388	0.611670897	3.333185689	7.010709127	0.322389924	0.462242853	0.091139194	0.04735196	0.210065702	0.225737594	27.20684716	22.47457857	7.415804917	11.92344604	5.498255554	3.966847105
1138046	1.266850307	1.765504783	2.383156225	2.959060157	0.095338977	0.093145899	0.379450274	0.573229208	0.370487083	0.584519271	0.831290117	0.844597607	0.615041393	0.767928353	0.319615054	0.408451948	0.506755366	0.661368161	4.246528168	7.779037502	0.385374078	0.521802011	0.075720783	0.0532734	0.22660052	0.27506627	25.58079062	22.57749095	9.847144753	14.90598688	4.525268671	2.090043388
1138047	1.221205814	1.855826299	2.233849866	2.850850265	0.10648696	0.088118812	0.363297734	0.529576523	0.345803534	0.558775811	0.815358052	0.860512808	0.569748576	0.770378587	0.321499593	0.372075328	0.475108083	0.647085738	3.781997735	7.829096747	0.364324872	0.499370975	0.088334841	0.047585484	0.236551371	0.254580912	26.97294774	22.54412699	9.596527	14.00255651	2.351030886	1.176817022
1138048	0.972360163	1.583972809	1.997639712	2.759046613	0.084881891	0.084563778	0.199953649	0.463717532	0.189825755	0.48333199	0.843145131	0.857786395	0.441508502	0.730261039	0.233310896	0.34140442	0.341846814	0.602754999	2.660611204	6.377950373	0.250639381	0.458753286	0.088849358	0.053217175	0.169634664	0.233664072	26.93710554	22.82115517	4.735726297	12.08665176	7.031896978	5.804816076
1138049	1.078096133	1.784468544	2.114707943	2.892555368	0.0913983	0.080220141	0.275492821	0.482069825	0.262797655	0.518523043	0.835252518	0.868841038	0.516027819	0.759310191	0.26952368	0.343502707	0.413762049	0.624546067	3.142312842	7.760659541	0.308795406	0.475005201	0.085771273	0.045940543	0.194827176	0.230551063	27.48530447	22.99800748	6.806645552	12.43497964	4.120441971	1.598506988
1138050	1.11774902	1.773060278	2.036188717	2.86307459	0.097977062	0.082241333	0.278207545	0.489565762	0.263805918	0.524259734	0.830550637	0.86740957	0.506242212	0.765610244	0.272163966	0.347490938	0.406138647	0.631388466	3.080283186	7.47563306	0.303513396	0.480218729	0.08817742	0.046383288	0.200091752	0.236781779	26.66222625	22.46719127	7.125795578	12.87043875	6.402092748	3.385964583
1138051	1.126146867	2.044306846	2.183438285	3.146574169	0.090012844	0.081439383	0.297387599	0.58189013	0.288257688	0.629183502	0.83831092	0.868860004	0.551056257	0.818758591	0.275634825	0.39853277	0.440696134	0.6957285	3.464734159	9.999749956	0.32841617	0.542061169	0.080012624	0.03978363	0.195784559	0.255365516	26.90245878	22.60738446	7.337504579	14.61870916	4.487773559	2.022525361
1138052	1.103810865	1.748801867	2.089136335	2.84192088	0.092805419	0.094854686	0.266452857	0.544569726	0.255976442	0.556811851	0.838695004	0.846859915	0.514295988	0.754092491	0.258977513	0.38810246	0.406863112	0.642330711	3.10835587	7.166400427	0.301183224	0.501798395	0.084087219	0.054193866	0.192729455	0.269168514	25.98737039	22.35337927	6.923206467	14.53396009	6.518833893	4.631629141
1138053	1.169215137	1.849076169	2.113722116	3.009610141	0.104358784	0.095665305	0.333795437	0.603895292	0.316328055	0.613467163	0.818517777	0.844180267	0.54646384	0.779018778	0.305518317	0.424333852	0.451779264	0.676700357	3.490374786	8.221194255	0.344148088	0.538311009	0.089562984	0.052115876	0.220129111	0.289591525	26.33507815	22.25781445	8.403965872	16.00844317	2.90928967	1.08541435
1138054	1.276301292	1.843866092	2.340730867	3.115682056	0.096512811	0.096097311	0.39692519	0.650433042	0.388074773	0.650191551	0.829478218	0.837767947	0.630418313	0.794451831	0.326846193	0.455787949	0.523262981	0.70073533	4.424341461	8.752241119	0.400010845	0.56632515	0.075590204	0.052059712	0.223693614	0.299012166	26.02186179	22.1875231	9.724088826	16.59682576	3.405440743	1.90756838
1138055	1.068790553	1.82514005	2.121030993	3.192840159	0.095971206	0.090641784	0.281193702	0.627630435	0.266679026	0.637579101	0.825731855	0.843556624	0.515871854	0.7971226	0.27786513	0.441713637	0.416330122	0.697363317	3.140372667	8.892911855	0.3119773	0.558774205	0.089458687	0.049910564	0.202244809	0.287709664	26.82941389	21.9716115	6.980609046	15.89616348	6.173637248	5.06361698
1138056	1.179772318	1.663287823	2.129918	2.83135087	0.09272963	0.092310785	0.29538335	0.498934837	0.287034192	0.512865778	0.84265887	0.849195034	0.543060729	0.73207474	0.268616209	0.362882377	0.431503809	0.614675476	3.426539808	6.606485177	0.320869601	0.474274305	0.078336109	0.055988693	0.197499113	0.260093795	26.43762611	22.46513562	7.70732672	13.69565154	5.497289866	4.511040962
1138057	1.018029431	1.373677365	2.032879264	2.783302547	0.098194957	0.096346447	0.25634766	0.48778232	0.237698605	0.474909646	0.817050285	0.825788653	0.470745497	0.682046127	0.281219946	0.380394672	0.383424534	0.585328751	2.872148947	5.493783802	0.289635437	0.460317268	0.098656126	0.070314052	0.200733052	0.267954035	26.21605672	22.57395204	6.003870318	12.93456108	7.616857292	5.571915853
1138058	1.061773394	1.525311274	2.161946455	2.70998494	0.097607809	0.085066636	0.282502199	0.427750058	0.266584088	0.442861959	0.822403966	0.857619441	0.510371222	0.700402094	0.281402332	0.322656698	0.41426478	0.571085235	3.118600333	5.780808106	0.31162663	0.431192571	0.09176623	0.056235108	0.209465779	0.233622764	27.71719182	22.74032888	7.257268065	11.77125413	4.516438598	4.043367021
1138059	0.971509708	1.713714472	1.96464903	2.870276375	0.100113383	0.087624404	0.230410057	0.545356976	0.212005249	0.562895744	0.814276555	0.850380904	0.441815546	0.765362255	0.268170619	0.391506116	0.358083012	0.652243021	2.623001583	7.654969937	0.269152932	0.5097407	0.104021109	0.051585027	0.195589222	0.251947415	27.90125205	22.36014441	5.352251765	13.45370346	7.011147377	3.939449578
1138060	1.006734072	1.591899684	1.899551408	2.821054936	0.095909434	0.089868938	0.221942535	0.495552257	0.207543505	0.507115426	0.829004037	0.847681872	0.448195032	0.730945388	0.248535249	0.36511736	0.354052385	0.61458989	2.621661247	6.460173607	0.262061365	0.474533669	0.095369135	0.056675321	0.181917653	0.253784396	26.75859242	22.29473618	5.215612652	13.15784115	7.009520552	5.646006929
1138061	1.061848099	1.834126297	2.029251718	2.877576288	0.099923719	0.082396921	0.272645937	0.488894997	0.255582926	0.527555474	0.821392233	0.869627162	0.496361374	0.768616236	0.277064248	0.34461108	0.402034859	0.632253425	2.967712532	7.665786613	0.301970271	0.479696325	0.093922459	0.045244267	0.201758798	0.237441689	27.19973679	22.86806406	6.703772961	13.03627537	3.624570003	2.532606353
1138062	1.262941702	1.541872684	2.257323464	2.656502612	0.097507983	0.086465392	0.372070303	0.433000992	0.361943222	0.447695489	0.830952006	0.856305955	0.603236333	0.699168176	0.315373189	0.325441237	0.496788316	0.571904968	4.120288975	5.864901418	0.377630975	0.432987155	0.077372666	0.056810316	0.219117859	0.227737175	25.95538864	22.87455396	9.263394893	11.45009507	2.459130977	1.123122244
1138063	1.057480112	1.672924637	2.033758349	2.862790742	0.104932253	0.090450652	0.268827737	0.512567439	0.250408318	0.528346003	0.814526788	0.851177041	0.482824767	0.744865921	0.27861882	0.370395615	0.392532752	0.627757613	2.885455305	6.821271391	0.295647399	0.485497555	0.099391706	0.053960934	0.212113532	0.260211999	27.63441049	22.5225924	7.030174837	13.8555371	6.390636593	2.585119927
1138064	1.126135995	1.594961501	2.177690316	2.837019185	0.0873962	0.082516898	0.29758211	0.464087951	0.29011488	0.486586148	0.842350772	0.860568108	0.559618418	0.737066676	0.272198575	0.340614136	0.445347046	0.606931243	3.519038848	6.575671504	0.330928192	0.46136331	0.077347605	0.051680665	0.190000254	0.235538143	26.5181365	22.81949689	7.161732078	12.27478031	6.073821753	2.030221029
1138065	1.007165793	1.257920234	1.928208794	2.613301474	0.094773774	0.086068291	0.221573358	0.375675115	0.206652378	0.373650441	0.830646723	0.8438319	0.443011383	0.634917626	0.250053436	0.310180073	0.351147611	0.518010328	2.647898669	4.542046356	0.260864399	0.391719721	0.095361	0.068582946	0.18302562	0.224638908	27.23446151	22.88608745	5.266775276	10.07539628	7.056973642	7.221398449
1138066	0.902564745	1.291932458	1.743828378	2.550425946	0.106909332	0.081619462	0.155844799	0.36615204	0.139577464	0.372929223	0.807799327	0.854282933	0.340228418	0.655900275	0.240514081	0.296702477	0.272245376	0.526009158	2.068386445	4.616517479	0.203217905	0.391975807	0.119437076	0.062686655	0.184700815	0.21005993	29.83085812	23.02833543	3.444475122	9.597987336	6.989961126	5.933339008
1138067	1.082919115	1.754930216	2.149228238	2.992094051	0.09451388	0.089212274	0.288042565	0.560435207	0.274401334	0.578384763	0.82965907	0.850639105	0.52912157	0.773152929	0.277377902	0.398463315	0.426012707	0.661231437	3.203543168	7.846282629	0.318750622	0.5183063	0.086209473	0.050788625	0.201975054	0.266321197	26.15686161	22.26613812	7.238756306	14.49078227	6.394302517	4.968393014
1138068	1.072855871	1.964328745	2.092926377	2.997633626	0.096415234	0.089228822	0.28231424	0.589475789	0.267409507	0.619187806	0.825147527	0.857144591	0.514536557	0.799523894	0.279642191	0.407324363	0.41607468	0.685005282	3.150819275	8.972748428	0.312237556	0.537834092	0.090050267	0.045389805	0.200696967	0.265919463	26.68168792	21.94988942	6.875956544	14.97801941	6.058125422	3.4827709
1138069	1.158099844	1.906421992	2.11386852	3.025537528	0.092100369	0.079300477	0.308798933	0.54959542	0.297373946	0.591855637	0.839295748	0.868137466	0.551565895	0.801598841	0.280486158	0.383248604	0.444274434	0.675112108	3.461791611	9.164674987	0.332784673	0.522384919	0.079834813	0.04169181	0.196072255	0.24177225	26.1896388	22.52433203	7.507000494	13.49204249	4.514624079	0.890157732
1138070	1.16015937	1.743587861	2.078382731	2.992596477	0.103383884	0.096979472	0.321336221	0.598197218	0.30386661	0.599353964	0.820856497	0.836657178	0.539145888	0.768982357	0.297271685	0.426365158	0.44166633	0.669312106	3.34416153	7.6539683	0.334436733	0.533541786	0.088940945	0.055656504	0.214424464	0.290701168	26.35412874	22.15370096	8.068371385	15.74609185	5.517494547	5.403126981
1138071	1.148666484	1.706883927	1.998237878	2.818199775	0.105153248	0.098953014	0.305578704	0.542676093	0.2861882	0.548548653	0.822778217	0.839976031	0.51765369	0.741544806	0.28619591	0.39078156	0.422759017	0.63434467	3.062401812	6.792873937	0.319216504	0.497018102	0.091421945	0.058205972	0.211364601	0.27547759	26.9828127	22.56032221	7.811003908	14.68553627	4.459605813	1.912929805
1138072	0.980857499	1.788578493	1.893690369	2.927148035	0.105453097	0.090484258	0.213169734	0.548720761	0.194038034	0.568279746	0.813319388	0.852018152	0.411767507	0.768978842	0.257282026	0.387824816	0.331705955	0.653188228	2.401984016	7.697784317	0.248365469	0.509309497	0.107468941	0.050431829	0.1997465	0.262843925	28.89992493	22.17656084	5.516829841	14.32819784	4.481401899	1.507691057
1138073	1.011035902	1.512137865	1.911646107	2.78674758	0.101772486	0.095442071	0.23738283	0.505387299	0.219298938	0.503521186	0.819744618	0.835477908	0.451645411	0.713070997	0.261156804	0.378914654	0.363423317	0.60745066	2.618653119	6.009406744	0.271726334	0.474360113	0.100309032	0.063050322	0.193882064	0.266383587	27.07066798	22.34370995	5.712338242	13.50267408	7.027909838	5.805755331
1138074	1.187749399	1.884056475	2.186676167	2.846583358	0.097868669	0.084042018	0.355271083	0.534620276	0.340072267	0.571103772	0.827009876	0.864651902	0.580917091	0.785174998	0.30997523	0.373938445	0.480041973	0.658827268	3.759567846	8.387848621	0.365597386	0.508001591	0.082437937	0.044854408	0.214472951	0.240277157	25.68758012	22.1739426	8.635008265	13.28957333	4.446107049	1.370098578
1138075	1.160767854	1.395391204	2.264655808	2.701637317	0.102335894	0.105403057	0.350231426	0.510249715	0.330099741	0.488197635	0.816062688	0.81313318	0.561975953	0.681135133	0.318392499	0.396861742	0.467379081	0.590208526	3.597349982	5.286059429	0.358112517	0.467984327	0.088595015	0.075247645	0.231181233	0.283804162	25.48288738	22.40757591	9.067674966	13.72432672	6.559030327	6.478175273
1138076	1.406417058	1.783633457	2.484826344	2.970777044	0.100182808	0.105072136	0.472093761	0.666276394	0.463796078	0.645263441	0.82424736	0.823500131	0.681743979	0.77738462	0.368271806	0.471138527	0.578709192	0.692337054	5.300728712	7.979940648	0.450223109	0.565941034	0.071239873	0.058705983	0.244998481	0.312680502	25.70956189	22.06378763	11.50275788	17.10085987	2.096849016	1.221464635
1138077	1.120317433	1.805608728	2.111779537	2.827927099	0.093807255	0.081255057	0.296644455	0.508529982	0.284118091	0.543996694	0.830530928	0.86606392	0.527764946	0.774495269	0.284577301	0.359619222	0.427880942	0.643671762	3.383331841	7.971748824	0.321880423	0.492804128	0.08628354	0.045266118	0.199139146	0.230862705	26.65162881	22.29258435	7.115413033	12.54575165	6.533170562	3.361106681
1138078	1.138083089	1.827785924	2.133654742	2.948315058	0.098317771	0.083340171	0.32459335	0.538036599	0.309259114	0.571648981	0.823783134	0.86315978	0.553954845	0.786657734	0.29844069	0.377741199	0.453105035	0.661509954	3.479494816	8.263718794	0.342702135	0.511197184	0.086063788	0.045274833	0.209107568	0.247164617	25.86915536	22.22556839	7.819428043	13.63209697	5.941356367	4.322124222
1138079	1.304156383	1.945114069	2.289968027	2.991159586	0.097681086	0.095149526	0.39991614	0.639461611	0.388960915	0.652280449	0.830016759	0.845568196	0.624080848	0.801663845	0.330376409	0.442240816	0.51854297	0.7015371	4.381858539	9.0559403	0.397124534	0.561837114	0.07514985	0.04876649	0.224425394	0.283100063	25.38234081	22.08363533	9.782981601	15.92855939	1.980120723	1.021617829
1138080	1.084817911	1.557900539	1.972571398	2.776305836	0.103280956	0.085914801	0.263287969	0.459517224	0.246265876	0.475018782	0.816580893	0.854202643	0.462190109	0.718007695	0.283862184	0.342093724	0.378664189	0.594012072	2.999093841	6.258753513	0.287289643	0.453320307	0.100796111	0.055652411	0.203899381	0.23884795	27.63519019	22.64974382	6.319132387	12.18790147	5.03798422	3.555651268
1138081	0.916252476	1.413859279	1.905987678	2.543255611	0.088874274	0.080022629	0.158352611	0.375570385	0.148064369	0.391358234	0.837778164	0.862892139	0.380179062	0.674366701	0.218439582	0.293623617	0.29167063	0.537595411	2.292843471	5.186449343	0.212739585	0.399214267	0.097046937	0.057064325	0.168197279	0.205729412	27.31518713	22.90825707	3.879184058	9.803032304	8.138784869	6.386136014
1138082	1.150711872	1.721040245	2.200774579	2.764030031	0.086387871	0.085281458	0.283238488	0.477757572	0.278890111	0.50473684	0.847933015	0.862957546	0.555147014	0.746258006	0.260937024	0.342916394	0.434062688	0.614843156	3.504664821	6.959815912	0.319679017	0.467800655	0.074289516	0.049781629	0.188805997	0.235554704	26.00393423	22.37490344	7.257528512	12.57909391	5.995591205	4.55483962
1138083	1.19042593	1.600255086	2.232510265	2.652908188	0.095734425	0.085258666	0.3276736	0.424446026	0.31599064	0.445591314	0.833799185	0.862756424	0.565878706	0.71022161	0.291235549	0.314605131	0.459289594	0.574199188	3.604812229	5.858288241	0.345514764	0.430570286	0.080650473	0.053764135	0.214155072	0.228869905	26.93699727	22.78155509	8.679743656	11.75378352	3.011053806	2.144475572
1138084	1.253899672	1.668030829	2.129986881	2.895676439	0.105549848	0.102077058	0.375099472	0.608869234	0.355604375	0.595911789	0.820281056	0.824540012	0.57872185	0.75507042	0.323715763	0.440293785	0.482411842	0.66424015	3.793559582	7.214462795	0.370347454	0.534977375	0.084768343	0.061446326	0.225750294	0.296696718	26.20777529	22.1646001	9.282042117	15.7152226	2.547813165	1.200560813
1138085	1.088601827	1.590476934	2.152417246	2.726457398	0.09186244	0.078395268	0.302438151	0.457505007	0.288071811	0.484947518	0.828608848	0.864857569	0.536938196	0.743151928	0.291277511	0.335508449	0.437221507	0.609011089	3.407492195	6.796914414	0.329930696	0.46113628	0.085617618	0.049180822	0.199016233	0.215071698	25.77130743	22.44475298	7.029302659	11.09702029	6.041804672	4.624633621
1138086	1.268573846	1.935399475	2.2213126	2.961878972	0.095246885	0.089421776	0.346526561	0.567517488	0.340921747	0.598641852	0.838804823	0.85891362	0.59606317	0.792771613	0.293664516	0.392814592	0.482272612	0.673535299	3.985410021	8.460986261	0.361996894	0.524480648	0.075464215	0.045791958	0.210051116	0.266198104	25.90410953	22.13462579	8.861726154	14.94514884	4.015987795	3.01282814
1138087	1.073656352	1.577114957	2.065733492	2.807390359	0.094700906	0.086333423	0.278665334	0.477109504	0.264991572	0.493613385	0.830561434	0.853140195	0.518519739	0.72950573	0.270961985	0.352124187	0.416628166	0.607796765	3.10818377	6.435430428	0.311100607	0.465790179	0.087734724	0.054967974	0.194703295	0.242500374	26.73616831	22.4521179	6.70817109	12.51694424	5.468435964	5.490776253
1138088	1.035425522	1.737072026	1.946335966	2.891101473	0.092375865	0.087148076	0.220730061	0.519899492	0.20820053	0.543383833	0.838247892	0.856651366	0.449412501	0.761828007	0.243408949	0.371105057	0.353450051	0.640327771	2.677454752	7.370469578	0.260847334	0.494322737	0.091749644	0.049934817	0.181575921	0.254170046	27.59816565	22.39587898	5.476801481	13.71495007	5.917874961	2.551583768
1138089	1.213945522	1.925852859	2.251490966	2.918722707	0.091861697	0.087607419	0.359275061	0.559027182	0.34795553	0.592062562	0.835707892	0.860806068	0.595932501	0.789251917	0.308825329	0.388498684	0.489640051	0.669009271	3.964619752	8.558998542	0.371627334	0.520054605	0.076700262	0.045653966	0.209920442	0.255014235	25.33203581	22.28771378	8.661841481	14.25861283	4.917874961	2.725103652
1138090	1.081978819	1.791800476	2.052920075	2.863334146	0.101392139	0.085508082	0.289428142	0.539157797	0.272144641	0.567297672	0.819950123	0.858324788	0.512191088	0.776806504	0.284323932	0.381219669	0.41712566	0.656513713	3.09208352	7.981294862	0.314333376	0.508908064	0.09266931	0.047758035	0.207079134	0.244988633	27.73716501	22.4079743	7.177873861	13.34855696	5.021353787	4.478175273
1138091	1.044378099	1.631515703	1.949656718	2.843384983	0.09630366	0.090860302	0.236255937	0.501444393	0.222687926	0.514430688	0.831752233	0.849531255	0.467726374	0.734451021	0.251760889	0.365557764	0.369894859	0.617784796	2.754717532	6.545035179	0.273805271	0.477213862	0.0920241	0.055625942	0.186683969	0.259620911	29.02828853	22.68326658	5.844322961	13.65931515	5.124570003	1.587350859
1138092	1.167033978	1.956701878	2.129934596	3.043716693	0.09692562	0.102847753	0.320425397	0.680908362	0.304018457	0.67421178	0.829578546	0.834797937	0.541082941	0.798479451	0.296281179	0.470528663	0.442132791	0.709451053	3.434499639	8.945076405	0.334756701	0.577853622	0.084719145	0.05246225	0.209500159	0.314199622	26.01242824	22.12610091	8.003464423	17.73854722	5.05691386	4.814932972
1138093	1.008318676	1.640389901	2.034843978	2.768783241	0.096684834	0.083037122	0.247388947	0.470304342	0.232348415	0.494896895	0.822921116	0.860968814	0.476327199	0.742660538	0.265149558	0.342341679	0.382359608	0.611905136	2.850324996	6.744350809	0.285440803	0.465324874	0.095888651	0.050538617	0.194356859	0.230819039	27.6633728	22.40274289	5.947602189	12.0775645	5.516593829	4.136385783
1138094	1.295718927	1.930115427	2.269964798	3.031613469	0.107015513	0.091091918	0.394941867	0.610476564	0.378588721	0.628640471	0.818308857	0.851542456	0.600868596	0.796091065	0.332142687	0.424182213	0.502504938	0.688870004	4.080509879	9.009812152	0.386213957	0.546868175	0.083020445	0.047481319	0.24199331	0.27719726	26.33720263	22.23236363	10.50361651	15.52382346	4.032473761	1.599970308
1138095	1.249112105	1.249709003	2.26025634	2.520156358	0.092497188	0.099995118	0.354849569	0.396669564	0.34731639	0.380852089	0.838445284	0.822077039	0.602432567	0.612614443	0.301800503	0.33429109	0.489239049	0.512623638	4.024448776	4.153252111	0.368604489	0.394362005	0.073930389	0.080151841	0.210377181	0.254025845	26.72201147	22.8804553	8.86513149	11.20704119	2.441585897	5.405896892
1138096	0.911039205	1.249994498	1.78525428	2.472371717	0.093305409	0.101020041	0.161988919	0.394905717	0.148843528	0.378794464	0.833542219	0.818647476	0.378656184	0.603124994	0.218223505	0.336863685	0.292356728	0.507303686	2.155571853	4.293295225	0.213638328	0.391878148	0.100542009	0.082755138	0.166014661	0.247078742	27.54175249	22.81591671	3.673078047	10.5948185	7.471930852	6.059413959
1138097	0.980850762	1.411353841	1.955512268	2.730028288	0.088641213	0.083378014	0.206642066	0.427051525	0.195462079	0.437010437	0.839017273	0.851139889	0.44747089	0.692111606	0.235683737	0.330114114	0.347362049	0.569420797	2.622364355	5.670984671	0.25463056	0.432865691	0.089950774	0.059743014	0.172752478	0.225743237	27.56032761	22.93958367	4.895596786	10.92352278	6.955469943	5.950372647
1138098	0.926747118	1.646047654	2.029164116	3.028543795	0.089039477	0.089414353	0.203326764	0.569458233	0.190884144	0.57754183	0.83036885	0.843530035	0.444050902	0.767785586	0.24295598	0.410430075	0.348335951	0.662446977	2.594405362	7.525792306	0.256770626	0.52339319	0.094604984	0.053771276	0.179164311	0.272377097	26.74453299	22.26524181	4.743094619	14.5615719	6.093532297	5.547102686
1138099	1.241934851	1.724049782	2.143646838	2.970360493	0.105206777	0.099542887	0.364292582	0.609902851	0.345294566	0.603692221	0.822321323	0.832683749	0.572285045	0.764752132	0.31381204	0.435591548	0.474872921	0.669892385	3.631856957	7.515812812	0.362926798	0.537479368	0.085563045	0.05743973	0.227872631	0.298177439	25.83091269	22.43680455	9.456926616	16.12664078	5.434096511	3.850286115
1138100	1.043738449	1.606346937	1.920888962	2.75666714	0.100226299	0.086811058	0.240851108	0.466078405	0.224646468	0.484281238	0.825231491	0.85494855	0.459335151	0.723358894	0.259981086	0.343945064	0.367859096	0.598876996	2.711182135	6.490268539	0.274348654	0.457251011	0.096448848	0.05507284	0.192354723	0.236233398	28.12786942	22.61721854	5.914697079	12.16364138	4.045658209	1.645120627
1138101	1.274204489	1.832814167	2.298000401	2.931020668	0.099715193	0.095857351	0.411780477	0.617737956	0.393557644	0.624099415	0.824041431	0.840596988	0.619553105	0.78449762	0.339541748	0.434395073	0.520307344	0.684783145	4.206892681	8.303340973	0.402020497	0.547300188	0.078371665	0.052346966	0.23267564	0.280472029	25.80468596	22.30114209	10.24256946	15.41359811	4.481210351	1.131247173
1138102	1.229501621	1.973402821	2.138207568	2.945394348	0.10129647	0.091122079	0.336081376	0.57322667	0.322638869	0.602584413	0.829832359	0.858106888	0.563318049	0.788522228	0.295917339	0.39627958	0.459053692	0.671869558	3.580603951	8.589224505	0.346309017	0.524932961	0.082407641	0.046344228	0.216770063	0.269735638	27.44740447	22.09038632	8.821268974	15.17563124	3.461579933	1.402242975
1138103	1.026121887	1.56505253	1.867568559	2.672350532	0.095912796	0.082140845	0.222879822	0.420275729	0.209517113	0.442483141	0.833604151	0.865319544	0.451546443	0.713106127	0.242576498	0.312034589	0.355092827	0.574800135	2.626126901	5.924492297	0.261923259	0.430317554	0.09311175	0.052274234	0.178673735	0.220575062	28.43533276	23.10239828	5.320880064	11.2875259	6.011979341	3.852851264
1138104	1.120364564	1.63633707	2.156351102	2.915957963	0.101139454	0.107101487	0.304277487	0.617471676	0.287022396	0.593125022	0.821326284	0.81646821	0.521675852	0.744888692	0.292111754	0.449632816	0.427006851	0.65898879	3.246509469	6.848798988	0.323170355	0.534512737	0.091092349	0.065571819	0.217934826	0.313992531	25.91788813	22.15135121	8.027467356	16.55925807	4.472300289	5.010414412
1138105	1.127615574	1.580729805	2.076863023	2.83409993	0.101025025	0.099350648	0.284162705	0.530103869	0.267275452	0.526335001	0.825944143	0.833163477	0.498783092	0.724003886	0.280366466	0.390960421	0.404045675	0.620483522	3.084823583	6.185243621	0.304018348	0.487243708	0.090994126	0.062572007	0.211210518	0.282353478	25.83390066	22.623579	7.614420052	14.65850443	5.013233983	4.280212336
1138106	1.072351761	1.674986372	2.122295857	3.100055083	0.08775784	0.079832053	0.275166827	0.524386127	0.263386073	0.552599779	0.838793489	0.859165604	0.520357463	0.775330036	0.269273647	0.376895487	0.415547621	0.653077316	3.210395175	7.917103179	0.309697983	0.505135313	0.082976925	0.047734299	0.188461994	0.247914723	25.93854761	22.23660647	6.57532818	13.29983535	5.00276164	5.002374881
1138107	0.946046352	1.618043743	1.810203492	2.45345443	0.094447846	0.069527829	0.183900334	0.335082127	0.170476572	0.371122295	0.831001434	0.892068734	0.408334739	0.70738368	0.230034273	0.247350984	0.318208166	0.529874954	2.33260877	5.738294798	0.233685607	0.380788899	0.099545922	0.043176796	0.169994905	0.170705878	29.58279224	22.9983859	4.03442609	8.714644849	5.468435964	3.391074931
1138108	0.996656295	1.569149248	1.929119556	2.654865575	0.091377699	0.07682282	0.205689444	0.392746087	0.193933149	0.419414141	0.837486852	0.874419161	0.43457478	0.708854144	0.237348365	0.291122985	0.339224906	0.559169612	2.6022149	5.980935323	0.249687501	0.414069322	0.091845847	0.048933441	0.176614216	0.202844523	27.5522221	22.50579306	5.004748984	10.3455764	6.957506602	3.036868313
1138109	1.070951658	1.536524798	2.107635954	2.613862969	0.094127654	0.08768218	0.268191998	0.420743239	0.255858028	0.434933957	0.832836005	0.857001279	0.513217333	0.691279987	0.263579032	0.316812519	0.408656141	0.561967759	3.050080238	5.638861247	0.303509374	0.423472034	0.086887857	0.057534908	0.196769451	0.227282852	26.05110043	22.76760987	6.91321167	11.39554593	6.974840982	6.116434652
1138110	1.300658713	2.036504561	2.255018113	3.112555985	0.098447052	0.092402932	0.391517298	0.649882026	0.379655119	0.672486956	0.831574946	0.850353632	0.613311229	0.817293409	0.324072776	0.445609903	0.509194063	0.715462682	4.236080894	9.852439823	0.389577874	0.572597665	0.076217652	0.045480322	0.223327642	0.284741393	25.59409797	22.01729605	9.750743736	16.23737469	4.458637687	1.059413959
1138111	0.897080092	1.169347948	1.807253397	2.376474425	0.090271906	0.086026044	0.153979964	0.320386748	0.141636754	0.315547747	0.835160984	0.844566651	0.365618748	0.589170708	0.219475101	0.282437593	0.28319984	0.471198798	2.169898378	3.779617758	0.207440913	0.350881422	0.101200958	0.073347357	0.163371265	0.206577973	27.04661497	22.96648858	3.345772246	8.486198857	7.982377544	6.737896515
1138112	1.157484907	1.802382788	2.191463099	2.969111782	0.092458961	0.087810331	0.305322007	0.55895081	0.298706821	0.581889027	0.835357098	0.853885048	0.55988179	0.779066167	0.280438278	0.394395736	0.44827235	0.663798527	3.634394829	8.125727328	0.334264048	0.518886354	0.080192641	0.048946431	0.199994366	0.258559951	26.35491215	22.37055449	7.606470419	14.14911146	5.025981388	2.350536715
1138113	1.162241659	1.79541689	2.205896573	2.976244205	0.104637771	0.091574701	0.350486635	0.607654862	0.331209249	0.618036456	0.812191868	0.844620122	0.558103817	0.785947961	0.320131439	0.429278131	0.466406726	0.683938327	3.638211303	8.418476575	0.358164325	0.54488292	0.091294584	0.051099411	0.229053625	0.273442631	25.72848021	22.13933954	8.732571493	14.98211646	3.570690341	1.805315386
1138114	1.278886381	1.978177205	2.344313078	3.116677586	0.094106322	0.082370626	0.383873399	0.571953938	0.373663712	0.614842265	0.83572562	0.866052049	0.613434376	0.809260767	0.319221182	0.39477725	0.507717162	0.68714267	4.260691935	9.485742691	0.38747516	0.534748601	0.075259862	0.041742062	0.223394301	0.256450309	26.15828066	22.35197574	9.799902738	14.51142323	2.98308134	1.206947571
1138115	1.11801988	1.720866112	2.123346484	2.820071714	0.098102206	0.093991218	0.323252534	0.549347825	0.3051951	0.559049697	0.822421189	0.844656373	0.546347041	0.753446373	0.299809525	0.394217147	0.449401774	0.644258778	3.396146609	7.247936022	0.341478569	0.505324712	0.088464609	0.055003996	0.20913534	0.264916733	25.75946707	22.35802526	7.716159164	14.15717252	6.593198872	3.917369065
1138116	0.975643067	1.507784721	1.892883085	2.669425872	0.097442528	0.095481122	0.228363257	0.478507287	0.209949413	0.479224196	0.823037511	0.840125488	0.445351225	0.703117874	0.256821653	0.358976029	0.357915297	0.591006638	2.517207181	5.638327141	0.26727621	0.456460406	0.10004216	0.062620461	0.185226734	0.254567633	28.98369883	22.55117412	5.187655813	12.85362596	3.454831695	6.540598338
1138117	1.241297568	1.723320927	2.273158001	2.890898535	0.099056701	0.086710218	0.377992347	0.54807525	0.364186489	0.567666191	0.827010486	0.852108698	0.601157061	0.770510719	0.318796035	0.392064002	0.499107214	0.656382589	4.00862019	7.767442795	0.381390887	0.512659143	0.080159851	0.050392382	0.225761637	0.251521399	26.22914104	22.28204823	9.616895048	13.50925743	2.980981732	1.128406908
1138118	1.286678771	1.77445726	2.375933482	2.926292169	0.102667843	0.093189193	0.428142897	0.586340993	0.40972511	0.593203937	0.815702426	0.843911624	0.627458136	0.772843933	0.355709579	0.416047245	0.531835635	0.666884889	4.457954683	7.876702409	0.413578758	0.528601519	0.080872541	0.05258957	0.243831914	0.274522237	25.68407648	22.27270516	10.61456528	14.92652208	2.546386577	0.86279495
1138119	1.141961799	1.912022617	2.20354113	3.104329826	0.097076376	0.079193582	0.336598986	0.585982133	0.320549322	0.626486309	0.823348877	0.864682271	0.563959713	0.81485119	0.30647153	0.407356564	0.464034528	0.696880569	3.595162574	9.858615406	0.352554859	0.546076014	0.084997851	0.041511149	0.213596702	0.245312327	26.61472238	22.0773521	8.160785114	13.75953021	2.486337012	0.806354043
1138120	1.336585206	1.794037586	2.434037959	2.979771361	0.098122842	0.097084849	0.448961178	0.623211209	0.437742269	0.620951283	0.825065098	0.837354556	0.66191161	0.779958224	0.357014433	0.440211683	0.560531617	0.682240961	4.929374097	8.108847168	0.43516768	0.54785154	0.073746676	0.053933997	0.238036118	0.291223575	25.13835005	22.18347917	10.87643884	15.96310374	2.375931895	0.863522642
1138121	1.002752901	1.738134596	1.987800944	2.863322023	0.100320716	0.097908332	0.24889309	0.570065755	0.229066441	0.574026561	0.817250012	0.839460748	0.457679764	0.756417979	0.273512642	0.407545264	0.373262507	0.651956834	2.698882041	7.20794028	0.281775954	0.514957488	0.101003455	0.056368343	0.200605104	0.281591652	26.73488184	22.57497865	5.970920669	15.17050527	7.061954412	5.090813609
1138122	1.067094999	1.834881732	2.064659444	2.860307427	0.095491919	0.088440442	0.269869718	0.543307319	0.256000698	0.570546731	0.82998133	0.857667667	0.501762107	0.776125744	0.269621898	0.381999963	0.403352778	0.656071641	3.052382309	7.895697384	0.301566386	0.508678329	0.089461216	0.048053335	0.196484469	0.254378987	26.95400258	22.15982514	6.668075488	13.9806271	5.460938235	0.881024846
1138123	1.096464905	1.557075627	2.155952984	2.857915602	0.099739058	0.090614671	0.307982154	0.533986195	0.292112145	0.537137713	0.819563242	0.839373414	0.537647791	0.742000835	0.293670842	0.39387095	0.439487025	0.63529366	3.321445885	6.76233537	0.331961541	0.498786206	0.089925534	0.058154094	0.212336843	0.259224024	26.20050437	22.18167145	7.658548852	13.36616693	6.050862635	4.588434677
1138124	1.183243802	1.599745271	2.156306982	2.757905925	0.089113252	0.092516926	0.308402413	0.487553261	0.302171287	0.496587951	0.844381193	0.844392707	0.568299607	0.71201201	0.274190703	0.362633572	0.452227564	0.599805182	3.634766045	6.455035884	0.336069437	0.46446165	0.075519682	0.059915093	0.192559823	0.252560227	25.95445681	22.56242505	7.601278588	12.85835041	6.453823971	5.215024959
1138125	1.119885112	2.034013257	2.122363349	3.111109631	0.105804613	0.090353488	0.316647737	0.602556044	0.296148318	0.635246962	0.814281788	0.858247716	0.527414767	0.808559289	0.299384564	0.412119019	0.435167752	0.69426231	3.201360305	9.303039393	0.330842399	0.545926127	0.093871108	0.044125937	0.224316953	0.278367611	27.94646343	22.04843943	8.349339837	15.90602854	3.390636593	1.002804205
1138126	1.105604708	1.756213362	2.077230124	2.701389218	0.098714909	0.081543962	0.293939287	0.46228773	0.277825185	0.496593748	0.824791579	0.870070415	0.521315519	0.752901708	0.283805032	0.329295387	0.422217028	0.612542195	3.174967971	7.076784162	0.317473329	0.461498214	0.08888202	0.046320105	0.204584263	0.219565022	26.85742818	22.28548396	7.251292855	11.79205252	5.50483527	4.425530847
1138127	1.132053712	1.988966048	2.19984197	3.100505964	0.089093314	0.078560813	0.303951556	0.543811195	0.295133392	0.593383565	0.840119724	0.873136636	0.559230951	0.806661152	0.276848041	0.375208988	0.447689412	0.67513167	3.517925089	9.542273625	0.333795792	0.519890638	0.078515474	0.039586813	0.196229672	0.243214066	27.31864494	22.31563315	7.534484004	13.76350277	4.989582634	1.649210828
1138128	0.978967801	1.425337783	2.093701791	2.745747021	0.101310237	0.096067403	0.260822779	0.479838276	0.240798436	0.472692021	0.809042006	0.828756633	0.478027277	0.688686568	0.282371653	0.371940584	0.391245375	0.585803856	2.814548362	5.563394481	0.295630052	0.456934642	0.102053404	0.068411983	0.209345534	0.262380891	26.12083731	22.25902529	6.366698669	12.73192752	7.487140182	6.078265746
1138129	1.213627697	1.953611874	2.316185218	3.022651111	0.093144174	0.087069678	0.348783877	0.59721958	0.341549099	0.626917492	0.833405331	0.858113454	0.596106796	0.802463839	0.303461914	0.41386925	0.485492378	0.690287309	4.028666282	9.354643171	0.366080301	0.544100688	0.076981664	0.045003026	0.21403305	0.263307434	25.61867773	22.07259896	8.81866462	14.8031389	4.989925387	3.409957144
1138130	1.090671442	1.919521766	2.11162542	2.984719175	0.093190709	0.09091503	0.286377663	0.587152387	0.271333767	0.611727584	0.830858243	0.853969785	0.516606978	0.791219625	0.280380762	0.408075393	0.417777276	0.679229532	3.189834739	8.609052443	0.313776543	0.534110904	0.087164041	0.047455497	0.19935648	0.271368369	26.22570423	22.17880315	6.999529888	15.17213589	6.023751386	3.522205861
1138131	1.080192304	2.092950155	1.980925674	3.162145883	0.104657015	0.088605613	0.283520642	0.628741859	0.263951364	0.662336951	0.816953757	0.859439864	0.493328512	0.820734446	0.282683467	0.428652466	0.403213729	0.710339392	2.948756345	10.11608635	0.304719897	0.562958442	0.096500246	0.042136275	0.207168695	0.280142228	27.85497618	22.33626325	6.988834573	16.13088874	4.97403355	1.913919286
1138132	1.059417278	1.382065442	2.012203883	2.659040932	0.099793756	0.091635247	0.262090027	0.433033281	0.246835808	0.432049268	0.822964527	0.839451121	0.489686713	0.672920582	0.269139987	0.339578978	0.39308594	0.559958223	2.922761523	5.124946687	0.293598825	0.428808839	0.093835718	0.066275619	0.198642252	0.243756313	26.58555036	22.63657228	6.458248445	11.6667749	6.947989534	6.588434677
1138133	1.046885448	1.632259796	1.966822727	2.754910644	0.093212595	0.086817868	0.240798274	0.480623857	0.227178896	0.499839391	0.835254632	0.855061676	0.472061792	0.734711525	0.254225804	0.351230261	0.374373015	0.610901465	2.81795583	6.633332394	0.277799793	0.46759583	0.090454613	0.053532566	0.184043224	0.236989777	27.76521335	22.48040485	5.770412804	12.34590509	5.971625418	4.495617128
1138134	1.412753966	1.740155243	2.379697911	2.827021357	0.094590348	0.08929287	0.425113369	0.52802577	0.423549736	0.546771003	0.840018603	0.853169728	0.662438936	0.752197104	0.333790083	0.37918455	0.548620289	0.637022914	4.976772878	7.556566913	0.418909762	0.495530111	0.066684942	0.052484296	0.225112473	0.254028941	24.89299392	22.54313653	10.54739222	13.58150013	3.011947806	1.216946649
1138135	0.992820754	1.660587514	1.980970808	2.95729775	0.10193774	0.086731844	0.234454576	0.53340419	0.214741573	0.55070763	0.812300066	0.850578166	0.43802587	0.761091192	0.273672281	0.384929645	0.356846575	0.646331864	2.637338363	7.376248481	0.269468511	0.503287492	0.105172999	0.052213673	0.202427084	0.256645065	28.38073514	22.55132756	5.672503207	13.65886142	6.073879795	4.779490983
1138136	1.431087179	2.088078292	2.2962699	2.765127708	0.100964415	0.088184204	0.449147816	0.548801595	0.440845909	0.59211558	0.830315507	0.868553357	0.660031202	0.793936381	0.348818008	0.374791469	0.55529628	0.665851844	4.971591902	8.896501686	0.429234013	0.513122875	0.07175186	0.042746991	0.232507748	0.244795593	25.77190368	22.58234215	10.88472701	13.94443603	3.956731702	0.853936662
1138137	1.076002997	1.641641278	1.959259005	2.618496399	0.107228822	0.081201855	0.280294702	0.41572275	0.257330903	0.442909489	0.81105627	0.870784456	0.475610073	0.718818163	0.29041367	0.304592562	0.391257537	0.574253534	2.871201724	6.126474789	0.297729202	0.427629256	0.100886332	0.04960044	0.210929213	0.214064283	26.63092316	22.80790334	6.857926399	11.12449507	6.985929264	2.098882909
1138138	1.054737346	1.875156972	1.894716039	2.897490506	0.098720602	0.079651605	0.23606364	0.554907349	0.223069175	0.59515913	0.82963157	0.864622157	0.464928257	0.801207385	0.250483141	0.38918098	0.367532546	0.677764967	2.750123108	9.243895457	0.271875136	0.526224082	0.093416417	0.04326428	0.185385297	0.231367664	28.30215244	22.05851846	5.691302911	12.73161476	3.949426081	0.940558041
1138139	1.393192102	1.753811625	2.502844307	2.780413855	0.095783994	0.081944841	0.465850262	0.491921209	0.458417983	0.525248097	0.8300064	0.86610101	0.682278161	0.763176405	0.363454892	0.350893433	0.5768094	0.631492779	5.277222461	7.52930865	0.447708215	0.481530956	0.068436035	0.047023237	0.239497104	0.229164774	24.82650898	22.42283376	11.31935135	12.34284351	2.95507729	4.525287513
1138140	0.944315027	1.711627224	1.911639467	2.72581808	0.090188707	0.083174517	0.195994221	0.489451223	0.182752556	0.518687034	0.834116802	0.86252468	0.427451031	0.75615921	0.236235369	0.351618891	0.333893357	0.626741256	2.487717019	7.247096077	0.245799373	0.478324201	0.095236947	0.048827367	0.171271319	0.226981862	27.52828256	22.40282572	4.402685057	12.06362624	6.990157632	4.780212336
1138141	0.970144643	1.373002475	1.92617724	2.594662126	0.094138932	0.081059921	0.20444108	0.361590252	0.190403219	0.373394232	0.832451029	0.860063603	0.434704045	0.652051864	0.237596927	0.289175973	0.340651763	0.51926794	2.475824779	4.933166806	0.250787233	0.386264751	0.095537191	0.060410763	0.179916523	0.211558124	28.22064561	23.10678569	5.042502933	9.871779413	6.443852666	5.709104068
1138142	1.276683453	1.982550837	2.185508569	2.977431162	0.113024544	0.098507283	0.391870884	0.642687373	0.36963307	0.652386252	0.81035607	0.843291627	0.582687223	0.798622027	0.335678557	0.443256746	0.490429094	0.698796545	3.845947701	8.938824784	0.378993305	0.560156834	0.088954057	0.049690917	0.245238686	0.293242903	27.0454325	21.74520168	10.31346975	16.54393567	3.583823112	1.11491999
1138143	1.110649567	1.909671307	2.073536537	2.892899721	0.10455467	0.085141964	0.306724094	0.544354093	0.28581886	0.579721551	0.814914228	0.863923476	0.514439349	0.786072715	0.298328205	0.379499413	0.423723422	0.662236607	3.146092308	8.505897728	0.322205036	0.512399624	0.09463285	0.044814937	0.217360124	0.248291763	26.52511461	22.02799697	7.737824763	13.80927386	5.473426915	1.378944763
1138144	1.031708761	1.980966802	1.95889405	3.04120056	0.103800657	0.089638792	0.248384216	0.589146996	0.228104805	0.618399532	0.815186651	0.858027728	0.448306486	0.796878942	0.274901912	0.406994281	0.365479343	0.682813798	2.713959822	8.988534706	0.276246581	0.53627424	0.102325652	0.045316848	0.204324095	0.274489379	28.2400487	22.26290054	6.214505661	15.5026017	4.499478194	2.732332911
1138145	1.228264435	1.811189925	2.182159391	2.931096983	0.105629925	0.088081615	0.383983435	0.540932965	0.36388718	0.566555139	0.815734693	0.856919267	0.588876107	0.774109748	0.330471798	0.380947806	0.49390233	0.653971181	3.857485369	7.829204499	0.380474904	0.50733834	0.085984233	0.048534699	0.230417726	0.25691549	26.37317576	22.30913665	9.467552048	14.09833014	2.032390011	1.127159043
1138146	1.297281491	2.024031247	2.240037767	3.044453886	0.103466436	0.090464485	0.392600989	0.604102259	0.380061159	0.633836973	0.823565243	0.857062414	0.612884858	0.804388129	0.325530507	0.414928912	0.509464707	0.691984835	4.157908053	9.258558792	0.389487963	0.545223412	0.079925203	0.044770958	0.230461668	0.276595726	26.07206402	22.19713314	9.979300113	15.71725928	3.976573642	0.920125395
1138147	1.165049477	1.99217998	2.290029053	3.27793097	0.090750848	0.090313973	0.342415072	0.689884525	0.333951351	0.699259805	0.833990267	0.846554397	0.594336571	0.822870768	0.29990947	0.476560087	0.484120329	0.731276559	3.915792594	10.62815604	0.364885822	0.595601187	0.077606765	0.045753073	0.206409713	0.296240565	26.00916768	22.06166576	8.264351376	16.82699926	6.445585326	4.990099109
1138148	1.201175603	1.889904615	2.171609714	2.919140424	0.096693072	0.086322991	0.345214263	0.566214576	0.334705867	0.596625434	0.829357484	0.859257288	0.585038326	0.79086937	0.301731466	0.395174981	0.477814019	0.673089587	3.816413187	8.639143939	0.360747147	0.525344801	0.080452382	0.045821106	0.208715317	0.253025143	26.36462278	21.84884791	8.295645331	14.05229743	5.54621206	3.467651326
1138149	1.178463006	1.92689978	2.2957123	2.999289917	0.088839757	0.080906568	0.336852205	0.547065302	0.330742647	0.589900584	0.839745854	0.868042501	0.597265924	0.800000566	0.293170258	0.380147305	0.482614967	0.672900868	3.955360642	9.049029913	0.362157823	0.519798169	0.074779333	0.042214386	0.201784799	0.243444509	25.71628266	22.18835645	8.184593424	13.62618077	4.09163229	1.467568458
1138150	1.041600352	1.573003374	2.019308951	2.799440839	0.093386323	0.07969122	0.259812414	0.46612857	0.245699532	0.490136978	0.830656939	0.860948194	0.495207067	0.741141356	0.26546939	0.343503831	0.396693702	0.611488597	2.972574906	6.814682818	0.295856707	0.465605872	0.090146719	0.051016134	0.188349689	0.223431175	27.50151318	22.64935634	6.06016678	11.49483057	6.535385876	5.599815548
1138151	0.956779688	1.50246656	1.905101224	2.718880544	0.100659707	0.090749617	0.212741798	0.457585887	0.194410211	0.462870729	0.815277127	0.846293942	0.419235655	0.700667956	0.259394025	0.345425981	0.337521368	0.582266424	2.458613115	5.680757393	0.252719717	0.446384832	0.105090686	0.06040966	0.19181145	0.246671752	26.13089756	22.48818206	4.961987106	12.39702396	7.97341298	5.665082847
1138152	1.038565501	1.802604934	1.945928302	2.965285811	0.105668429	0.080774067	0.260798712	0.520793614	0.239951439	0.556643974	0.811128455	0.865043206	0.464954034	0.780828866	0.281378061	0.36783355	0.379686385	0.652787548	2.769324606	8.235841538	0.287114331	0.502001773	0.102130818	0.045078073	0.205279768	0.238393941	28.02196102	22.30560105	6.301241972	13.03069016	4.566209444	2.015422955
1138153	1.081606268	1.901553334	2.012245307	3.078313956	0.104328295	0.077791269	0.28335178	0.53753186	0.263851371	0.584478471	0.814971652	0.870494924	0.489877001	0.801715976	0.288292493	0.374953829	0.401729726	0.671996814	3.018423526	9.233871954	0.304564101	0.517420428	0.097406568	0.041335041	0.209795271	0.237976545	28.63700285	22.60191584	6.983912746	13.2697168	3.504133288	1.963163603
1138154	1.015727787	1.765951298	2.060114324	3.138241063	0.094187458	0.086383679	0.261583732	0.572299009	0.244722244	0.593900049	0.826256907	0.851873438	0.492413073	0.786447949	0.270088362	0.405306967	0.396877198	0.674323333	2.895201145	8.286573335	0.297417654	0.529635452	0.093044631	0.048692469	0.194876108	0.271163615	26.62675536	22.13207206	6.287872379	14.83418409	6.501201309	4.409879804
1138155	0.960918608	1.673189977	1.890503297	2.948224644	0.115008596	0.091567052	0.247775114	0.541391521	0.220165164	0.552246059	0.787748171	0.845551521	0.430880678	0.752337174	0.292226508	0.391173872	0.359308844	0.642558484	2.455145137	7.147315431	0.275685123	0.502897014	0.11842427	0.054908469	0.216734311	0.27111011	29.669244	22.59853116	5.747037074	14.44581525	2.483056447	4.905591262
1138156	0.940286245	1.231145388	1.987408749	2.471578728	0.090336633	0.090226637	0.198277731	0.355768943	0.184923797	0.349809438	0.831853101	0.837279157	0.429562332	0.608145599	0.239705826	0.304554312	0.337337567	0.495713592	2.504099256	4.130474825	0.248741273	0.374058845	0.096033092	0.074434488	0.179308926	0.225047925	26.56402441	22.94144314	4.778877758	9.642594385	7.45650061	8.027344471
1138157	1.174266133	1.762485955	2.108942943	2.765578483	0.092916534	0.089808122	0.312187821	0.50889048	0.302017655	0.530689147	0.838572518	0.856777601	0.554067819	0.750975206	0.281499754	0.362731881	0.446982049	0.627919419	3.527417842	7.106627767	0.334905406	0.483281188	0.080077899	0.051116225	0.197308059	0.249716041	27.20139078	22.97995637	7.585565552	13.45761563	4.620441971	1.473479928
1138158	1.067333788	1.56444573	2.029312342	2.784370871	0.102608107	0.08961622	0.27661833	0.493019491	0.256309295	0.502358878	0.815246077	0.846893988	0.48321982	0.725395994	0.287930452	0.365013285	0.395652104	0.610458647	2.964261195	6.401789355	0.299924612	0.472192481	0.098049592	0.057577071	0.208957322	0.250071022	26.52910161	22.80049699	6.818121171	12.84104875	4.100767167	1.704826685
1138159	1.109556287	1.51612536	2.189948757	2.834242617	0.09849578	0.098239106	0.328677075	0.529767848	0.306884516	0.520618378	0.818644011	0.827968308	0.53927679	0.716525016	0.310393347	0.397911064	0.447612857	0.617511233	3.372693952	6.11323618	0.342731062	0.487628027	0.090395169	0.065247794	0.219158516	0.280848647	25.58171065	22.38856638	8.086527002	14.23976646	6.465402245	5.22770787
1138160	0.965824995	1.36544678	1.869764607	2.588099131	0.094886432	0.087410827	0.188756706	0.392468038	0.175553208	0.397298646	0.83091483	0.846121366	0.40759177	0.652799641	0.234397555	0.314918065	0.318678334	0.533389827	2.412587961	5.038103189	0.234581855	0.403110938	0.098364382	0.065735961	0.177091469	0.224283807	27.68534105	22.59113202	4.510577388	10.35001549	6.536874484	5.50133367
1138161	1.391580125	2.000091349	2.483013155	3.109260954	0.089351077	0.085601663	0.417795993	0.598791461	0.417026478	0.63555831	0.844238862	0.861477377	0.662366825	0.813881766	0.332018846	0.411938087	0.546469857	0.69807447	4.993621336	9.66178419	0.416513661	0.548388845	0.064399499	0.042686576	0.225174262	0.266480072	25.39723379	22.12076151	10.59291179	15.13494909	1.506212727	1.143072251
1138162	1.239016888	1.803481138	2.253264572	2.952654268	0.09713491	0.098040299	0.360372571	0.593679082	0.350458107	0.597812062	0.832100188	0.840360535	0.598490484	0.769041286	0.304616271	0.419916694	0.49084503	0.666273285	3.935887601	7.680321434	0.371423084	0.529338286	0.078690865	0.054403891	0.218762276	0.292114279	26.25450445	22.3284642	9.248459033	15.99733344	3.537670885	2.539064548
1138163	0.92898244	1.522346196	1.870756741	2.765389924	0.098177473	0.089120861	0.173906077	0.477305918	0.159568667	0.485677733	0.821317642	0.846251968	0.377158504	0.715534861	0.239181722	0.357356454	0.298203406	0.599644631	2.29576815	6.163345756	0.22116788	0.462178931	0.105950439	0.058882181	0.183449905	0.24627923	27.29993962	22.51239116	4.19922415	12.45311755	7.495128749	6.116896592
1138164	1.225337989	1.937784666	2.258323632	2.997204951	0.098892412	0.089408371	0.357416172	0.585816248	0.343860358	0.612650514	0.82929016	0.8561915	0.585963385	0.795045795	0.307322278	0.406378223	0.481675936	0.680750065	3.823157115	8.760668697	0.365993634	0.53449217	0.080522581	0.046334188	0.223388472	0.268303542	25.6871943	22.26034332	9.335769493	15.05009514	4.031824551	0.935741961
1138165	0.917460815	2.012133046	1.720512998	3.033019578	0.102719741	0.08951434	0.164973514	0.597229836	0.14895837	0.628861583	0.818116764	0.858528826	0.362064761	0.803985918	0.232111074	0.410699735	0.285735022	0.689977439	2.088925436	9.271442065	0.211279157	0.542620981	0.110105468	0.044818093	0.176864823	0.272033632	29.60747092	22.24528895	3.642608624	15.4377919	6.458801341	1.12823571
1138166	1.186075125	2.001830723	2.224913155	3.086507593	0.100452156	0.090041316	0.360985993	0.63405811	0.340931478	0.657785146	0.818983862	0.853481017	0.570211825	0.813658432	0.324423619	0.436035465	0.474869857	0.708058062	3.732471336	9.668747596	0.364663661	0.564122699	0.085464653	0.044740389	0.225460873	0.2776723	25.90473737	22.09311776	8.947631795	15.78280615	2.506212727	1.424295239
1138167	0.988439498	1.288595284	1.974410958	2.697732109	0.09627043	0.09939979	0.225970006	0.479013683	0.209864884	0.457634742	0.824771904	0.815385404	0.446839317	0.667739843	0.256050979	0.383258194	0.356590305	0.574762223	2.623292161	4.934864234	0.265449624	0.453067225	0.09748097	0.076086161	0.190110817	0.270304763	26.34659388	22.57568467	5.501421296	12.59451542	6.862379662	5.982340101
1138168	1.080811381	1.742261594	2.181548078	2.890575201	0.094329525	0.077346626	0.302928399	0.488198405	0.285288712	0.527892912	0.82604062	0.870190343	0.527684376	0.774746134	0.291852154	0.347850807	0.432487162	0.638390591	3.274831935	7.827161246	0.32767516	0.484884955	0.0892188	0.044432776	0.208041744	0.224523339	26.97022412	22.0188231	7.491787738	12.12808469	4.98308134	3.442246309
1138169	1.02051937	1.698930437	1.828722731	2.810349303	0.098338046	0.09768	0.217351221	0.54408157	0.20325161	0.549504425	0.828761497	0.840419995	0.436400888	0.743326535	0.246554147	0.392132705	0.34466633	0.635951551	2.58150653	6.810949273	0.255036733	0.498507122	0.096631709	0.057559906	0.179361716	0.274554231	27.8100055	22.4402991	4.993691385	14.61207158	6.017494547	3.133281609
1138170	1.123891587	1.74175953	2.171065342	2.943208478	0.09964847	0.092333757	0.325746132	0.53343349	0.306570114	0.550144383	0.821373365	0.85017687	0.541681604	0.755028735	0.302440108	0.380785224	0.447496756	0.64031941	3.376317623	7.214457588	0.340877688	0.497834422	0.089581316	0.053091163	0.217710123	0.271503773	26.27755681	22.34409295	8.208031669	14.68270733	6.515455365	3.880779888
1138171	1.127043958	1.914326115	2.184220964	3.090229731	0.092352042	0.085149723	0.300325945	0.566315643	0.287292627	0.601172361	0.834134784	0.861471458	0.537540791	0.797881813	0.284699175	0.393331649	0.434325108	0.677647907	3.399731219	8.848548178	0.326215703	0.527783187	0.08294661	0.044364599	0.203491954	0.261974446	26.12180685	22.17071423	7.577790135	14.68773809	4.100161133	3.434450109
1138172	1.361932302	1.95943079	2.370666742	2.945719685	0.086319239	0.081445287	0.388228938	0.573664516	0.394106653	0.615312975	0.84992846	0.866174664	0.661541348	0.808000593	0.309981729	0.397284167	0.53509412	0.687145938	4.920528437	9.601063499	0.401884974	0.535848441	0.062741622	0.041807848	0.203787921	0.240309801	24.83567125	22.37419504	9.268922116	13.50617544	5.473962163	1.00477091
1138173	1.101486715	1.6712931	2.280061593	2.96792519	0.096981221	0.097875199	0.337298822	0.592932863	0.320411889	0.586085556	0.818930406	0.831832197	0.565886079	0.756179207	0.309423244	0.428191699	0.468136326	0.659818668	3.581701083	7.304204469	0.356560904	0.528027081	0.087480147	0.058690146	0.21951648	0.292077285	26.24177784	22.24102628	8.282257759	15.56045624	6.053549889	4.609566959
1138174	1.043655976	1.819789302	1.956781417	2.808524009	0.09729114	0.085289242	0.249649621	0.504033413	0.233909907	0.536269524	0.82870632	0.864299203	0.474143554	0.765283728	0.260639017	0.355615127	0.379041385	0.635261112	2.792888992	7.562889376	0.282434579	0.485654121	0.092770182	0.047035427	0.190464954	0.24033614	27.12849128	22.24813329	6.063301328	13.12515172	6.042399462	3.724361964
1138175	1.23871231	1.902001208	2.428002814	3.053997141	0.085575703	0.080512695	0.365909775	0.564986736	0.364744044	0.605621669	0.84360285	0.865666845	0.633058498	0.808894938	0.305246361	0.39216622	0.514025992	0.685030078	4.451525778	9.24294671	0.386941773	0.532308557	0.069146286	0.041784959	0.206867484	0.24599395	25.62114575	22.18400974	8.915118131	13.77960163	5.574396751	4.614864661
1138176	1.025704793	1.931431967	2.094925061	3.059944691	0.095129484	0.077817293	0.255990133	0.560769916	0.240131632	0.60762443	0.825823945	0.86916706	0.485462087	0.813097983	0.268611709	0.388809571	0.389327798	0.686927525	2.889858185	9.653033536	0.290966981	0.532581659	0.092200953	0.040438294	0.199559163	0.236482922	26.49753049	22.08152277	6.506028831	13.2772426	6.35162902	3.435568355
1138177	1.119433752	1.793101915	2.330394896	2.988078314	0.089367321	0.080310739	0.311571317	0.513871647	0.302434519	0.550969254	0.834729142	0.866312218	0.555313036	0.780848126	0.289494225	0.362940969	0.449691931	0.650428875	3.70137369	8.11245284	0.338617958	0.498557936	0.080400945	0.044798227	0.206222233	0.238304721	26.05132364	22.35720277	7.858164472	13.04400721	6.562618703	3.866588997
1138178	0.989449719	1.676079495	1.931332588	2.682121079	0.103437919	0.087258774	0.232248968	0.460374751	0.212823507	0.484141782	0.813067595	0.861238588	0.437398975	0.733654251	0.267642297	0.333308511	0.354678645	0.601043722	2.584579021	6.33545394	0.266767523	0.454594614	0.10494333	0.051771598	0.198917762	0.235939302	28.61360448	22.36141085	5.569018199	12.46105878	4.046477774	3.534762849
1138179	1.204631269	1.989062188	2.216715789	3.113498214	0.105203728	0.093195698	0.360411744	0.649247885	0.341308412	0.667511685	0.816560862	0.847591391	0.570715707	0.813342401	0.318666019	0.446961822	0.474268395	0.71286638	3.659255419	9.574453056	0.362851812	0.571317418	0.087279211	0.046804309	0.232762351	0.287599798	25.15005399	21.82680339	9.450422949	16.30209072	6.938853525	4.529828285
1138180	1.147611069	1.929461943	2.282264819	3.066199048	0.090858591	0.081005742	0.346860509	0.580896691	0.336480848	0.619781017	0.831509424	0.863989884	0.593266691	0.809214381	0.305660402	0.403902528	0.486148982	0.690859196	3.910659831	9.610245619	0.36798217	0.540583877	0.078637129	0.042264421	0.206134737	0.249572037	25.43047298	22.13602811	8.133248847	13.98250791	5.967993233	2.294917949
1138181	1.176435001	1.569536808	2.096889309	2.855604671	0.099443013	0.077921373	0.317198239	0.460712325	0.300768472	0.487788491	0.828927914	0.863330738	0.53676508	0.743966595	0.292472408	0.339231757	0.437528902	0.611628782	3.363286101	6.840745211	0.330555894	0.464022607	0.085441575	0.049794448	0.210858269	0.222686651	26.77194848	22.49960667	8.130703602	11.49907647	3.973077343	4.50768953
1138182	1.100998421	1.680621274	2.108802312	2.815950053	0.086523883	0.080198227	0.263932466	0.48659092	0.257357886	0.516772759	0.844974243	0.863739088	0.526635646	0.756894084	0.256950465	0.351473473	0.412200757	0.627135677	3.311534054	7.454001742	0.303759987	0.479075241	0.079499446	0.048194208	0.181539331	0.224291382	26.38815703	22.55110198	6.358698348	11.84953902	6.452282382	3.111167156
1138183	1.058075553	1.680860864	2.092610993	2.883825769	0.097007529	0.090266997	0.274318702	0.517102609	0.259094026	0.533023966	0.823921855	0.850514942	0.505496854	0.747976788	0.276208045	0.373114598	0.408035122	0.630856695	3.056947667	7.01760443	0.3057923	0.48871821	0.091494747	0.053824628	0.201729491	0.259342764	26.35917266	22.35524307	6.787544046	13.79555802	5.173637248	3.687335738
1138184	1.205139775	1.838125384	2.132664602	3.107064756	0.103637567	0.085237591	0.336378616	0.623607334	0.320703656	0.644702223	0.82415594	0.850620972	0.557928431	0.80989152	0.299523205	0.436856633	0.457255552	0.705887972	3.50275752	9.459962037	0.346111644	0.562929465	0.085699823	0.046269599	0.220782236	0.263348208	26.47958505	22.11594118	8.824593482	14.58260191	4.131741608	1.003467867
1138185	1.356548957	1.941570954	2.505290674	3.12672794	0.092677148	0.087397127	0.471919924	0.660130013	0.462531515	0.677710623	0.829496235	0.849053119	0.683367086	0.822168404	0.368499672	0.457559086	0.581454809	0.723119807	5.32638632	10.10701208	0.453547915	0.582337794	0.069229519	0.044964029	0.23449992	0.271696464	24.60605153	22.0329806	11.02709574	15.29819869	5.904926031	1.115472349
1138186	1.172545602	1.976741312	2.317681582	3.102051553	0.091819422	0.084859467	0.335408483	0.579199402	0.325411031	0.616937339	0.834563771	0.863175234	0.581717141	0.806233174	0.296508588	0.400140333	0.47266708	0.686720509	3.774300486	9.324153886	0.355927861	0.5362067	0.078150817	0.042868855	0.213140928	0.264576862	25.95297132	22.00657765	8.641373708	14.95932896	6.938441605	3.396150754
1138187	1.131454746	1.568074166	2.128281837	2.734103441	0.09969192	0.076709418	0.309856632	0.414381701	0.293510285	0.442293412	0.824722794	0.871378808	0.535231754	0.723558414	0.290292505	0.306205427	0.436103825	0.578579077	3.289930395	6.277737347	0.328980923	0.431536041	0.087738499	0.048846703	0.211915991	0.208910751	26.655842	22.52998556	7.893204437	10.71922434	5.499851088	5.061660723
1138188	1.077562344	1.636346154	2.104022281	2.781386977	0.087004605	0.074599586	0.272029447	0.458628032	0.262790735	0.494308462	0.840955496	0.870857007	0.527678467	0.756919366	0.263992413	0.333624048	0.418638864	0.617970753	3.275542389	7.317131503	0.310525919	0.466485822	0.081754934	0.0458372	0.182837572	0.208317671	25.89166451	22.49643586	6.336937648	10.89160406	6.916096782	4.418645658
1138189	1.15950382	1.955623019	2.266844136	3.08035511	0.090807034	0.077799572	0.341317438	0.563414342	0.331809585	0.61232637	0.833827028	0.870802276	0.590218801	0.815907804	0.299878977	0.389731969	0.481510213	0.68938053	3.862537143	9.834204772	0.363353265	0.534420116	0.078035559	0.039690043	0.205016223	0.240531867	25.59923091	22.38738059	8.134998772	13.57098696	5.905053159	3.322124222
1138190	1.065507104	1.841917601	2.046808693	2.802729829	0.09962197	0.094653499	0.275493574	0.555697605	0.257473203	0.573662827	0.821383581	0.850590365	0.494705174	0.766391591	0.28007828	0.390681095	0.401145802	0.652730695	2.967201666	7.587158992	0.30184275	0.509691236	0.093335277	0.05141614	0.204597188	0.266914946	26.61931613	22.33839302	6.889317903	14.64128238	5.983878124	3.249508076
1138191	1.012415662	1.485696074	2.069148964	2.756150694	0.098716005	0.086557439	0.265392202	0.461398776	0.246993651	0.471342105	0.819873034	0.848501135	0.489718958	0.71277359	0.273887126	0.34852674	0.397355579	0.593293559	2.843595202	5.9765047	0.298507535	0.454580444	0.095955412	0.05841805	0.203898827	0.239008074	26.55389451	22.43367041	6.673472486	11.95690326	6.962325861	6.038522557
1138192	1.119489736	1.971062134	2.071557826	3.083399495	0.110482102	0.106955948	0.320160141	0.696223807	0.294565134	0.679900405	0.807034313	0.829687142	0.513348368	0.795137222	0.308023996	0.480995813	0.427810174	0.709672265	3.083897356	8.838084767	0.328222067	0.581936046	0.098724054	0.054249968	0.230346723	0.332258902	26.95286279	22.07596209	8.419942915	18.78729901	4.37480117	1.473782046
1138193	1.144949886	1.707311528	2.100971133	2.77902466	0.098566846	0.091884306	0.299127231	0.521158772	0.283810352	0.536629601	0.829058238	0.850141589	0.52119652	0.7483217	0.283755252	0.374665266	0.422940246	0.631994823	3.26450769	6.971217282	0.318373384	0.489940905	0.087867841	0.05387108	0.20809247	0.257170977	26.86161108	22.52563175	7.734513316	13.71232602	2.950003519	1.5445104
1138194	1.119278208	1.750788094	2.169404937	2.894442431	0.092891332	0.085807511	0.3099445	0.501262302	0.298019549	0.528988092	0.831541799	0.860396753	0.554026713	0.758799952	0.287850579	0.357386497	0.448173576	0.631474215	3.488769908	7.335723135	0.336479122	0.483809206	0.082484095	0.049187312	0.200674831	0.245748779	25.92364168	22.44639798	7.451075485	13.26701948	5.530686508	4.974941406
1138195	1.155492251	1.653197535	2.077074635	2.85159106	0.111910962	0.111748254	0.340747363	0.605750458	0.31719903	0.581414947	0.805204328	0.815141394	0.535658934	0.733539542	0.316617706	0.44044269	0.44792076	0.647067996	3.343400149	6.511682512	0.344030425	0.522916025	0.096967525	0.067555153	0.230493636	0.316895509	27.29238746	22.28455802	8.567187207	16.74088175	3.49461622	2.949412505
1138196	1.406194317	2.093672447	2.483307644	3.18271644	0.102054858	0.08516046	0.474828302	0.618882228	0.458984408	0.661025944	0.82225718	0.86325034	0.665413806	0.82709072	0.373781184	0.42151208	0.568334224	0.712775004	5.077523051	10.39799485	0.445197137	0.562053677	0.073370138	0.040697576	0.255525646	0.267849265	24.71229663	21.98058	12.08455703	15.44237528	3.056104189	1.447710033
1138197	1.276303504	1.828645829	2.331573867	2.900695893	0.098112903	0.094587569	0.392159019	0.577379649	0.380331936	0.591514009	0.828705113	0.846711305	0.618825238	0.773978447	0.325861127	0.406493187	0.513759968	0.665037179	4.226508237	7.857850601	0.392780645	0.523658464	0.076707179	0.051769812	0.228903791	0.27343264	26.42896608	22.16968937	10.00481297	15.00535248	3.340339949	1.099590579
1138198	1.380911288	1.725397107	2.296418867	2.718250257	0.102101909	0.093627347	0.423943606	0.506821761	0.414824408	0.52307495	0.8292831	0.851413584	0.643319031	0.739734613	0.33649376	0.36375923	0.537325393	0.620665088	4.59561354	6.681252014	0.412412118	0.478289928	0.074100468	0.054305088	0.234113097	0.255467981	25.32070301	22.49044336	10.72234055	13.63500744	3.066756127	1.988446582
1138199	1.160095801	1.930440391	2.083236515	3.017817724	0.090695556	0.093783617	0.269104071	0.613525231	0.264980705	0.630705152	0.843211605	0.849147803	0.512462994	0.793078549	0.260870092	0.425891017	0.406743379	0.688236254	3.426082803	8.78466596	0.30189358	0.5468826	0.082202641	0.048725892	0.188725961	0.283527001	27.52497763	22.24651016	6.696684289	15.90136065	2.072544404	1.290539049
1138200	1.235007905	1.774829373	2.272909329	2.998873854	0.092568927	0.090275096	0.36785854	0.590360657	0.35884836	0.603439198	0.834931703	0.846233319	0.603289494	0.779128137	0.312816877	0.419510081	0.497439758	0.67495934	4.170763542	8.320517364	0.378391836	0.535330129	0.076411316	0.051463075	0.211718798	0.272421217	26.25088127	22.37547491	8.829864566	14.81438157	4.60607716	3.620094014
1138201	1.299710971	1.626200023	2.380178435	2.759435975	0.103312957	0.085637961	0.419054749	0.457857026	0.403608574	0.479731868	0.819119241	0.859320573	0.628492276	0.728587543	0.345035233	0.335669422	0.528992828	0.598552006	4.393806347	6.3892959	0.408699944	0.453881726	0.079579616	0.052921789	0.244218234	0.23708447	25.59711533	22.72794148	10.79021289	12.33941863	5.067340168	2.109798081
1138202	0.978161408	1.71444571	1.944248792	3.084241354	0.093305149	0.090638367	0.206787154	0.584174585	0.193341303	0.593557103	0.833398812	0.842613416	0.437117764	0.774938833	0.238148163	0.417729515	0.342664987	0.670643978	2.522802355	7.927410833	0.25231816	0.5314381	0.094730419	0.053000374	0.180593181	0.279221538	27.30654682	22.32255997	5.100630365	15.07157794	6.989731986	5.434053693
1138203	1.158876595	1.667167287	2.257327763	3.010672651	0.094262542	0.090070011	0.346571407	0.565952014	0.335194489	0.574601485	0.827258961	0.843034202	0.588461009	0.764873269	0.306709417	0.408242236	0.48260525	0.659173334	3.8573826	7.568151841	0.365529611	0.520378962	0.081082072	0.054168143	0.210541647	0.27141807	25.66745522	22.32068786	8.247663565	14.4671589	6.071902409	4.96212489
1138204	1.095306904	1.643933513	2.11878706	2.9749395	0.096608128	0.095076195	0.28631388	0.569416987	0.270626919	0.568455259	0.824393302	0.835362474	0.509088893	0.751926131	0.286698156	0.413965665	0.413900326	0.651072944	3.213248456	7.164085378	0.312206848	0.516665595	0.090708601	0.058215509	0.205792249	0.282709617	25.82627278	22.40743877	7.146477154	14.93637984	4.562177511	4.933854827
1138205	1.083122471	1.952368921	2.062483467	2.964982913	0.093479262	0.079098483	0.288010648	0.513138813	0.275349242	0.561206367	0.829982739	0.875006623	0.530311125	0.794196584	0.27745999	0.354748442	0.426853912	0.655236246	3.253862448	8.768331646	0.319253211	0.499409328	0.086058292	0.040481588	0.191738742	0.232984004	26.65687582	22.63279802	6.626122448	13.11075722	4.950218078	1.566031546
1138206	1.278279738	2.034110941	2.273246488	2.975792619	0.094991409	0.089044868	0.379901457	0.607108332	0.372198481	0.639004577	0.833962046	0.858987817	0.618668839	0.808694123	0.316060642	0.416301059	0.509179306	0.695993104	4.278303877	9.501726604	0.386816136	0.548729223	0.074726403	0.043771002	0.215293772	0.26558221	26.40867318	22.17711047	9.215268948	15.12070244	3.077900065	0.826761362
1138207	1.218721512	1.695659908	2.17448579	2.921135256	0.093149695	0.086863411	0.322577378	0.52255963	0.315366376	0.543475542	0.839584825	0.853333133	0.575262467	0.759097685	0.284759645	0.375827144	0.460095358	0.640787797	3.723852654	7.343718942	0.343414455	0.496248026	0.075597834	0.051450315	0.201878419	0.253410632	25.9986448	22.75307575	8.15302494	13.53607002	2.000412818	1.814978052
1138208	1.186974957	1.77828115	2.161947247	2.816007602	0.090865811	0.082703297	0.308337922	0.494026426	0.30388319	0.526780447	0.841317337	0.866136658	0.561541845	0.765523529	0.277846859	0.349129774	0.449036335	0.631902527	3.761151532	7.513542591	0.335077646	0.48162737	0.077025643	0.04611968	0.194484988	0.230686551	26.32356227	22.29337623	7.48456023	12.52803082	2.963184385	2.568465688
1138209	1.103137184	1.872473059	1.986294554	2.740772909	0.100853638	0.078413084	0.281438281	0.454143745	0.265219922	0.499140588	0.825383831	0.879580295	0.506063947	0.766582187	0.274850635	0.317453856	0.408259968	0.615060654	3.022917948	7.618073523	0.30594262	0.459660627	0.090864726	0.041832448	0.199885711	0.21378173	27.67982811	22.08724052	6.914199459	11.77733884	5.088304625	3.566522532
1138210	1.293366808	1.832688653	2.35648459	2.894832761	0.094250396	0.08756993	0.392823447	0.538329756	0.384231454	0.567817248	0.83478154	0.858994206	0.627667405	0.778841449	0.32290294	0.378169235	0.518393308	0.656303013	4.363695642	7.914293115	0.395010393	0.507556893	0.0726989	0.047463995	0.223676872	0.253178116	25.12464695	22.45149848	9.927525369	13.93494113	3.994628766	1.454551115
1138211	1.181328024	1.712707011	2.389585055	2.933244519	0.090164253	0.089971216	0.368352368	0.559239721	0.359112128	0.572033206	0.830701985	0.8478049	0.615258067	0.764274946	0.31817872	0.400795301	0.505735199	0.655748111	4.179628674	7.684831257	0.384074929	0.515681536	0.075471172	0.052849357	0.214815001	0.264201774	25.54505034	22.65268506	8.821852005	14.20414981	3.935427337	2.431891853
1138212	1.223576288	1.593561251	2.201453867	2.742148308	0.098909175	0.103973991	0.350803606	0.550552232	0.338429408	0.539498016	0.8298081	0.827088062	0.582314031	0.722304597	0.302751866	0.404713505	0.476855393	0.625161857	3.77618854	6.174233365	0.361047118	0.495544258	0.080623598	0.064857125	0.217668974	0.285651875	27.35174584	22.69281826	8.955675547	14.83043606	3.066756127	1.55559879
1138213	1.131997946	1.660590926	2.234762701	2.938266347	0.093518363	0.08947303	0.307528931	0.528626618	0.295690059	0.542815993	0.831501848	0.848626908	0.549955449	0.753336249	0.287384953	0.382149611	0.443509429	0.639026167	3.47706003	7.074959079	0.332594773	0.497196582	0.082243297	0.053776281	0.208366189	0.263406798	26.03916655	22.46790285	7.903256828	14.01038714	6.052759993	5.467568458
1138214	1.197763939	1.906746677	2.225174331	2.968317196	0.092961955	0.094223941	0.340553588	0.600306922	0.33212502	0.616144581	0.835445694	0.848626407	0.586995668	0.785540365	0.297535766	0.418909712	0.477883755	0.678937663	3.884397235	8.45664314	0.360165253	0.537668215	0.077727433	0.049745776	0.205669298	0.281202194	25.50054781	22.23639896	8.287891214	15.66387218	5.4943833	2.057148948
1138215	0.989203505	1.59967704	1.979686999	2.821051141	0.087607437	0.082210597	0.229719799	0.486360627	0.218561772	0.508665866	0.837593825	0.857770669	0.481031423	0.746984286	0.246242255	0.355980954	0.376876907	0.6221394	2.818365938	6.94353117	0.277624931	0.476836771	0.087703441	0.051507241	0.172666828	0.232530487	26.2989097	22.23599181	5.065774594	12.1047804	6.948110405	5.000145869
1138216	1.042215515	1.717404285	2.04131063	2.863074879	0.095410506	0.086787687	0.249371181	0.512832985	0.235047601	0.53628285	0.82765766	0.856922265	0.477391962	0.758190221	0.265823963	0.367151387	0.38177637	0.635950522	2.918447383	7.275477973	0.284806339	0.490157706	0.092189834	0.050522906	0.194535804	0.248804755	26.78889906	22.39272859	6.168066765	13.36215895	6.96960332	3.775986579
1138217	0.954443699	1.52605332	1.890588956	2.672995137	0.097238009	0.102988566	0.194975782	0.503115873	0.180138198	0.494994626	0.825520197	0.827744116	0.412981523	0.695554494	0.240860869	0.379591779	0.325806899	0.594542576	2.395110123	5.699069348	0.2408511	0.465649082	0.100539106	0.068163025	0.183063603	0.274965607	27.02239598	22.25809062	4.734723747	13.80092391	7.635624862	6.616896592
1138218	1.092121265	1.813500761	1.91915644	2.726800708	0.10468295	0.096411934	0.263796211	0.535502225	0.24491582	0.552121569	0.822628676	0.84946448	0.472476179	0.752498165	0.269052037	0.379345954	0.380603847	0.637333829	2.781310151	7.118398971	0.285607811	0.494968199	0.095466553	0.053594936	0.201792704	0.262849898	28.41497176	22.51067667	6.712007489	14.26657304	4.01468175	3.514700908
1138219	1.092162846	1.743868419	2.127207694	2.87676207	0.08714906	0.077253311	0.29531985	0.513434379	0.284207966	0.550677911	0.839181938	0.866932198	0.544506551	0.781797043	0.277705052	0.365647689	0.438213319	0.65232611	3.410286201	8.303098915	0.327929187	0.500951256	0.080904943	0.044596347	0.186989376	0.222855121	26.26782814	22.6871644	6.725104695	12.00908981	6.030730781	2.09496154
1138220	0.940579477	1.750870228	1.802049053	2.803310666	0.107311488	0.093074239	0.191160072	0.521348002	0.171641351	0.538876677	0.809595267	0.851406018	0.383086571	0.749956562	0.250242968	0.372030112	0.308615329	0.632091433	2.196717594	6.992228272	0.230880822	0.488980039	0.112796513	0.05314528	0.193501985	0.260187624	29.1000823	22.43678311	4.633336376	14.02261907	3.945585326	3.365884098
1138221	1.183539114	1.869743753	2.17928348	2.912162013	0.100688931	0.086491618	0.331577866	0.526208578	0.317195235	0.559029275	0.824521097	0.863208392	0.558010446	0.774531606	0.300606906	0.368232408	0.456394321	0.648027101	3.571710461	8.062640503	0.345297898	0.499231606	0.084919	0.046535953	0.218066624	0.24845235	26.29079841	22.1657862	8.572595216	13.74507403	6.069974298	2.377579291
1138222	1.340503737	1.887230315	2.369318052	3.037539537	0.096246888	0.089174624	0.41227167	0.619646327	0.406667089	0.639473576	0.833207012	0.849358515	0.64645689	0.80337114	0.331362659	0.432391617	0.536856081	0.698970792	4.685324685	9.171011944	0.410377897	0.556421719	0.072084727	0.047375162	0.226480912	0.269085202	26.68710096	22.14439722	10.2552264	14.96644113	2.961604058	2.045197699
1138223	1.24067323	1.939855172	2.37191792	3.083957371	0.100322669	0.089958434	0.402312693	0.625274471	0.383929111	0.646864682	0.819044593	0.851514579	0.612176403	0.810264494	0.341475278	0.432517954	0.514274185	0.703634173	4.172785142	9.27770319	0.39739278	0.559567358	0.081044539	0.045878354	0.238538906	0.278792598	25.24167681	22.09769266	10.15945558	15.71177492	5.984291568	3.707622736
1138224	0.924918213	1.157388754	1.925530989	2.453364165	0.088554684	0.085291746	0.183870638	0.334006518	0.171745072	0.328939471	0.835845635	0.842624271	0.418452609	0.604912056	0.229168717	0.291123566	0.325012527	0.48682034	2.407803461	3.847066625	0.238176151	0.363644306	0.09542921	0.072572822	0.169746317	0.210949835	27.12524047	22.71997855	4.207048191	8.803031025	7.941166096	7.100250891
1138225	1.084698739	1.597704198	2.04593238	2.761285393	0.102645517	0.088509247	0.285970691	0.489480579	0.266335024	0.502332251	0.818672178	0.851404459	0.497186212	0.729083888	0.285819909	0.359508293	0.405395145	0.610429381	2.99788863	6.50305371	0.306699195	0.470569801	0.094070374	0.055510588	0.210217741	0.245360255	26.94736162	22.46709666	7.180093782	12.73423586	6.467095198	4.156769953
1138226	1.060807764	1.863229937	2.163932373	3.018660721	0.099869759	0.091633056	0.29009749	0.597323671	0.272452466	0.614322331	0.816387374	0.849321993	0.511863341	0.785062323	0.29034549	0.419055197	0.418688984	0.679476428	3.140292867	8.589925807	0.316501612	0.53847882	0.094164261	0.049642912	0.21448679	0.27833878	26.68372268	22.26472494	7.426119085	15.40215134	5.991361934	3.994401582
1138227	1.021528213	1.492559948	2.034145989	2.745508177	0.096391123	0.109320479	0.244330638	0.546414246	0.228655072	0.522216782	0.827500635	0.814493283	0.469932609	0.701582386	0.259436809	0.411242989	0.375902527	0.611000544	2.763458461	5.525639993	0.280316151	0.487441239	0.093881382	0.072063741	0.195651396	0.300244746	26.28344843	22.47477837	6.229593191	15.20586766	6.941166096	6.975407204
1138228	1.178319464	1.923088256	2.160715767	3.098163656	0.088991289	0.084650647	0.322476973	0.620250752	0.317391028	0.647548435	0.839484935	0.855796342	0.585397045	0.814381407	0.285642382	0.430882357	0.469444686	0.706199044	3.855189626	9.757641367	0.350499511	0.560976946	0.075971177	0.044057186	0.191121312	0.262675546	26.57891292	21.89470346	7.358527975	14.74034597	6.037285882	4.439382801
1138229	1.065504564	1.673078471	2.063396102	2.819136919	0.096558928	0.088664826	0.268177487	0.505340899	0.252487396	0.522436613	0.827546284	0.853330284	0.496250852	0.74469963	0.271584987	0.365920123	0.399311851	0.624687327	2.978189469	6.899854919	0.298780355	0.482080434	0.090889616	0.053102686	0.199786811	0.252562972	26.12897563	22.69154901	6.775637356	13.37371121	6.472300289	3.545057571
1138230	1.144045157	1.702896065	2.0356581	2.803775921	0.105542421	0.09308991	0.313391004	0.509071742	0.295439117	0.524799641	0.818583714	0.850338605	0.529483122	0.741431489	0.291912823	0.366471817	0.433760755	0.623297144	3.213795211	6.678484195	0.328015335	0.480976183	0.091797782	0.054584717	0.214640582	0.262489328	26.44423532	22.4421603	7.991173747	14.00207828	6.509673254	4.997967504
1138231	1.196817376	1.646544745	2.174556744	2.750017617	0.101577463	0.095253738	0.338985518	0.492929669	0.322618243	0.503125197	0.824787032	0.844441166	0.558366215	0.719833607	0.302735972	0.36266244	0.458462474	0.605214745	3.549317137	6.350471813	0.347943313	0.467197904	0.085199085	0.059103165	0.220997651	0.260855704	26.77801704	22.66971366	8.80787532	13.52432584	4.066616664	2.721988556
1138232	1.022019378	1.827681101	2.035074371	2.857873874	0.107274993	0.081136979	0.275171249	0.502480526	0.25066454	0.54023176	0.802901155	0.869243792	0.472933845	0.775759306	0.295654016	0.353595665	0.39192773	0.64137366	2.810035589	7.953442626	0.299478325	0.4893321	0.105486134	0.044298232	0.218120146	0.232847017	27.96592839	22.59326149	6.798580783	12.78004962	3.049530463	1.087831495
1138233	1.023876287	1.665221419	2.047533757	2.873182467	0.089656623	0.083760057	0.242787075	0.513932526	0.228559516	0.536173842	0.835689011	0.855526176	0.47447679	0.760516102	0.259149009	0.37135047	0.378457857	0.638863378	2.856183952	7.404465261	0.281811062	0.493655934	0.089831293	0.050567188	0.186601042	0.238919027	26.69334584	22.18952396	5.835902002	12.63514062	6.465402245	4.367091464
1138234	1.008854833	1.646402904	2.060177892	2.827493967	0.093369454	0.087622071	0.245727734	0.510397334	0.232918625	0.528020995	0.826894289	0.852121435	0.482618163	0.749020019	0.26306175	0.370163697	0.385706092	0.630568632	2.929671836	6.952082042	0.287285847	0.487321055	0.093325231	0.053102637	0.189647181	0.247703784	26.59929093	22.47443886	5.754824652	13.06639979	7.032709926	5.705676321
1138235	0.943735611	1.736349138	1.735330969	2.947356413	0.108811027	0.089255847	0.178220344	0.557933354	0.160060742	0.574943457	0.810808538	0.849598426	0.366408256	0.77123058	0.242089362	0.39745064	0.293169551	0.659561532	2.116952757	7.730768197	0.218342667	0.516837937	0.114295058	0.051283855	0.187932102	0.262517677	30.42226724	22.35533322	4.175725348	14.20796877	5.977487946	5.672630352
1138236	1.247491148	1.878524509	2.206485867	2.916042224	0.096207395	0.094062558	0.363370939	0.574539166	0.353327557	0.5936653	0.831319539	0.850567157	0.596022325	0.777183714	0.311099807	0.402139145	0.49028673	0.665869958	4.068679936	8.002235616	0.372536181	0.522656217	0.079076367	0.050357518	0.212215124	0.275634237	26.23902724	22.49126897	8.7786045	15.26735099	4.474751795	2.368452993
1138237	1.139429426	1.893157221	2.42076523	3.058124607	0.088255706	0.079589593	0.350476113	0.565830985	0.340855658	0.604525998	0.832472592	0.865278494	0.602045791	0.801942354	0.309181798	0.395848161	0.492755612	0.681447163	4.029976936	9.422991794	0.373307575	0.531510625	0.076729252	0.042528559	0.211447165	0.246259359	24.75449765	22.24550715	8.49564052	13.68069538	5.089210113	1.86312977
1138238	1.073617259	1.811022456	2.151324022	2.952553189	0.095016737	0.080097248	0.30298876	0.519396786	0.285392131	0.556351036	0.824860804	0.86674794	0.529524087	0.784082296	0.290805984	0.365590086	0.433290077	0.65359216	3.251839289	8.245176542	0.327980128	0.501899817	0.089148137	0.044049359	0.205760243	0.235304008	26.52132681	22.46100559	7.337221522	12.91670981	6.045864286	3.105040687
1138239	1.333902296	2.114129894	2.494086976	3.28793437	0.088027247	0.088541211	0.427557595	0.681233669	0.426474807	0.703863748	0.841635817	0.854367804	0.671392786	0.830421664	0.336811748	0.465884028	0.559434004	0.733020077	5.111202634	11.24263798	0.428715357	0.592832189	0.066437695	0.04260591	0.219821941	0.291655126	25.74224458	22.08427052	10.18220417	16.80069693	2.487831979	1.107233926
1138240	1.182865793	1.436114042	2.166688794	2.756878724	0.093918238	0.103917448	0.324463358	0.52269308	0.314192378	0.503837175	0.834301723	0.817881528	0.560126383	0.697034406	0.292757105	0.399212506	0.455802611	0.603079404	3.704133669	5.509014499	0.343644399	0.477824744	0.081117954	0.071471176	0.203838844	0.286561971	26.75352487	22.51349553	7.905655276	14.2022646	2.556973642	6.815619875
1138241	1.178068016	1.933252248	2.147869067	2.95318265	0.094706528	0.085033775	0.314957262	0.549188419	0.304779549	0.586592743	0.834953653	0.864576035	0.558824493	0.791966009	0.286219645	0.380796115	0.450269066	0.667371492	3.567623393	8.634414171	0.33731424	0.516329403	0.080299308	0.043927046	0.203311765	0.25136983	27.04369919	22.56804932	7.814823894	14.08167034	2.505630024	0.948670817
1138242	1.195125109	1.659367065	2.57890149	3.071891903	0.079560238	0.081849367	0.356450693	0.543561113	0.359355107	0.565769781	0.849544913	0.854115085	0.641535229	0.774508117	0.298687214	0.391956703	0.516817937	0.659613613	4.578760854	7.965920755	0.386969852	0.514906191	0.065739041	0.049483148	0.202350377	0.252066659	24.64754559	22.42980231	8.731482519	13.46409274	6.049907361	4.586355535
1138243	1.198941682	1.867856423	2.240878706	2.975440409	0.096993001	0.080076537	0.367854467	0.545584104	0.351843186	0.585850396	0.825269284	0.866587302	0.58956644	0.795404653	0.320676803	0.382483483	0.490061721	0.670762813	3.907616878	8.996904644	0.375182307	0.519292392	0.082087143	0.043436926	0.218567774	0.239211898	26.40332822	22.25994838	8.850993591	13.24478177	3.926688102	1.972013774
1138244	1.143787018	2.004936487	2.216917386	3.072813364	0.088276656	0.075321566	0.308267882	0.545569698	0.300716155	0.60200041	0.84113424	0.876413374	0.56615287	0.815429763	0.278499337	0.376817158	0.453589388	0.682656168	3.622595293	10.09636975	0.338380752	0.525178104	0.077529565	0.037915375	0.195853362	0.231944886	26.68721645	22.37457271	7.613027398	13.12706009	5.409292464	1.296767085
1138245	1.33677953	1.752221758	2.364952671	2.962110969	0.105247125	0.096122047	0.44481081	0.583337131	0.429563675	0.589494103	0.816663013	0.841451356	0.645968234	0.765921016	0.357480648	0.414488217	0.54850411	0.663041016	4.664484054	7.563438861	0.426304047	0.525385191	0.078939933	0.054681265	0.246814993	0.285515396	25.55696677	22.54284634	11.1245366	15.53711405	3.417611147	1.612037773
1138246	1.196542696	1.929179082	2.162128356	3.066550879	0.096768097	0.092350381	0.333921329	0.62019766	0.322929866	0.63885107	0.832583431	0.849019733	0.57480722	0.800440234	0.292542942	0.430586957	0.467304335	0.695807879	3.649204952	9.00880542	0.351644121	0.553495187	0.080756113	0.047991684	0.20886069	0.28162439	26.29478725	22.22868326	8.403018203	15.80046042	5.890231412	1.926025334
1138247	0.921620091	1.205804024	1.823003492	2.399164219	0.098770223	0.095919439	0.176921626	0.359316552	0.161788667	0.347545955	0.821140973	0.830465266	0.386176524	0.596218649	0.237320194	0.309490045	0.305067618	0.489573535	2.245812949	3.855481608	0.225659927	0.370954211	0.105661332	0.078593298	0.179363788	0.230706767	28.3699162	23.20552719	4.080044148	9.815836752	7.073600258	7.242591861
1138248	0.926401762	1.436351711	1.837840791	2.571817835	0.099022413	0.086279681	0.177491376	0.403594948	0.161923672	0.412698412	0.820991441	0.854172271	0.381618799	0.674221846	0.238239944	0.312436721	0.302118763	0.54726083	2.231463036	5.247001698	0.223840741	0.412245592	0.106667711	0.060341716	0.182153801	0.221492815	28.51253941	23.0623047	4.240573268	10.70306641	7.484104685	4.930418013
1138249	1.374171624	1.853597766	2.434385044	3.037366638	0.093163332	0.080323472	0.436730362	0.555803423	0.43166105	0.592815175	0.836519023	0.864089108	0.66558659	0.800837906	0.344270772	0.387821189	0.556404127	0.676957584	5.017875406	8.922903608	0.427924475	0.525751093	0.068099271	0.042917443	0.228442197	0.242077174	24.82867045	22.14661297	10.64466685	13.43321844	3.985348957	1.145056541
1138250	1.2382154	1.910661807	2.215472508	2.894155818	0.099580027	0.085585544	0.360052009	0.555045318	0.345429493	0.588926108	0.829269019	0.862651053	0.581527233	0.790757444	0.310789785	0.386019117	0.47981481	0.668607746	3.817781031	8.617179555	0.365293053	0.519148551	0.080910518	0.044792664	0.222069933	0.24828225	26.14415369	22.32509729	9.27917354	13.84883296	3.525927708	1.221464635
1138251	0.96401752	1.339651391	2.007290671	2.602621648	0.087257071	0.083061004	0.204376713	0.382064247	0.192902326	0.389668267	0.841221734	0.85436455	0.449840517	0.665486546	0.231472538	0.303661644	0.348787294	0.536441785	2.58375525	4.825898544	0.255636917	0.401324282	0.089730829	0.061443859	0.174348249	0.21757457	26.93253047	22.77778627	5.013762793	10.24459903	6.997069815	5.980857292
1138252	1.302786806	1.93517956	2.335770205	3.151061437	0.10153709	0.09741509	0.434190135	0.683410971	0.416726234	0.679918598	0.819794358	0.83701254	0.636020391	0.808818738	0.35408141	0.474054249	0.538566906	0.717972693	4.532846436	9.375819834	0.418650858	0.584910856	0.078191871	0.050239456	0.237171347	0.307527052	25.89625484	22.04582436	10.47900382	17.30505492	1.965827932	0.962455822
1138253	1.056263655	1.750083737	1.991402124	2.759134228	0.09361989	0.085258232	0.252013503	0.478520483	0.239449123	0.507782172	0.83452954	0.864768007	0.491587841	0.749457003	0.255968375	0.341281708	0.389397113	0.616539115	2.91718864	7.061454773	0.288448701	0.46843494	0.088421316	0.048937568	0.186033167	0.23411572	27.64672872	22.38570394	6.097821585	12.59848019	6.47940689	5.423885443
1138254	1.147443103	1.724084081	2.278297433	2.921073308	0.091774888	0.084550808	0.329118916	0.512635842	0.32093563	0.539339871	0.831713852	0.859505006	0.581034842	0.764450209	0.295054826	0.366368548	0.471689021	0.640039057	3.825055146	7.45591311	0.354777923	0.49253372	0.080225002	0.048821011	0.205905884	0.248021073	25.93262181	22.61951194	7.972288334	13.37600737	5.53040384	2.352851264
1138255	1.174072608	1.849255049	2.205251659	2.995083235	0.093002874	0.092118446	0.316915865	0.583512011	0.307041118	0.602640566	0.837555345	0.848970364	0.563586697	0.783891233	0.284083311	0.40922931	0.454137772	0.67429351	3.581400445	8.276391471	0.340095122	0.531099008	0.07924836	0.050038656	0.204937521	0.271995557	25.39464585	21.91197437	8.125103262	15.01137328	6.015855322	4.993728728
1138256	1.157275995	1.775069558	2.257125316	2.994832759	0.094808987	0.087619432	0.34540711	0.558055832	0.33170988	0.5789394	0.827540772	0.852307165	0.580383418	0.776887856	0.306270362	0.39566376	0.476697046	0.662467766	3.750223848	8.05739808	0.361703192	0.518465989	0.081614516	0.049546728	0.213623793	0.259805561	26.1841379	22.18374945	8.448967078	14.13380112	3.573821753	2.051124996
1138257	1.253968275	1.841168744	2.251956651	2.963068964	0.101569469	0.082596207	0.388774029	0.538498425	0.373374524	0.574668921	0.8218233	0.864027871	0.603002168	0.788351376	0.32958774	0.378167986	0.50373566	0.663347035	4.108083243	8.491089298	0.386954931	0.512538992	0.081960376	0.044849267	0.2280729	0.244242108	26.05626524	22.15000627	9.563079939	13.47622028	4.023576869	1.406638581
1138258	1.373038033	1.509628232	2.449991136	2.764861043	0.094086311	0.096468768	0.428878026	0.508133271	0.425162124	0.505192046	0.836377355	0.834463373	0.662695304	0.715293696	0.339654225	0.380097044	0.551659299	0.609775384	5.004385764	5.895366046	0.423166105	0.47629819	0.068233584	0.063250958	0.229454498	0.268351138	25.04368168	22.2421887	10.62906285	13.63788426	1.937658955	5.626874314
1138259	1.171830635	1.497846669	2.35166414	2.841690187	0.092158905	0.095391655	0.348226491	0.497476888	0.334116435	0.495319341	0.831925393	0.833012883	0.579015758	0.706232551	0.308437065	0.376897754	0.477080802	0.601452924	3.8093745	6.012858842	0.362931246	0.469468983	0.080465823	0.064785351	0.220075205	0.268307199	27.17969341	22.28229725	8.974900843	13.43775102	4.86451119	4.924143205
1138260	0.928699059	1.655131968	1.910157538	2.817624818	0.101771172	0.095533595	0.204154773	0.532032202	0.185141541	0.537797235	0.811477228	0.840256866	0.409699992	0.738780603	0.257533077	0.387195072	0.330237667	0.630025741	2.353997313	6.773560814	0.247363434	0.492734713	0.108508716	0.058147424	0.194222733	0.266573978	26.96880146	22.02797532	4.881325682	13.98309744	6.916480423	5.468103461
1138261	1.259186496	1.737568831	2.310779374	3.097334763	0.086600192	0.082403272	0.351428729	0.551643355	0.351047736	0.578731106	0.847269889	0.856705186	0.619235751	0.78539925	0.293344138	0.39194547	0.499423893	0.6677207	4.29038643	8.28068677	0.374039156	0.520669675	0.069572124	0.047298323	0.199952079	0.253384451	25.90493412	22.28022274	8.565527493	13.77266356	2.404485468	1.133310749
1138262	1.158347532	1.657318795	2.198611547	2.779595261	0.100248468	0.088778713	0.334193113	0.496737851	0.319175696	0.514440093	0.821889301	0.852493709	0.562401991	0.740404022	0.302782636	0.360967166	0.46177314	0.619736896	3.566175172	6.751255898	0.349878523	0.476810974	0.086206042	0.053868812	0.218455474	0.2450525	26.19814321	22.49807363	8.469873207	12.87451481	5.972163704	5.051580668
1138263	1.25992402	1.916420165	2.119398717	2.908594186	0.106681015	0.095578861	0.358027545	0.591042144	0.340240918	0.609021508	0.823195637	0.848654331	0.567097212	0.78300699	0.31057057	0.411593335	0.467958647	0.674270129	3.623283186	8.307983646	0.356423396	0.531807284	0.08453137	0.050147184	0.227187044	0.277901815	26.03452618	22.38711132	9.464275578	15.46132264	3.402092748	1.044833771
1138264	0.977797513	1.485614223	1.923782633	2.83103269	0.100596759	0.084613192	0.206802029	0.47364824	0.190198152	0.485532325	0.818797747	0.849469532	0.411972451	0.723952716	0.253751247	0.355189484	0.32949364	0.605007989	2.469199545	6.286413494	0.245816181	0.465157132	0.104403452	0.056845152	0.193621208	0.237024125	27.62299749	22.31899667	5.214731783	11.9437125	5.935443293	5.983060547
1138265	1.138916829	2.153142023	2.214478211	3.312578023	0.092409632	0.087956603	0.304832408	0.703808537	0.295369176	0.72408591	0.834122833	0.85389562	0.545210828	0.841680815	0.283540211	0.478931313	0.440891423	0.746229084	3.564517886	11.66591964	0.331185673	0.60665587	0.08251539	0.04094429	0.204170152	0.291480634	26.20982327	21.94225491	7.66115946	16.91357916	4.597471082	2.462722687
1138266	1.058246926	1.427397293	2.186800399	2.858304887	0.095419651	0.092842756	0.291926284	0.514041261	0.274806669	0.50767741	0.822438024	0.830316515	0.520312259	0.715614408	0.289065484	0.390744995	0.424420447	0.614414276	3.190341528	6.073881563	0.320582846	0.48322219	0.090667413	0.064714432	0.208568383	0.264667837	25.56820446	22.38998962	7.267271263	13.13880382	6.055158073	6.466847105
1138267	1.089047932	1.646842885	1.991573531	2.805575379	0.094573536	0.082818258	0.270314928	0.464658268	0.257856058	0.490332081	0.83286147	0.862136233	0.5102989	0.739968981	0.26631377	0.338653862	0.406553425	0.608164629	3.095260346	6.732480241	0.30236886	0.461344646	0.086670202	0.050528216	0.187411854	0.23241008	27.10761921	22.79176434	6.328916403	12.19363631	3.126302663	3.441906792
1138268	0.909628045	1.537973569	1.71018236	2.875086893	0.110920986	0.088773021	0.148997582	0.486049328	0.132359281	0.495391004	0.801827943	0.847602472	0.31692847	0.725022406	0.245710908	0.360461552	0.255926175	0.607769584	2.017000906	6.239250779	0.192338762	0.468686646	0.124514585	0.057269871	0.189724169	0.254473999	29.86517165	22.75847254	3.340385495	13.10993955	6.011727613	5.522525361
1138269	0.949208089	1.642303864	1.879594742	2.798981926	0.090600916	0.085173766	0.18511335	0.480338201	0.173004114	0.502103819	0.836588134	0.858146925	0.413254845	0.740909752	0.228277321	0.349361525	0.320185035	0.614497787	2.407609816	6.722968003	0.234482135	0.469413469	0.094865464	0.051744052	0.169906828	0.240102054	27.6176017	22.68842374	4.278543043	12.61365848	6.941356367	5.124633621
1138270	1.208131679	2.025469549	2.289958271	3.365949471	0.093895504	0.082409396	0.369132861	0.640714006	0.356216723	0.676583522	0.83080134	0.860428017	0.597302943	0.831364234	0.317248877	0.440341228	0.49519015	0.723847809	4.044039039	10.80655512	0.378327626	0.576608143	0.078809431	0.040671459	0.216692325	0.277889895	25.88287245	22.19518036	8.980061183	15.8963512	2.925561476	1.18472251
1138271	1.271285635	1.860529081	2.399264069	3.136079063	0.089708315	0.097274101	0.37815549	0.681825522	0.375633488	0.671866487	0.838547212	0.833559387	0.634937362	0.800245436	0.314969587	0.477587463	0.518376426	0.712814505	4.499596549	9.123737477	0.391634005	0.582830267	0.070166434	0.052480594	0.213637043	0.306555312	24.90281225	22.17628236	9.260057755	17.0387696	4.420510888	1.868452993
1138272	1.08661102	1.777807475	1.991132204	3.117887314	0.109631619	0.097210711	0.276775723	0.657370006	0.254803773	0.650416767	0.809869685	0.830216312	0.472321894	0.790678479	0.287801243	0.465579228	0.387630991	0.701793839	2.861900057	8.607777871	0.294188698	0.57027645	0.101645952	0.055038808	0.217735116	0.299849255	27.02984048	22.04528958	7.207602894	16.37139471	5.498433729	0.948044308
1138273	1.034393736	1.658498613	2.056540181	2.830982749	0.097395413	0.090526165	0.269708726	0.514184981	0.252212243	0.528531774	0.823790786	0.850177426	0.494962839	0.743930228	0.273820341	0.372092345	0.401391342	0.627895763	2.921491671	6.799980268	0.301552198	0.486362947	0.093860317	0.05434665	0.200411969	0.256991409	26.81286359	22.30177299	6.683671751	13.62738265	6.009615583	2.55303364
1138274	1.242088058	1.887021175	2.177365143	2.875911683	0.102873045	0.099475018	0.373832794	0.597112844	0.35351522	0.606491269	0.823068196	0.844020881	0.575923464	0.776213694	0.323744319	0.416077592	0.480730566	0.67049242	3.784264652	7.874322071	0.369742492	0.530921946	0.084065125	0.052442553	0.227179477	0.287134369	26.05478369	22.17586368	9.402786015	15.95567602	3.451037434	1.066952127
1138275	0.953063407	1.352170684	1.916553797	2.532777877	0.091543642	0.082576341	0.196789687	0.376188556	0.182876204	0.383602714	0.831067835	0.856580766	0.41804541	0.658645996	0.241959003	0.298349686	0.329471752	0.528358855	2.484230182	4.916351742	0.243590063	0.395251114	0.097563981	0.060939662	0.176905937	0.208094697	26.35670926	22.61677665	4.493267654	9.708375293	6.964613773	6.627159043
1138276	0.94422799	1.444928798	1.887974207	2.670984785	0.095922788	0.08971252	0.197681475	0.433962148	0.181629294	0.43984535	0.824246925	0.845159965	0.411579443	0.684858045	0.245656178	0.335233103	0.32718187	0.566715172	2.402973166	5.415168198	0.242983884	0.431970022	0.102470318	0.062823788	0.18129988	0.239822362	27.14330214	22.92571147	4.540473152	11.67953293	7.024102474	3.218300702
1138277	0.907687913	1.294399444	1.883185214	2.661947184	0.091227464	0.08966197	0.174856924	0.422905072	0.161207601	0.417587754	0.829718407	0.836355205	0.393080228	0.661535302	0.233540091	0.339504237	0.308225083	0.551501341	2.310658967	4.879367213	0.22724863	0.423274843	0.100930695	0.068703821	0.172434152	0.23971993	26.46188272	22.44149397	3.912032781	11.10838377	7.570690709	7.069231577
1138278	0.977953814	1.732049907	2.004252866	2.876860965	0.096980533	0.090218783	0.222687399	0.533509985	0.206382198	0.551402112	0.822176467	0.850080229	0.442527587	0.758829142	0.257005381	0.382393492	0.3538699	0.642974533	2.609950946	7.379100607	0.263769049	0.499889482	0.099418114	0.052502128	0.193757753	0.259548188	27.10975897	21.91721411	5.617725894	13.90196976	6.981976897	4.56500787
1138279	1.130980848	1.850839161	2.111530111	2.949031222	0.100981477	0.103331945	0.319507277	0.63936315	0.300718517	0.634112447	0.820989769	0.831826827	0.535334314	0.778146789	0.299956668	0.448647476	0.440409052	0.685408384	3.333531371	8.115255855	0.334778033	0.55292485	0.089416795	0.056059778	0.213764403	0.300166665	26.09844739	22.05399265	7.947668684	16.54490528	5.486171024	3.978591288
1138280	1.108279926	1.907985868	2.124268217	2.861251676	0.103551488	0.090405296	0.306286451	0.548861781	0.286915641	0.576570507	0.815736624	0.859252666	0.516937364	0.778122537	0.296603401	0.381919375	0.425307539	0.656988237	3.18151914	8.041323832	0.32297647	0.509803541	0.094215044	0.04736283	0.220483256	0.259695177	26.56842355	22.2912045	7.965846656	14.47180789	5.929369971	3.937846035
1138281	1.145267155	1.726425825	2.035552006	2.950328631	0.102171352	0.090352784	0.309511183	0.547128855	0.290494164	0.561431142	0.824504785	0.848692977	0.516491146	0.758698978	0.291951888	0.392547905	0.423886147	0.647536011	3.226449607	7.585986654	0.32219704	0.507098524	0.090124524	0.052986616	0.209952167	0.265902035	27.44790645	22.56332346	7.666298774	14.27658841	2.943384262	1.406440961
1138282	1.294782801	1.874502857	2.338941791	3.013079419	0.096771313	0.087994	0.388077779	0.567513418	0.382508436	0.594499089	0.831087006	0.857064703	0.630147277	0.787528147	0.319596052	0.39658608	0.519215375	0.671059978	4.429118362	8.427805432	0.394435052	0.524514157	0.075143766	0.046919099	0.222749877	0.26602391	26.92456917	22.17843025	9.680368669	14.79809114	4.987140182	2.620881292
1138283	1.176840412	2.03743092	2.200143963	3.063370693	0.094546838	0.080781059	0.333538205	0.59072606	0.324666355	0.636751596	0.831456418	0.867440112	0.579112626	0.82203319	0.296792765	0.405258603	0.470897173	0.701062682	3.81240982	10.15555756	0.354531248	0.547981707	0.080086021	0.039502812	0.205916896	0.247247429	27.43821733	22.15661308	8.071624159	14.09040318	3.478633995	1.080889641
1138284	0.998509487	1.722710202	1.904791015	2.865476092	0.10345546	0.098678612	0.241302165	0.578872259	0.220102424	0.578443821	0.813984249	0.836891306	0.444036091	0.754887366	0.269701198	0.41459049	0.361380942	0.653688039	2.553693476	7.210187574	0.272345962	0.518761066	0.104147399	0.057233577	0.197679173	0.283221171	28.86199221	22.57339453	5.714452909	15.22010605	5.452409518	2.923341003
1138285	1.179641748	2.007108603	2.00201908	3.047640619	0.101925685	0.08750158	0.293450829	0.60537973	0.281659347	0.639714542	0.830063847	0.85856918	0.5282763	0.813065837	0.273637101	0.415940751	0.422625672	0.699527468	3.241112146	9.5472037	0.314837047	0.550826518	0.085989001	0.043585479	0.201892779	0.263291447	27.30100114	21.79388723	7.446651806	14.95316068	3.035619172	2.596620562
1138286	1.062203901	1.903963763	2.11705477	3.000632004	0.103460854	0.086827611	0.286306762	0.575074463	0.266548578	0.604636775	0.813158071	0.858187082	0.500488021	0.793895592	0.289122156	0.401142572	0.410077688	0.677642208	2.999904664	8.846863856	0.310370017	0.530577614	0.097396786	0.04587075	0.218002581	0.260748614	26.45255733	22.09315374	7.447194685	14.52207712	6.982739811	2.516534365
1138287	1.082390091	1.871909876	2.101368492	2.948415009	0.092024988	0.088652792	0.274796626	0.573762088	0.264568667	0.598358024	0.834910973	0.855055897	0.526696524	0.786944219	0.267134611	0.401259617	0.418742618	0.672646618	3.219992949	8.477624141	0.310889927	0.527296016	0.083839818	0.04740837	0.191071348	0.260287198	27.02437135	22.18856265	6.694834148	14.41959691	6.073600258	4.533390661
1138288	1.107905599	1.756455889	2.123625149	2.891218418	0.095056852	0.085636318	0.307548684	0.535622612	0.293359398	0.559902745	0.829573417	0.856757813	0.54494356	0.770730561	0.285385961	0.381696008	0.442677415	0.651337816	3.346376369	7.837110219	0.333032351	0.505588851	0.085525076	0.04893659	0.201822651	0.248705184	26.9587083	22.23059781	7.469458975	13.44314667	4.931852993	1.796767085
1138289	0.983796957	1.293645099	1.969046378	2.634261519	0.10533113	0.097575476	0.236793629	0.447073666	0.214584627	0.432037345	0.806736222	0.823339863	0.430015344	0.65441776	0.277934584	0.359776316	0.352947363	0.55504225	2.573623221	4.773019313	0.267952705	0.432041943	0.108765679	0.074528512	0.208120042	0.255914666	26.66805737	22.63655479	5.869444267	11.8206791	6.924860332	6.019543247
1138290	1.154094765	1.850914052	2.185325736	2.984086442	0.089461003	0.089043824	0.313034121	0.581809824	0.305030259	0.604905886	0.839862246	0.852776289	0.570656618	0.790024036	0.280954863	0.407379539	0.456989486	0.677995909	3.637515251	8.447398076	0.341109536	0.532873823	0.077028914	0.04790863	0.195148708	0.265714601	25.74762367	22.00330594	7.528745186	14.70144721	5.531273379	4.520043957
1138291	1.258622244	1.698754436	2.187088207	2.859169044	0.108308927	0.10337664	0.37545279	0.571578832	0.353459939	0.566337769	0.817821859	0.831922245	0.572046509	0.741031343	0.324612933	0.411533961	0.477098527	0.642339691	3.720721482	6.742298076	0.36720809	0.5097574	0.086359373	0.060776222	0.2380293	0.295058823	25.49530291	22.35375296	9.9940863	15.77452698	5.544309851	2.431983956
1138292	1.056133506	1.841596595	1.960679706	3.045235181	0.107031377	0.092386093	0.258658823	0.610508873	0.23748199	0.622558029	0.813981979	0.845313355	0.455818722	0.789074712	0.27622708	0.428914417	0.372259818	0.685995382	2.722289401	8.533877929	0.281398263	0.546239293	0.102525792	0.050186706	0.21051348	0.282746865	28.61421462	22.04896873	6.748365074	15.60970928	4.957208608	3.215930227
1138293	1.168787134	1.787203438	2.254679689	2.863512455	0.101068097	0.090372916	0.36442532	0.542315627	0.346765469	0.564497873	0.81689445	0.852057735	0.585825535	0.767981196	0.322069378	0.384989608	0.486847137	0.651410482	3.794530806	7.689040524	0.372738789	0.506546539	0.08577421	0.050880965	0.225363297	0.256091586	25.79185545	22.09681756	8.908949261	13.87658476	5.992663768	3.028376246
1138294	0.992099886	1.309988956	1.887446133	2.611442504	0.089223932	0.086024566	0.208477231	0.402327103	0.196215352	0.403304258	0.838448238	0.842811943	0.43942652	0.658849631	0.239796045	0.324656492	0.344145246	0.542623679	2.63801269	5.005873719	0.253558384	0.412533271	0.092125492	0.066580808	0.169045175	0.22347832	27.60818754	22.51185713	4.592193316	10.19676454	6.950003519	6.936156387
1138295	0.986443334	1.510316483	1.994178374	2.851376306	0.094356765	0.088506864	0.233184734	0.497371159	0.217977635	0.504425149	0.825792405	0.8441272	0.461980356	0.728250948	0.258316643	0.37052278	0.368890552	0.615211904	2.728037609	6.326865445	0.274586318	0.477054757	0.095566317	0.058242713	0.187398179	0.252652714	27.01363642	22.50495897	5.438407306	12.88728068	6.994492971	6.48167644
1138296	0.989969172	1.463994868	1.885946588	2.693549072	0.102225854	0.08677028	0.207396701	0.432987117	0.189680189	0.443354081	0.818343954	0.848836261	0.405069699	0.693930545	0.255811901	0.332908153	0.325174558	0.571980904	2.440934382	5.660601053	0.243303792	0.434689002	0.10552478	0.06039056	0.193802251	0.232923452	27.39535598	22.58743359	5.112783174	11.38031295	6.512141057	5.721988556
1138297	1.048406139	1.796269512	2.035027011	2.798771854	0.096365622	0.085896948	0.255367268	0.498900501	0.241590228	0.529138057	0.828238525	0.86330631	0.488056989	0.760259645	0.263307502	0.353092893	0.389992421	0.63034811	2.925747346	7.382794378	0.290374695	0.481545429	0.091506716	0.047809166	0.194440565	0.239275033	27.43136689	22.32317527	6.325357806	13.00855365	6.534188308	4.033390661
1138298	0.970799872	1.297814612	1.997956106	2.636484361	0.094367369	0.095081727	0.23539893	0.441900153	0.218657633	0.430430707	0.823226941	0.823061452	0.4612343	0.654975213	0.263794628	0.359573249	0.370719745	0.555807254	2.716144349	5.005328754	0.27721391	0.432314847	0.097061338	0.074838489	0.187859687	0.248685171	25.66073283	22.43581202	5.345970586	11.2336575	7.06867215	6.442029574
1138299	1.24652876	1.763169105	2.281948821	2.881019944	0.106263077	0.088314946	0.407266794	0.520651583	0.38607925	0.545010562	0.811981485	0.856758364	0.604108354	0.762481188	0.345850909	0.369855162	0.511455867	0.640493257	4.122370333	7.365336765	0.397307943	0.493974167	0.086056014	0.049878306	0.24114741	0.25407645	25.50257066	22.06998651	10.14763482	13.78420862	5.457302297	4.424295239
1138300	0.935972118	1.462198156	2.028539116	2.888879803	0.09152034	0.08595492	0.212591764	0.464195601	0.198809144	0.472684909	0.82549385	0.845827805	0.448845902	0.709510684	0.250859712	0.353149792	0.355275951	0.593361687	2.626095362	6.122274084	0.263225626	0.456657063	0.096599681	0.05970349	0.184242992	0.244413932	27.25131234	22.46087177	4.947579619	12.14389101	7.093532297	7.043295502
1138301	1.185090007	1.845473542	2.081013715	2.834484594	0.104431241	0.092283262	0.348228702	0.556838124	0.328561747	0.578621663	0.818661506	0.853395103	0.55644659	0.773539665	0.311800884	0.390191175	0.461913666	0.65806711	3.523929366	7.785359314	0.353095376	0.513179621	0.088447482	0.049798285	0.218644437	0.260752356	27.52917229	22.10868475	8.512837873	14.37839693	3.620028527	2.295234394
1138302	1.289604319	2.01033014	2.4253509	3.232281157	0.083981148	0.080409921	0.385673277	0.620619108	0.389702725	0.660686575	0.846965324	0.863785763	0.659857876	0.827520195	0.312238068	0.427449613	0.536742038	0.715217927	4.878692749	10.66211111	0.404551628	0.565943656	0.065155488	0.040070961	0.202521935	0.261340095	25.46861085	22.08340714	8.919061337	14.88204994	3.032683955	0.988446582
1138303	1.031677337	1.521676647	2.061803161	2.66369422	0.099780679	0.094198649	0.260192649	0.475573421	0.243398822	0.478675074	0.818772198	0.841123935	0.479393733	0.703354981	0.274689103	0.357651571	0.388223075	0.590745257	2.896992408	5.788457663	0.29175104	0.455842024	0.096404372	0.062120268	0.204558488	0.251317391	26.76337741	22.57191525	6.52167862	12.62944154	7.456102833	6.04293268
1138304	1.361989115	1.982502037	2.444248238	3.096162899	0.102309707	0.098004507	0.450322565	0.63944545	0.437261334	0.652267212	0.82261407	0.844254296	0.65628157	0.799926143	0.357767217	0.440466547	0.555772707	0.699590445	4.830818168	8.940313089	0.431620622	0.559657606	0.074756853	0.049511062	0.248413892	0.299287425	25.31245075	22.14651768	11.48218131	16.95089696	3.394302517	0.997090217
1138305	1.157494507	1.944894512	2.194731289	3.203315468	0.090485677	0.079456303	0.339664388	0.622005316	0.328866849	0.659353911	0.834987481	0.861307908	0.584766277	0.830268667	0.297088869	0.429596796	0.477437635	0.718185916	3.759121218	10.41420102	0.360413051	0.568742187	0.078822714	0.04037299	0.200039142	0.252390382	26.55813403	21.77879188	7.953673394	14.28440807	4.976615299	2.077777338
1138306	0.971337148	1.591689677	1.826035818	2.781635079	0.097032567	0.084030165	0.175083153	0.453399927	0.1619549	0.473788354	0.830452878	0.859650129	0.379330136	0.724326533	0.232084219	0.334133727	0.296750777	0.59416003	2.321757739	6.370259359	0.218778262	0.450943519	0.101868408	0.052932679	0.177295505	0.233058033	27.84428741	22.46677939	4.231917122	12.04174941	7.027648007	5.873780248
1138307	0.998787639	1.630437156	1.959489605	2.757794592	0.103335672	0.090876697	0.226984044	0.467723484	0.209419025	0.481651129	0.813349664	0.85313884	0.432705697	0.713401366	0.265917498	0.343987496	0.34917492	0.591538942	2.603604002	6.252618573	0.261844095	0.452612197	0.104170374	0.056496133	0.201520956	0.251565167	29.36043654	22.78130753	5.728292289	13.06981297	5.963487278	3.556121961
1138308	1.477966743	2.006113102	2.493649903	3.064801795	0.091755175	0.090406186	0.439122464	0.617620693	0.442669467	0.64523616	0.846545391	0.854971425	0.685370626	0.80950665	0.335717625	0.424461765	0.565453472	0.700192756	5.2906645	9.446322064	0.430713187	0.55454556	0.060877737	0.044994456	0.230670247	0.275528711	25.36524472	22.01130167	11.35628933	15.64498629	1.988699737	1.011040962
1138309	1.061846872	1.744694619	2.035459579	2.800279271	0.093698337	0.085854594	0.257113488	0.509162803	0.244820111	0.535253298	0.832268015	0.858777493	0.495432014	0.759012104	0.262877277	0.364129429	0.393632688	0.635030354	3.004594821	7.408282168	0.292464017	0.488396905	0.087731139	0.049475556	0.190130611	0.241547217	26.44442606	22.45348476	6.285258512	12.94758547	6.995591205	3.715930227
1138310	1.143792169	1.911055573	2.23072686	3.016738738	0.095679453	0.085001255	0.334279579	0.581144135	0.321860627	0.612904991	0.826337849	0.859616868	0.573363737	0.801252995	0.301039068	0.404272924	0.469377532	0.684573725	3.695643634	9.081264426	0.354955906	0.536493995	0.083458829	0.044430371	0.21129664	0.255771387	25.30682761	21.98088807	8.132050487	14.30125804	5.466785119	3.456357669
1138311	0.966935611	1.737181345	1.863040969	2.907487606	0.094471097	0.081846816	0.195900344	0.501042088	0.182895742	0.532704466	0.832083538	0.863867872	0.421848256	0.766293032	0.233902322	0.357966763	0.329764551	0.63718989	2.442192757	7.613279412	0.242352667	0.487699854	0.097015204	0.047282193	0.174749811	0.238753746	28.34269176	22.35563439	4.539175348	12.87437598	6.477487946	4.381314213
1138312	0.99812465	1.713961868	1.972337282	2.917890223	0.099915981	0.089973955	0.232712463	0.532441489	0.216706285	0.548940424	0.818803553	0.848890673	0.451414614	0.756188417	0.262455086	0.383071693	0.362958331	0.641344197	2.681973184	7.337356973	0.271276565	0.499066945	0.100500113	0.053064208	0.195888447	0.261830996	27.68824307	22.33705119	5.66221801	13.97070384	5.983144195	4.50004356
1138313	1.025421022	1.663334978	2.002259112	2.941121771	0.099973518	0.094005075	0.257956013	0.574897055	0.239526717	0.578586838	0.817667885	0.839177806	0.474084566	0.761025406	0.276748072	0.413860179	0.385002178	0.65917978	2.837905391	7.320372151	0.2899871	0.522329365	0.098561811	0.056112229	0.200156918	0.277869605	26.89133521	22.2734851	6.147807766	14.84514435	5.469328624	4.38524323
1138314	1.002550717	1.415098057	2.14738292	2.859167427	0.076741293	0.078992388	0.222335135	0.424087114	0.217748683	0.438910477	0.855498355	0.856321865	0.504118489	0.703544735	0.230415968	0.326218986	0.383234412	0.575548343	3.029788198	5.892323436	0.27821681	0.435630765	0.075996069	0.05641211	0.164551885	0.224672738	26.01750293	22.52438557	5.279677277	11.00274724	6.998339658	5.015422955
1138315	1.186532433	1.624069022	2.099134537	2.887156311	0.095921254	0.09303782	0.325839455	0.545436245	0.313238091	0.548806975	0.831435928	0.839965704	0.557834946	0.74634687	0.294621675	0.397876181	0.453875942	0.640037684	3.602331841	6.933810063	0.342340423	0.503511891	0.082472173	0.057437089	0.202153505	0.26887173	27.51385917	22.30004823	7.761973033	14.11566256	2.033170562	4.53818802
1138316	1.088293928	1.564204403	1.975179041	2.524835898	0.1022384	0.086768286	0.288701383	0.40429538	0.269158375	0.421529908	0.82044607	0.862359531	0.504536633	0.688935321	0.283412817	0.303521751	0.411620869	0.552901306	2.984970004	5.514670633	0.310736029	0.413024764	0.093876353	0.056045309	0.203130448	0.218867454	28.0267426	22.88715794	6.972138745	11.01492668	4.522240643	2.527022192
1138973	1.389724964	1.90185687	2.543285011	3.035284274	0.087189939	0.076168413	0.514479013	0.55263573	0.506425471	0.600063511	0.832593825	0.869515841	0.714263302	0.811266452	0.393421726	0.385397559	0.615523672	0.683710502	6.137201706	9.612538061	0.48598071	0.52894727	0.064458376	0.040507603	0.22525142	0.230186481	24.30826195	22.07576731	10.75788098	12.81898623	1.38073274	0.983161918
1138974	0.902510603	1.104427671	1.811951894	2.391924494	0.090018909	0.08875242	0.163674196	0.301962912	0.151748829	0.292342769	0.834518057	0.833211026	0.389287577	0.551487374	0.220973226	0.285335072	0.300372173	0.445688032	2.242503896	3.656399654	0.219401668	0.334302191	0.098683428	0.082391271	0.162525088	0.211154702	28.18073586	22.63075134	3.416066641	7.9706581	7.997997025	7.567606356
1138975	1.544387655	1.810124538	2.870892622	3.281539999	0.092178939	0.094478945	0.619447282	0.761107454	0.607742578	0.72535122	0.825217472	0.822731346	0.769432182	0.822106046	0.453423553	0.535532379	0.681862193	0.749314967	7.852568168	10.20995727	0.552792853	0.629993169	0.060136366	0.052452292	0.261318076	0.307871119	23.26016064	21.68543563	13.35398195	17.01447632	3.877345306	1.123122244
1138976	1.360990309	1.935236514	2.52443154	3.11626185	0.08531095	0.084655252	0.429004606	0.646149023	0.433782114	0.67085172	0.845525543	0.853603564	0.68444638	0.823740706	0.336761061	0.447661655	0.567151947	0.720916139	5.438594838	10.22123961	0.433114521	0.577254464	0.062676814	0.043713152	0.213988655	0.263197903	24.11153976	21.79236892	9.990894365	14.82847687	5.414957811	2.003594564
