# Supplementary material for: Multispectral and thermal infrared data, visual scores for severity of common rust symptoms, and genotypic single nucleotide polymorphism data of three F2-derived biparental doubled-haploid maize populations
Source: Data Brief. 2024 Mar 9;54:110300. doi: 10.1016/j.dib.2024.110300 (PMC10997887; doi:10.1016/j.dib.2024.110300)
Supplement: Supplementary file 1 [file mmc1.zip › Phenos_pop2_adjusted.txt]

GID	G_2019	G_2020	GM1_2019	GM1_2020	gre_2019	gre_2020	MCARI1_2019	MCARI1_2020	MCARI2_2019	MCARI2_2020	MSR_2019	MSR_2020	NDVI_2019	NDVI_2020	nir_2019	nir_2020	OSAVI_2019	OSAVI_2020	PSSRa_2019	PSSRa_2020	RDVI_2019	RDVI_2020	red_2019	red_2020	reg_2019	reg_2020	thr_2019	thr_2020	TVI_2019	TVI_2020	VS_2019	VS_2020
1138317	0.956196714	0.876826395	1.600457769	2.285092157	0.101830833	0.083095797	0.133962814	0.226715622	0.124261771	0.210898236	0.824042101	0.830668433	0.335057071	0.477090902	0.216230979	0.259844806	0.253434598	0.380378347	2.06431678	2.656764044	0.185275621	0.282809484	0.111738597	0.091521554	0.161842498	0.190536488	30.61091672	23.35560968	2.59321447	5.559295866	6.508016197	7.999999782
1138318	1.030887184	1.143674821	1.910739639	2.44231172	0.095645341	0.081805909	0.229657425	0.305360176	0.215037552	0.304494029	0.831692863	0.843706775	0.451065751	0.58076565	0.251377372	0.277555885	0.357897286	0.463135798	2.68066107	3.927508095	0.265685408	0.344105804	0.093924907	0.074878043	0.182182764	0.198443056	27.8574343	23.01257007	5.364387056	7.750390803	5.946776966	6.499999347
1138319	0.904204478	0.922502984	1.642195151	2.395075715	0.097303034	0.084626758	0.117557722	0.251008647	0.107580861	0.236390949	0.832086314	0.823668489	0.301434071	0.493316883	0.205573329	0.276133954	0.230428867	0.399779384	1.920401161	3.060861245	0.168090432	0.300750958	0.109859338	0.093432283	0.157448438	0.201748996	28.65828832	23.03709025	2.297612204	6.172649897	8.008579064	8.000000871
1138320	0.929404367	1.178692744	1.935141412	2.549281501	0.098425604	0.078372152	0.203516869	0.344828694	0.186104616	0.346953486	0.817941113	0.848812494	0.417796356	0.63133423	0.251668037	0.293822104	0.333920584	0.507070402	2.405872954	4.416064236	0.248826324	0.378506076	0.104782961	0.066808611	0.190553957	0.201174547	27.72557941	22.81870049	4.9709897	8.484584559	6.944668478	5
1138321	0.907967906	1.447203375	1.85111311	2.806519519	0.092171655	0.077200979	0.175881479	0.43530687	0.162669026	0.454573863	0.830847694	0.858331969	0.401204049	0.720520356	0.229188314	0.329736648	0.312535747	0.589697017	2.303710743	6.16342956	0.229376271	0.446093601	0.099808638	0.053640378	0.170203309	0.217784955	28.64534142	21.96627719	3.938111601	10.78651424	6.924987337	5
1138322	0.960514069	1.281553307	1.899994152	2.524513572	0.097853864	0.087799917	0.209793702	0.376364553	0.19301258	0.37335639	0.823338455	0.845393588	0.426749093	0.632749932	0.248623258	0.307980186	0.339497167	0.514692407	2.447450982	4.496298126	0.252095528	0.389033457	0.100753864	0.067942982	0.185761379	0.223832074	27.15667096	22.31330671	5.01038865	10.12745762	7.498242203	6.000000871
1138323	0.898759668	1.240924741	1.835669851	2.672489739	0.088333919	0.081132073	0.155941684	0.374374192	0.14430445	0.377561174	0.837786675	0.84685838	0.376634317	0.650544992	0.217555363	0.308611457	0.289749209	0.528839099	2.206142579	4.718273285	0.211493829	0.397770807	0.098323416	0.065689167	0.1621335	0.217466013	27.85115937	22.6333964	3.420685666	9.711510168	7.013331747	6.000000218
1138324	0.961262525	1.325506812	1.867835834	2.729578443	0.098130867	0.092041431	0.20911212	0.443527198	0.192399917	0.434989733	0.821793343	0.832351465	0.424850429	0.666570457	0.250434022	0.353341924	0.338533645	0.561386184	2.457655207	5.053671322	0.251710246	0.434663328	0.101603458	0.069546535	0.182821	0.250550123	27.5541025	22.54396894	4.681878539	11.79857674	6.53450672	6.000000653
1138325	0.881996158	1.086705686	1.694979426	2.462185129	0.10317867	0.082777418	0.13787671	0.292621307	0.122584164	0.287966186	0.814395579	0.836878355	0.323496175	0.555957089	0.228098324	0.28216268	0.256394018	0.446722364	1.9273477	3.791252969	0.190048385	0.334241907	0.117461362	0.080907981	0.175455259	0.20328427	28.45442999	22.88616677	2.908537651	7.421311783	8.035833117	7.000000218
1138326	1.089771533	1.598254749	1.957257174	2.800997684	0.102497151	0.08877288	0.27536707	0.495232962	0.257910993	0.508161259	0.822658526	0.84952584	0.493267661	0.732784846	0.274547989	0.363601339	0.398537339	0.615217488	2.933100776	6.560041644	0.298964628	0.474725903	0.093681856	0.055344684	0.199464812	0.252543075	27.66600384	22.07493219	6.679743417	13.09309216	4.509752056	2.499999782
1138327	1.015254481	1.765987767	1.833379912	2.851413208	0.093313253	0.072242485	0.216800168	0.467344867	0.204120672	0.512664557	0.836431154	0.879344727	0.447429176	0.777892468	0.240222321	0.331760498	0.350373199	0.630068795	2.635505095	8.119104693	0.258163113	0.474769305	0.091993428	0.040720844	0.170801825	0.20568488	28.80410621	22.51736512	4.824372543	11.17006963	2.029112024	1.500000653
1138328	0.926509682	1.250467512	1.812341686	2.533159454	0.093681644	0.087752122	0.162324346	0.388627754	0.14950553	0.383264063	0.831782112	0.838551363	0.372254683	0.643038658	0.224846518	0.322369347	0.290027904	0.527790939	2.216951763	4.555681294	0.213117432	0.401404874	0.102139693	0.070087277	0.16991297	0.22421589	28.38888436	22.50472955	3.70351378	9.905338461	7.943606686	6.5
1138329	0.968634313	1.425917798	1.927737608	2.858746099	0.093685544	0.079661044	0.209576489	0.448047489	0.194765547	0.462510453	0.829020968	0.854934196	0.431496854	0.716813962	0.246458862	0.341471831	0.341829693	0.592687134	2.536913093	6.149183863	0.253585594	0.452112241	0.097170738	0.05548836	0.181128125	0.228006713	27.81763546	22.35114047	4.926477821	11.29060348	6.997175657	5.999998041
1138330	1.143170491	1.579070556	2.086246648	2.734002619	0.096031445	0.078291708	0.317353914	0.446494864	0.303431614	0.473701649	0.829234216	0.864483836	0.551282036	0.736552066	0.291066582	0.330411942	0.448366249	0.600703536	3.457740271	6.655854363	0.33786815	0.453348757	0.08417084	0.049505011	0.200533533	0.218089962	27.09224198	22.35325949	7.471233551	11.14966924	3.056420564	2.000001088
1138331	0.921124569	1.264879344	1.799394206	2.689904883	0.104846463	0.077226684	0.186773635	0.367320837	0.167727354	0.375110512	0.810902106	0.855222453	0.380960918	0.660302871	0.249400131	0.299206885	0.306661397	0.530238791	2.204869461	4.859808639	0.229365848	0.396112932	0.112508409	0.061248775	0.188263128	0.210041506	29.49482295	22.49876883	4.302020298	9.519840914	7.532822791	6.500000653
1138332	1.018450555	1.709740379	1.86948265	2.875635385	0.101283322	0.083655266	0.221529429	0.497377482	0.20507738	0.523119582	0.822822986	0.861517016	0.433294978	0.754166029	0.253483534	0.357840327	0.345807229	0.627315195	2.542087125	7.355174343	0.257441022	0.481527031	0.100665715	0.04900305	0.189083738	0.241574855	29.20663687	22.42099627	5.325995958	12.90432299	2.052509901	1.000001524
1138333	0.92568267	1.527809651	1.782932944	2.838402473	0.106121014	0.09430304	0.18358616	0.518625616	0.165141415	0.517920301	0.807225854	0.835936138	0.374427523	0.720855706	0.25303995	0.388364741	0.302384209	0.617677187	2.218336207	6.348659357	0.226705519	0.484629899	0.11493311	0.061909883	0.188785132	0.267749659	29.57384717	22.40216335	4.039912179	13.61367319	4.56098819	4.499999565
1138334	0.921555081	1.00827278	1.787546927	2.37058767	0.093115639	0.085699723	0.163230003	0.271930806	0.150257644	0.261259585	0.831288908	0.829471382	0.375035268	0.527926542	0.225754455	0.275495548	0.291990656	0.424277823	2.216201735	3.219517578	0.214427796	0.316419347	0.102255012	0.086674653	0.16569288	0.20430864	27.04701652	22.91125467	3.389218896	7.009847705	7.99190228	7.999999347
1138335	1.042279006	1.559708169	2.15122189	3.069581709	0.090719462	0.089835328	0.271807402	0.57445938	0.259217531	0.570771199	0.831784582	0.833120062	0.517237898	0.758609894	0.271245235	0.422273552	0.414446141	0.658462537	3.147436579	7.286357952	0.30914062	0.524770092	0.086606337	0.057932972	0.194477253	0.277756646	26.21953259	22.24567439	6.622324582	14.43974976	4.503185395	4.000000218
1138336	0.89954457	1.211409535	1.737806913	2.517048055	0.101403453	0.08723794	0.148429679	0.35567169	0.133618505	0.349456602	0.819454236	0.840344532	0.338007293	0.612454164	0.227831311	0.303164734	0.266964776	0.49705903	2.024083158	4.176474327	0.197505837	0.375249974	0.112254073	0.072273104	0.176908624	0.220438408	29.26321761	22.9961041	3.421322738	9.490502069	7.044482278	6.000000435
1138337	1.028283458	1.562506278	1.824051333	2.692927518	0.106507847	0.097477037	0.227147633	0.485523444	0.208349278	0.488438935	0.818472527	0.83989712	0.429171288	0.70594249	0.255992636	0.361630655	0.344471419	0.594726589	2.482000764	5.82748037	0.257248426	0.459706239	0.103365033	0.062346116	0.194792085	0.261137719	28.38849925	22.36253169	5.703103638	13.33216611	5.453993583	4.499999565
1138338	0.878871692	1.246075569	1.748532555	2.64109548	0.091549287	0.078788161	0.149652178	0.363399986	0.137123878	0.36873986	0.830707939	0.851825474	0.36305361	0.650478675	0.22085507	0.300000297	0.282393379	0.523640854	2.129080898	4.739391353	0.206952033	0.391834783	0.104012812	0.063868801	0.159719937	0.207659971	28.80444587	22.84722526	2.839813948	9.232319213	7.497800945	6.000000218
1138339	0.989949593	1.246079174	2.011521147	2.718325222	0.087143392	0.081882993	0.230991787	0.400453216	0.219493527	0.400822851	0.838344657	0.842143091	0.478301303	0.661722383	0.247835013	0.327045009	0.37633471	0.545518425	2.83549584	4.985195478	0.277786296	0.415197958	0.087969641	0.066007628	0.175342493	0.224621942	27.83779464	22.56615789	5.283104696	10.11733685	5.989557824	5.499999129
1138340	0.901175641	1.304219209	1.728815662	2.67166232	0.098401306	0.071280182	0.1482295	0.349288276	0.134230461	0.367599427	0.823925987	0.868186978	0.345918993	0.668252382	0.224240997	0.281817501	0.270913086	0.525933875	2.051896516	5.298603211	0.199502403	0.388251752	0.109587753	0.055419537	0.169778554	0.1907669	29.10364045	22.64880825	3.180442681	8.710854179	6.534415012	6.499999565
1138341	1.265926045	1.628778364	2.196705995	2.784153972	0.10618007	0.092804188	0.373006474	0.507773698	0.355986063	0.517184919	0.821171107	0.845524432	0.582791549	0.731857436	0.31955711	0.371559376	0.484185089	0.618045586	3.815322609	6.529662434	0.370300571	0.479266	0.084049359	0.057117194	0.232732108	0.258989148	26.37459314	21.93245539	9.767035794	13.52100715	3.555556615	1.999999347
1138342	0.931175486	1.596438849	1.89944781	3.171262433	0.095965913	0.084302916	0.198639446	0.569647352	0.182812129	0.580256105	0.821788361	0.844592504	0.415914031	0.772499898	0.247913423	0.414586733	0.331052352	0.66774325	2.426883375	7.8914518	0.245914026	0.528500609	0.102421692	0.052733473	0.181429534	0.266308651	28.30392955	22.0885539	4.423241496	14.07953556	5.968654598	4.999999129
1138343	0.915160843	1.224473625	1.862380773	2.712184601	0.09691001	0.084430997	0.180074026	0.395384441	0.164549107	0.391224416	0.819817897	0.83916698	0.387311842	0.64987332	0.24348966	0.327363572	0.308134134	0.536808246	2.294866743	4.709627678	0.229049539	0.409263339	0.10718695	0.068923483	0.180067368	0.231026001	26.94069997	22.26482342	3.96664024	10.30873358	6.914019558	7
1138344	0.945588875	1.336942765	1.922734196	2.799076737	0.089227863	0.080827315	0.190064469	0.430365627	0.178147658	0.437499103	0.83677245	0.849305387	0.422665265	0.696205857	0.231164545	0.337118083	0.328152416	0.575131409	2.466662692	5.600366128	0.240575269	0.4386133	0.093845605	0.060017551	0.171200231	0.225121089	27.054757	22.66590445	4.431431714	10.75321701	6.498153834	5.000000218
1138345	0.923729037	1.26389557	1.90730982	2.719008206	0.09210484	0.084361897	0.174806949	0.40925863	0.161680626	0.407713849	0.830828022	0.841558999	0.393478507	0.662038151	0.231581846	0.331646938	0.307127864	0.548412854	2.323592589	5.006294468	0.226015972	0.418928368	0.099725234	0.066765239	0.175362893	0.229706292	26.58381622	22.31964069	4.163714611	10.48943877	7.535781522	6.500001088
1138346	1.286958169	1.844970002	2.22404185	3.065763676	0.107406249	0.103948106	0.395003525	0.696249405	0.376925883	0.676123466	0.817823861	0.823857306	0.596633312	0.794236105	0.332749133	0.487980876	0.500165128	0.712463062	4.026181512	8.656199259	0.385215961	0.586082594	0.083805082	0.05657102	0.238605115	0.316617472	25.24324031	21.88189064	10.21301867	17.54223252	2.935741945	1.5
1138347	1.075942046	1.419910029	2.042563023	2.647512843	0.093278241	0.085623868	0.264168694	0.426313944	0.254873795	0.434177017	0.831249896	0.851585138	0.500113496	0.687775687	0.269172773	0.328665823	0.400782082	0.565279241	3.222124546	5.509126035	0.299030588	0.429574216	0.089417256	0.060085137	0.187800463	0.224390894	26.83318504	22.69031796	6.035604604	10.92052579	6.954473781	6.000000871
1138348	0.913736297	1.195982516	1.815256231	2.721584533	0.094368687	0.078924469	0.156596019	0.36284672	0.144014616	0.365548834	0.830618808	0.846653207	0.366526146	0.644138172	0.222168954	0.305210732	0.284162863	0.521951474	2.172044739	4.660814127	0.208357778	0.391923985	0.103378261	0.066448998	0.170861865	0.215202925	28.25727284	22.74274813	3.663247216	9.390742441	6.984204465	5.000001959
1138349	1.085884627	1.412722137	2.17940536	2.871283119	0.089739894	0.089269337	0.279371796	0.475563953	0.268633213	0.476241401	0.837101922	0.835943831	0.529350711	0.705382185	0.270277326	0.366109108	0.422501955	0.595872154	3.265031998	5.832873717	0.314535192	0.461950529	0.082808134	0.064148816	0.195211314	0.253527646	26.75212351	22.44209517	7.005610333	12.41785141	7.015429008	3.999999347
1138350	0.999615337	1.710080698	2.112977666	3.074986476	0.092196382	0.092704668	0.260289814	0.606865966	0.244640652	0.609117295	0.825887878	0.839886102	0.496305839	0.77671775	0.271863479	0.433397955	0.400046165	0.678526858	2.956552535	8.02160439	0.299520378	0.542810493	0.09178277	0.053493431	0.194690082	0.283298174	27.22877968	22.19185709	6.193891549	15.36899547	4.524197055	4.000000871
1138351	1.10662876	1.687544683	2.024560627	2.833472603	0.090131025	0.080627126	0.262310609	0.464598495	0.251553712	0.494772633	0.843774236	0.867867564	0.510552916	0.743657999	0.254808386	0.338142507	0.401672695	0.609516467	3.062412425	7.164414438	0.296693961	0.462701509	0.08154077	0.048183915	0.183577165	0.228986289	26.93438161	22.20909278	6.493491135	12.08200476	3.972249978	3.5
1138352	1.123645512	1.501243321	2.004095519	2.906224731	0.095199265	0.109413415	0.280853146	0.605870571	0.267012084	0.569077124	0.836020102	0.808025457	0.516840417	0.722086838	0.26847992	0.451913405	0.41279665	0.641560844	3.110618978	6.213867927	0.307664572	0.523309277	0.084585144	0.070861068	0.191445847	0.317479154	26.32175871	22.26164884	6.846210106	16.29661102	5.967561975	5.5
1138353	1.217051655	1.654440747	2.318847191	3.13780544	0.088554888	0.082561026	0.36500621	0.574941012	0.359355956	0.588595916	0.838244929	0.848920819	0.618741076	0.782404189	0.309011673	0.413789042	0.505693528	0.673491195	4.262276217	8.311584488	0.382428386	0.532435094	0.072789018	0.04952532	0.205232244	0.262464104	25.86259115	22.20122165	8.571588381	14.02604502	1.973920514	1.000000653
1138354	1.162469349	1.662748321	2.149730198	2.847884731	0.097110315	0.087683706	0.324038807	0.528145571	0.311192176	0.543867124	0.828521268	0.851425457	0.554536088	0.753406838	0.2946672	0.382990525	0.452899585	0.639180844	3.568484936	7.294552927	0.342116223	0.497799277	0.08427503	0.052386843	0.208864346	0.250313477	27.57968428	22.66951833	8.028190308	13.24490602	3.487045842	1.5
1138355	1.310487167	1.663223733	2.245893428	2.937995986	0.095966587	0.086948045	0.381101306	0.532322223	0.376790436	0.548086724	0.836636558	0.851026923	0.623752339	0.756118437	0.311797316	0.385264868	0.511792253	0.642287787	4.374726686	7.409503668	0.387507627	0.50101729	0.073261721	0.052272749	0.21490719	0.258104306	26.28652385	22.20049774	9.457238887	13.6783996	3.486596249	2.999999129
1138356	0.94675277	1.444376026	1.78414562	2.884509382	0.098141505	0.085326064	0.174282853	0.488813951	0.159974376	0.494818695	0.82803985	0.843754399	0.382676638	0.724203397	0.228957557	0.370515551	0.298679363	0.61191959	2.227020039	6.274802186	0.219653086	0.474630589	0.102769236	0.058821517	0.174854766	0.248000346	28.5941998	22.275025	4.123225333	12.36120112	4.967932245	5.499999129
1138357	1.060129074	1.651975828	2.054641012	3.011301991	0.09675329	0.081807313	0.275379236	0.519408323	0.258933763	0.543753872	0.82505003	0.856881055	0.502961198	0.762815246	0.276963958	0.377206762	0.406693115	0.644098026	3.027684661	7.668103233	0.305302772	0.499180141	0.091519989	0.049845359	0.198794019	0.246580354	28.10954081	22.4709064	6.68412809	13.05458836	3.016292958	0.999998912
1138358	0.994981015	1.376738549	1.837984834	2.513257448	0.091686716	0.07941747	0.195783765	0.350881481	0.183322396	0.36384038	0.83971331	0.864536686	0.422682831	0.654632974	0.230025677	0.278577959	0.327700342	0.514427255	2.464514478	4.877052577	0.240148015	0.37989456	0.092646286	0.058596108	0.168395214	0.19742759	27.82042353	22.771536	4.486317316	9.221018509	6.510101734	6.000000653
1138359	1.044257471	1.52481269	1.976255596	2.806724265	0.08955334	0.075001503	0.245769632	0.431641423	0.234647656	0.459667382	0.838724782	0.866404743	0.490631325	0.733758203	0.253229205	0.321993891	0.386806761	0.594627013	2.952326754	6.532231526	0.285984957	0.446687298	0.086050235	0.049438468	0.176791363	0.213416062	26.61348356	22.15482195	5.526244328	10.79251039	6.542485716	4.499999129
1138360	1.179233541	1.72037664	2.19390521	2.942232785	0.08821431	0.084105858	0.312981659	0.525658423	0.306780243	0.55154698	0.845158294	0.857478101	0.571473574	0.768221112	0.27698018	0.376736072	0.456795308	0.647450315	3.691723099	7.766410063	0.34032214	0.50119212	0.074978834	0.048926988	0.193774315	0.248014395	26.90383616	22.46513637	7.722657013	13.30971879	4.044815925	1.999998041
1138361	0.973790123	1.47441897	1.842662182	2.824480811	0.097463461	0.092323182	0.206904244	0.502546227	0.191404041	0.500850297	0.825929433	0.832314267	0.423944956	0.716390766	0.245414151	0.379997798	0.335775851	0.610107533	2.467448345	6.090960806	0.248780466	0.476574157	0.099603994	0.064011577	0.179290475	0.257766557	28.25962876	22.44925346	4.701148353	12.84538811	5.992898098	5.000000435
1138362	0.947031704	1.363111034	1.855656031	2.70018746	0.090816897	0.079595268	0.18225687	0.395701759	0.170794649	0.40734967	0.836565426	0.857218872	0.410457234	0.683273208	0.227626119	0.310912469	0.318099151	0.552295609	2.419527214	5.323514126	0.232974445	0.414623216	0.095302946	0.058049526	0.167950119	0.216579067	27.53024522	22.60654454	4.123515981	10.31158295	6.542889308	6.500001088
1138363	1.04951229	1.719226591	2.195708103	2.963892484	0.093131969	0.084835166	0.273308897	0.525349461	0.259109489	0.551058163	0.827596543	0.857025249	0.508582302	0.768776375	0.276374251	0.375677383	0.409981541	0.648365959	3.121800063	7.625062877	0.307168801	0.501251387	0.089496176	0.049385987	0.202985381	0.251079122	26.83852727	21.94964432	6.935863634	13.52319895	5.021519989	2
1138364	1.035644014	1.62098936	1.981344137	2.832053608	0.094940137	0.082632061	0.263404093	0.497325965	0.247705783	0.520227901	0.826206404	0.855394684	0.49208231	0.753966072	0.271801459	0.362144116	0.396781916	0.63021177	2.969130721	7.080951692	0.297352758	0.484118154	0.092043416	0.051116051	0.188285354	0.236804736	26.3952884	22.13530745	5.888245475	12.3508803	4.03252369	5.000000218
1138365	0.977727084	1.360720621	2.022606554	2.811427453	0.087319896	0.080111052	0.230217318	0.42893233	0.21757356	0.439952577	0.835861815	0.852086527	0.47394986	0.699474399	0.250617794	0.333699866	0.374139504	0.576599155	2.792109388	5.734024062	0.276746497	0.438411245	0.089370654	0.058463237	0.177398749	0.224715643	26.5211022	22.58388738	5.265895051	10.81812756	4.531739325	4.499998912
1138366	1.131212582	1.804479973	2.203030103	3.025775985	0.090796961	0.081284212	0.318509271	0.5411654	0.307208528	0.574693744	0.834055224	0.861480336	0.563229049	0.789943102	0.290036633	0.381104776	0.456958971	0.665687742	3.591326403	8.376623444	0.34373273	0.515175229	0.080878645	0.045190437	0.200762124	0.247123169	26.67063288	22.18773915	7.659348192	13.55998172	4.912943122	2.000000218
1138367	1.254698962	1.787755312	2.324356986	2.980576793	0.094894079	0.082924375	0.373698005	0.538410387	0.364186683	0.569455054	0.833093536	0.860025558	0.608000602	0.781527234	0.315036417	0.380339094	0.501136661	0.659777203	4.173142045	8.240535692	0.381296817	0.51130546	0.076141239	0.047045991	0.221106164	0.243415966	26.19796024	22.49624426	9.48878922	13.32570298	2.913386701	1.999999129
1138368	1.016684034	1.703870206	2.306972306	3.155355077	0.075253091	0.076577453	0.240402182	0.515831326	0.236922702	0.550354084	0.85563704	0.864716957	0.529718497	0.781526724	0.240880051	0.369814946	0.406658047	0.653227582	3.266921001	8.220981055	0.296577581	0.502710942	0.073946853	0.044789213	0.172583522	0.243715761	26.88170205	22.29205842	5.915069062	13.16693204	5.105176672	2.000000435
1138369	1.082791752	1.513393146	1.961565024	2.684218807	0.096111989	0.089794066	0.259977496	0.465119234	0.246860312	0.473741197	0.833016956	0.849091854	0.495489144	0.707721556	0.260819136	0.349694435	0.393553888	0.590557662	2.960239314	5.94037031	0.29211227	0.45335209	0.088108106	0.058996014	0.18758902	0.240106566	25.54905885	22.15871793	6.253465616	12.09134408	5.034760881	4.500000218
1138370	1.06878263	1.487139825	2.036688345	2.604181087	0.091147609	0.077270544	0.258000045	0.396101952	0.246474476	0.417055735	0.837288647	0.868004255	0.501982936	0.702317824	0.259406363	0.29919056	0.39786509	0.559481762	3.033032718	5.737702119	0.294986436	0.416572641	0.085703967	0.05224588	0.185495259	0.202734652	26.93624336	22.39799135	6.219458916	10.02202281	5.554415854	4.500001306
1138371	0.881935826	0.93875416	1.833313978	2.376075637	0.090402863	0.087528024	0.14525995	0.253020353	0.133747243	0.238881116	0.831683264	0.82024444	0.357506845	0.48654696	0.219973561	0.279630998	0.277274551	0.397383747	2.150640596	3.120776474	0.203248873	0.299920933	0.104267992	0.09610389	0.165441813	0.204409987	27.61851662	22.76633298	3.168782943	6.22911365	7.974848254	8.000000218
1138372	1.060256175	1.669391422	2.172685895	3.065043841	0.086014171	0.078665057	0.274861655	0.529403857	0.266429555	0.557101046	0.840273807	0.858750034	0.536233285	0.778684453	0.266137637	0.381097092	0.42573557	0.656882698	3.324617131	8.090767197	0.315716444	0.509183165	0.080685912	0.04721724	0.186009134	0.242558317	26.24359277	22.14020971	6.481032896	12.95318238	5.511975903	2.499999782
1138373	1.175898169	1.502989231	2.09096685	2.685511677	0.101018229	0.094874376	0.323653525	0.487382491	0.308820883	0.487239641	0.825638861	0.838437877	0.550583312	0.705072949	0.294401884	0.367089488	0.448710128	0.596286137	3.460181512	5.805948831	0.338580961	0.462892055	0.085859013	0.062863701	0.210004534	0.254266768	26.12312219	22.33580855	8.036068671	12.77109766	4.935741945	3.500000871
1138374	0.952904647	1.468565101	1.860628297	2.884108	0.096486339	0.084263084	0.197814934	0.457175738	0.182179904	0.469500364	0.826107948	0.850257203	0.414846407	0.715762949	0.242023889	0.346270143	0.327785515	0.59465075	2.390146849	6.049376495	0.242509786	0.454595997	0.100291434	0.057501947	0.179765876	0.242636603	27.67356885	22.07373517	4.599586433	12.17350594	6.509755767	3.500000218
1138375	1.216420335	1.742771039	2.290519009	3.076647464	0.089264373	0.088927744	0.369369714	0.585028441	0.361649806	0.597145855	0.837800625	0.846209287	0.614721057	0.774056817	0.311076231	0.419446291	0.504642571	0.670404344	4.241877574	8.307343207	0.383195126	0.532240885	0.073387082	0.051478299	0.206052424	0.276408661	26.05217182	22.32932192	8.686909738	14.89616748	2.995817105	1.000001088
1138376	0.896758514	1.263400571	1.90708565	2.614642748	0.085682444	0.071488794	0.166578483	0.333912003	0.155764952	0.348209634	0.836561341	0.868089335	0.402481045	0.654987631	0.225047984	0.272136498	0.310882553	0.511674931	2.366109546	4.821460006	0.227532438	0.375897793	0.096891731	0.056523446	0.162731577	0.187730374	28.2535858	22.68947349	3.464350722	8.443266616	5.988898663	5.999999565
1138377	1.048248081	1.490001429	1.97553168	3.015857323	0.094392722	0.080610132	0.244091835	0.511698929	0.231390315	0.526010795	0.834064682	0.850092115	0.477850229	0.748921887	0.253843226	0.381648897	0.378917689	0.635638065	2.856708748	7.133111503	0.280806657	0.494808454	0.08987782	0.053576633	0.186602292	0.242779678	29.26196908	22.56933595	6.009644031	12.37882095	4.014030433	2.000000871
1138378	0.998584934	1.407539046	1.855878901	2.644795549	0.098500731	0.083613434	0.199465128	0.389867112	0.184818145	0.399484904	0.828482945	0.857798944	0.411979937	0.671131504	0.239932149	0.303280522	0.324719805	0.539666202	2.423206738	5.127338708	0.240002279	0.404580086	0.09987435	0.059584212	0.18246463	0.221089509	27.76358487	22.48943314	4.890634587	10.67160668	5.002426298	5.000000435
1138379	1.06968207	1.743612169	2.143749611	3.094839039	0.090854742	0.078679287	0.282800549	0.562643948	0.269626659	0.593380078	0.831611567	0.857839744	0.524414211	0.795686767	0.277833128	0.399689034	0.42202266	0.678721339	3.232427938	8.82213807	0.315921829	0.530763131	0.085817698	0.045379538	0.194054569	0.244159971	26.3683536	21.91479414	6.642000131	13.26029924	5.011903121	3.999999347
1138380	0.999121138	1.508428364	1.900715532	2.790373972	0.093895383	0.077045381	0.214280687	0.432058698	0.201391634	0.455619919	0.832475797	0.864289432	0.444125751	0.725067436	0.243614556	0.323784979	0.349025718	0.589285586	2.615862451	6.347682434	0.257492797	0.444041	0.093968743	0.051228375	0.178591769	0.215637391	29.00747666	22.65529852	5.021392329	10.87843215	4.988095473	4.999999347
1138381	1.263000555	1.517126852	2.22388265	3.024823259	0.104698774	0.099891887	0.375689429	0.593348541	0.35845238	0.568918964	0.822697986	0.817806333	0.587034978	0.735927683	0.320001451	0.442096545	0.487482229	0.648021633	3.842142125	6.724465037	0.373011022	0.524537865	0.082984724	0.065474013	0.232325666	0.307175989	25.26366106	22.41584407	9.825225958	15.76650291	6.052509901	5.000000218
1138382	0.993003918	1.667371137	2.048479309	3.266255656	0.087459213	0.077106786	0.234132742	0.570656429	0.222367799	0.59659625	0.836953963	0.85502442	0.479311252	0.798729333	0.252276844	0.407977131	0.379061206	0.684740927	2.874922541	8.776820106	0.28064393	0.537823005	0.088577179	0.046206732	0.178080329	0.251388211	28.52476332	22.27453263	5.332054425	13.57826953	2.511777474	1.000000871
1138383	0.820104118	1.068110365	1.679929958	2.435920001	0.089525295	0.079468776	0.103708701	0.289634643	0.093237776	0.285511459	0.836529798	0.84544286	0.300278774	0.569228796	0.196860964	0.271225478	0.228145765	0.451494568	1.809067741	3.642698597	0.165461713	0.334332603	0.106697211	0.074806612	0.150631703	0.194129642	29.6153084	22.81177117	1.946469524	7.326959812	7.952719903	5.999999565
1138384	0.995963235	1.521464995	1.911228386	2.810415744	0.099541452	0.08868443	0.239990891	0.470698884	0.222411741	0.480660441	0.820737459	0.84745125	0.458910152	0.711080688	0.262990788	0.353378789	0.369548065	0.595193791	2.668480161	6.160923302	0.276285846	0.457935423	0.098550844	0.059164096	0.19005994	0.246793181	28.29449603	22.78972815	5.557372064	12.48906346	4.923463353	3.500000435
1138385	0.971015956	1.520736206	1.824357303	2.851300789	0.099546852	0.091036871	0.194418195	0.536118339	0.178897579	0.535947407	0.82485865	0.836996432	0.40280884	0.737090275	0.240905114	0.398500614	0.318820767	0.63387898	2.366038455	6.662868541	0.236182101	0.499406824	0.102431642	0.059414279	0.182029554	0.260347253	29.44340614	22.23049434	4.672531545	13.29233231	6.5372602	2.5
1138386	0.924760956	1.28087123	1.799462303	2.688415285	0.094573065	0.084702336	0.167288195	0.398164589	0.153852579	0.398245123	0.83063365	0.84477127	0.37662884	0.65705894	0.226625839	0.322865812	0.294270767	0.540122002	2.230433455	4.899148332	0.216557101	0.410312222	0.102034095	0.065804757	0.170705816	0.229719585	27.27489575	23.00687371	3.833911545	10.53833826	7.0372602	5.500000653
1138387	0.940636459	1.650743458	1.747420951	2.94890636	0.100227852	0.086984658	0.178906666	0.528732579	0.163353955	0.544895222	0.823223779	0.850620101	0.383443428	0.754695206	0.235123234	0.383280495	0.302529692	0.640593551	2.225211696	7.314731519	0.223526232	0.498994821	0.105166521	0.052555659	0.174943294	0.256468856	28.73961855	22.33733705	3.930286951	13.59188481	5.475843101	4.999999565
1138388	1.089109504	1.515923321	2.215558315	2.898044731	0.103121334	0.101469278	0.332366775	0.567545571	0.309691979	0.549112124	0.8104225	0.822870457	0.540953629	0.725576838	0.313625684	0.422412723	0.450783187	0.633945844	3.342653145	6.312627927	0.345554965	0.507744277	0.09373695	0.065344025	0.228606135	0.29411874	26.79330113	22.43870561	8.506127917	15.12892102	3.583791567	3
1138389	0.922538679	1.183062869	1.756599369	2.370297673	0.100207092	0.096762219	0.165084143	0.339571115	0.149773222	0.327266654	0.820484442	0.822465907	0.363353258	0.564869985	0.234184795	0.307636552	0.286960337	0.466162357	2.149224508	3.910834613	0.21242321	0.35493751	0.108931937	0.08584277	0.175844834	0.226207565	27.27193339	22.73541298	3.603268772	8.931073138	7.024115069	6.999998259
1138390	0.953508574	1.42053241	1.774970613	2.825889324	0.104605936	0.080074296	0.177729102	0.435582918	0.161354065	0.44992684	0.816191134	0.855313437	0.369159116	0.708987636	0.24210162	0.333698395	0.294082406	0.583442567	2.213745008	5.928052001	0.218865426	0.443305265	0.111323574	0.056571066	0.184211054	0.225054521	29.37542417	22.1345303	4.128488665	11.06304691	6.520955332	5
1138391	1.094885843	1.592208679	2.036300773	2.909200713	0.093878942	0.08195765	0.267319026	0.498213185	0.254314107	0.518796633	0.835707897	0.857119696	0.503486842	0.751694355	0.263491503	0.364347583	0.400679134	0.629082962	3.038461743	7.093306218	0.298019539	0.484567416	0.086130912	0.050894591	0.191361182	0.237767192	27.28249742	22.54800877	6.62862524	12.45422492	1.914019558	2.000000653
1138392	0.973829956	1.534187903	1.865842568	2.815108806	0.093590496	0.080573513	0.192554341	0.467014047	0.179509903	0.487784685	0.834562372	0.858179034	0.414771879	0.734994628	0.232889431	0.347343561	0.323163031	0.608971045	2.435359878	6.663214462	0.237539032	0.46511537	0.096239913	0.052674534	0.17381112	0.225895744	27.83069809	22.48194123	4.57534608	11.5167901	4.555379751	3.999998694
1138393	0.811365135	1.26251281	1.677660438	2.79655779	0.09430104	0.07833569	0.09636632	0.394754799	0.085602238	0.401119378	0.828189864	0.851092717	0.28274582	0.672526505	0.200680844	0.31917552	0.217381386	0.549818109	1.734553492	5.161056183	0.158279898	0.41572932	0.11416188	0.062032258	0.157673648	0.218739392	29.91049272	22.57841272	1.854164487	10.03760205	7.967337	5.999999565
1138394	1.036446357	1.739174576	2.060943704	2.959381129	0.090762042	0.07549941	0.244372552	0.493957045	0.233763472	0.534428082	0.835103942	0.870004409	0.490432112	0.780465981	0.255474515	0.351675092	0.386413558	0.644082434	2.988985994	8.071743797	0.285770697	0.490282354	0.088105462	0.043543906	0.184243124	0.225215668	27.86134816	22.29039638	5.84276844	12.14476747	5.491074618	1.000000653
1138395	1.180970027	1.680044147	2.298364453	3.061505524	0.091166955	0.08233326	0.341772569	0.538891759	0.331650067	0.562220855	0.834587756	0.85470386	0.588869214	0.776672226	0.300416807	0.386232471	0.479087957	0.658364822	3.839874595	7.826341251	0.36117484	0.512045895	0.077246984	0.049051416	0.209589797	0.253972912	25.1848527	22.07336208	8.42827464	13.61305764	2.978901529	1.500000653
1138396	1.141092471	1.668536422	2.121465596	2.968913841	0.098452958	0.093287876	0.331059632	0.578823857	0.314547656	0.581241046	0.822634782	0.837135034	0.556296325	0.764189453	0.303716133	0.418024814	0.457461761	0.661902698	3.515281754	7.460457197	0.347294957	0.525323165	0.086481542	0.056074696	0.208211505	0.278576475	26.79649051	22.2567144	7.724309328	14.81344238	6.042485716	4.999999782
1138397	1.126408422	1.781311449	2.102637443	2.918650907	0.097704919	0.08829152	0.315564633	0.582753518	0.299285674	0.601648192	0.825704267	0.851020742	0.543698919	0.786958121	0.29362704	0.411599179	0.444418782	0.677953791	3.370078192	8.283792844	0.335974282	0.534460881	0.086694798	0.049272347	0.20577917	0.254418127	27.02383035	22.30135616	7.598542323	13.92548824	4.029788585	1.499999782
1138398	0.984954422	1.592957817	1.837953343	2.697020505	0.087834408	0.07282051	0.196711659	0.407569171	0.186570202	0.441985974	0.843535597	0.876753506	0.437775669	0.734577186	0.226962677	0.298871756	0.33712001	0.582211761	2.563985236	6.517334133	0.246050756	0.431464179	0.089186108	0.045820748	0.161100863	0.197688322	28.17425192	22.60218856	4.243237589	10.17321834	4.485173626	4.999999129
1138399	0.994491989	1.61108278	1.930633262	2.90737267	0.088002088	0.078005435	0.209035531	0.476155806	0.197615652	0.505714585	0.841408594	0.862581382	0.447322729	0.758641542	0.235541681	0.345883874	0.347662406	0.625812823	2.632949898	7.080147578	0.255144561	0.475604347	0.089097448	0.048385018	0.170431841	0.228323706	26.8695644	22.05991601	4.806805543	11.9719427	5.022096092	2.499999347
1138400	1.030827872	1.488691865	2.018714307	2.755577322	0.0925542	0.088982157	0.252938314	0.457146887	0.239680905	0.46529024	0.831431494	0.842963524	0.493196312	0.700484213	0.261950175	0.349473747	0.392728268	0.584731604	2.940618592	5.957991804	0.291826118	0.449093132	0.08924415	0.062311716	0.186252083	0.242774628	26.25418278	22.50530137	5.89777847	11.94560839	5.011903156	3.999997823
1138401	0.896491785	1.325075456	1.829735886	2.590637677	0.106122264	0.076390705	0.176019194	0.363919035	0.156381398	0.375858342	0.803527508	0.862313244	0.364968306	0.665514959	0.253382554	0.289415646	0.295590205	0.528596487	2.130288488	5.023533056	0.222341261	0.392793721	0.118715887	0.057921645	0.194615985	0.198766328	28.87840597	22.79640547	4.143767308	9.197180266	7.48644552	5.500000653
1138402	0.962862725	1.714974367	1.907447396	2.905423246	0.089644458	0.073128191	0.204714057	0.474068263	0.191938874	0.516924674	0.835622008	0.874014147	0.43836628	0.778437449	0.239176158	0.338056656	0.343391131	0.635528279	2.570156088	7.910783488	0.253033297	0.479864209	0.093344381	0.042598988	0.171555593	0.212245534	27.67632022	22.3638358	4.566290522	11.40792347	5.511146723	3.499999782
1138403	0.974654422	1.545815769	2.136568343	2.874862301	0.081798537	0.072784815	0.234906659	0.415224434	0.225970202	0.444156504	0.842065597	0.872044487	0.497595669	0.728855091	0.24903276	0.306408564	0.38988501	0.581735408	2.997550236	6.449504105	0.287100756	0.434660463	0.08391024	0.047993256	0.174182105	0.208185042	26.87019508	22.65748422	5.314267589	10.70928823	5.485173626	3.499998912
1138404	0.842084153	0.801123146	1.61680447	2.201043807	0.089159959	0.089166142	0.091137697	0.185819234	0.08308964	0.165771197	0.842329645	0.814821854	0.277520649	0.404981556	0.187489693	0.257482757	0.208265553	0.327422662	1.781043134	2.22862531	0.15026678	0.24605709	0.105884995	0.107509292	0.143651333	0.196792595	28.41096602	23.29158827	1.559560021	4.616064081	9.05014702	9.000000218
1138405	0.89470316	1.332755494	1.638871042	2.630720086	0.11220266	0.08335175	0.138993776	0.376201505	0.12185482	0.38278375	0.803299731	0.853162993	0.308332885	0.660444254	0.235280179	0.300814825	0.247505311	0.531041391	1.86816874	4.722127336	0.184930953	0.396677364	0.125568715	0.061995817	0.184186298	0.222649625	30.60941271	22.64591717	3.032396831	10.43069005	7.032769371	6.000000218
1138406	1.035266514	1.584334177	2.038947032	2.902926869	0.079917623	0.079938587	0.230333013	0.470409681	0.224511352	0.495092253	0.853638833	0.862264936	0.500488686	0.745317874	0.235475726	0.345495965	0.384420055	0.615266689	3.028088835	6.848526979	0.280343138	0.468792794	0.077761454	0.050323787	0.163354214	0.230085762	26.02029667	22.29022214	5.194131761	12.0064154	5.948690732	5.499999565
1138407	1.068072128	1.722788855	2.093159143	3.043047029	0.083834836	0.074668507	0.257820932	0.525525728	0.250887419	0.565156864	0.84683257	0.867318109	0.523885472	0.789277204	0.253113481	0.3756313	0.409803228	0.663073839	3.222028131	8.771811119	0.301588332	0.511655237	0.078792782	0.043538955	0.175236345	0.226357679	27.32750031	22.58112767	5.951979023	12.19622941	4.02137148	1.999998912
1138408	0.92140094	1.197598607	1.836523091	2.4835993	0.095583577	0.07285375	0.170037362	0.303344338	0.155703462	0.311994306	0.826562915	0.86637749	0.377775441	0.620958965	0.232039847	0.25871116	0.297005167	0.479952723	2.244302618	4.238404466	0.219452794	0.350564173	0.104210158	0.060706627	0.176299123	0.181920211	28.5169413	22.87999273	4.001965197	7.723104734	6.607231201	6.000000871
1138409	1.246368477	1.973078576	2.275690245	3.050629602	0.092795936	0.082531345	0.359245787	0.582468213	0.353906462	0.623814553	0.835356465	0.865521021	0.598651223	0.81081577	0.308248925	0.40230578	0.490919001	0.692000723	4.268463027	9.675414048	0.372086636	0.540975869	0.076364	0.041863882	0.209549626	0.249761042	25.54770452	21.99993394	8.639307625	14.1329577	3.989349698	1.500001306
1138410	1.052253301	1.616741172	2.113518443	2.970535648	0.095160581	0.08101622	0.271926273	0.512421698	0.255878696	0.533398629	0.826698911	0.855803388	0.500755062	0.760349853	0.275187499	0.373055141	0.404729582	0.63900333	3.019875072	7.423728204	0.303796968	0.49435911	0.09108574	0.050057354	0.20191013	0.243861449	26.35289139	22.20042959	6.856594778	12.80904022	5.514658144	3.500000871
1138411	1.065513458	1.672192184	2.062191333	3.016897695	0.095862767	0.083784734	0.273487633	0.540863017	0.258629278	0.560557168	0.828212527	0.854500494	0.505766288	0.769081247	0.27193262	0.389939042	0.407166419	0.65380141	3.044375764	7.835185986	0.304633426	0.51055071	0.090032965	0.04992154	0.198010749	0.253526739	26.95789512	22.11712439	6.803628638	13.53640582	3.953993583	3.499999129
1138412	0.997573264	1.232242767	1.929174788	2.572953208	0.091064123	0.086454841	0.214016563	0.369964867	0.202122599	0.366439557	0.835688603	0.843974727	0.446387551	0.630317468	0.24281338	0.307649281	0.350642481	0.513058795	2.67682723	4.410424693	0.258717259	0.387284305	0.092378316	0.068996452	0.175488053	0.221093777	26.13910991	22.81523636	4.956261818	9.835529632	7.467672629	5.500000653
1138413	1.114968639	1.564860874	2.097038594	2.932909769	0.109540405	0.10493936	0.338867775	0.633385397	0.313056839	0.601985258	0.802658044	0.812956048	0.534100593	0.745861309	0.321667346	0.466681746	0.448288422	0.666660559	3.286106616	6.984979445	0.34544617	0.546054003	0.097947619	0.066613349	0.2285661	0.308264342	25.96037136	22.23967048	8.225400315	16.00502124	4.010538467	1.5
1138414	1.036408758	1.288369174	1.921610035	2.541665222	0.086394361	0.081318743	0.22133011	0.368378216	0.212063813	0.374212851	0.84731808	0.851888091	0.470949117	0.649667383	0.23521761	0.300285345	0.363917983	0.523668425	2.794871564	4.774915478	0.266206628	0.392012958	0.083743397	0.063561497	0.166195294	0.208097244	27.14024689	22.82500243	5.030205449	9.347891848	7.001553037	6.999999129
1138415	0.941987581	0.993173919	1.764394229	2.134774675	0.100608323	0.086786886	0.165334133	0.225495151	0.15087949	0.214432799	0.825986576	0.837909884	0.36213335	0.476462207	0.226842183	0.245838035	0.284227772	0.373171655	2.140031956	2.766904923	0.209551804	0.274308917	0.106133143	0.087829122	0.177562026	0.188796335	28.89265323	23.33970241	4.043031504	5.955350715	8.024481437	7.500000435
1138416	0.927313052	1.35986912	1.910886908	2.859318535	0.087842266	0.080570941	0.181553769	0.428293705	0.169571345	0.437170191	0.83655495	0.847347872	0.412420534	0.694907712	0.229971312	0.335239313	0.321132496	0.574242923	2.420069856	5.679303488	0.235703919	0.437553526	0.095872477	0.061128831	0.167928561	0.228744458	27.43591778	22.35608701	4.055683158	10.91215081	7.422711806	5.499998041
1138417	1.034360064	1.638332339	1.949934057	2.955091863	0.108472159	0.087540696	0.265590579	0.525671178	0.243639629	0.539752978	0.807236188	0.848704752	0.466019989	0.751368973	0.283849749	0.382402532	0.38252222	0.63728184	2.752210331	7.173485948	0.289909122	0.496286593	0.104138918	0.053541483	0.2113068	0.260233684	28.12183576	22.18287415	6.588009829	13.72051565	3.512918123	1.999999347
1138418	1.034419359	1.401843855	1.934441227	2.664717029	0.100900948	0.093975615	0.252114843	0.456860728	0.23391816	0.453086864	0.819903469	0.835338109	0.466489011	0.680942204	0.270129653	0.355709259	0.37703238	0.573153839	2.765813858	5.334751119	0.282981892	0.443085237	0.098022961	0.066904752	0.194455504	0.249977259	26.72693224	22.81363134	5.882544224	12.04910941	6.511464102	5.499998912
1138419	0.928267823	1.390151399	1.991870579	2.850221202	0.09369324	0.093979528	0.206379004	0.513518191	0.190668139	0.502815249	0.821737799	0.825088551	0.427567708	0.709666353	0.253352453	0.394622026	0.341669635	0.611844568	2.514853757	5.854323787	0.254542417	0.482537429	0.101598788	0.067582491	0.186513258	0.265398595	26.35408185	22.28480649	4.797362068	12.97598729	5.485291609	5.500000435
1138420	0.908766862	1.244564205	1.759296621	2.664392528	0.101014849	0.074700928	0.149851505	0.35133968	0.135818838	0.360762323	0.820403748	0.858257925	0.340036442	0.652847995	0.228177423	0.288968834	0.267714436	0.519782849	2.064123324	4.817756281	0.197831247	0.386155588	0.112034453	0.060628265	0.176400767	0.20035258	28.64571879	22.64339319	3.421171954	8.926835691	6.997694904	5.499999347
1138421	1.109641594	1.61953752	2.141309606	2.894542363	0.093031016	0.092447596	0.290388077	0.554969092	0.278402657	0.559024937	0.833002134	0.837629204	0.533285279	0.752965235	0.277137298	0.404212085	0.428059356	0.648415041	3.301511688	7.083215748	0.319851144	0.511321974	0.084240978	0.057632533	0.198846272	0.264932705	26.54932005	22.19474956	7.223377083	13.88515351	5.453233467	4.500001088
1138422	1.152253518	1.672560787	2.115091493	2.939551334	0.099317501	0.091180742	0.314296582	0.564349678	0.299102223	0.572097792	0.827258311	0.842906786	0.540303134	0.760461994	0.290086839	0.407032155	0.440182838	0.655537438	3.373351821	7.464954836	0.332103715	0.517528921	0.086238717	0.054519447	0.21056835	0.267681786	26.9025621	22.36219925	8.025697669	14.27256024	3.044435825	1.500000653
1138423	0.954677584	1.446665031	2.112835202	3.01701952	0.092814317	0.082187479	0.247068817	0.504616442	0.229746621	0.513394544	0.819118111	0.841741021	0.476905714	0.740812938	0.273996774	0.380002058	0.386207252	0.62905812	2.827728655	6.697762578	0.290093204	0.489510329	0.097044599	0.05801061	0.195335754	0.245084199	26.14302325	22.01372569	5.697009842	12.278268	6.482427416	5.000001524
1138424	0.991792455	1.192268856	1.960853844	2.534490723	0.092252502	0.08419926	0.215382562	0.356677985	0.202187204	0.353154085	0.831981808	0.839013771	0.44535702	0.618170309	0.24685516	0.305779139	0.350446123	0.503819988	2.648523547	4.38040804	0.259032103	0.38035831	0.093806181	0.072563474	0.180335535	0.213236242	26.4880729	22.73660754	5.057055708	8.93976114	6.99070825	6.000000653
1138425	0.919164996	1.439564253	1.880870076	2.942812348	0.086887018	0.071251813	0.166503109	0.412363128	0.156003392	0.438764234	0.840847477	0.869742583	0.394822394	0.725107098	0.219117006	0.311806333	0.303436452	0.582984746	2.336119799	6.331755563	0.221331976	0.436307431	0.095088532	0.049609568	0.163014678	0.20853592	27.58883657	22.50788994	3.762774014	10.43745648	7.042270531	5.000000653
1138426	1.047717042	1.507075876	2.044294102	2.96111124	0.090871042	0.08088669	0.257083555	0.471779636	0.244640316	0.489820712	0.836175815	0.857190387	0.49782347	0.73328292	0.259668774	0.352130441	0.396070269	0.610142945	2.996403462	6.623268011	0.294264727	0.467625008	0.086908234	0.053055651	0.186299496	0.238859937	28.23496584	22.70456288	6.195778667	12.23115886	4.536287649	3.000000435
1138427	0.946078514	1.444438548	1.94626565	2.851237471	0.088345692	0.078684036	0.192693483	0.431024238	0.181339952	0.448605178	0.835011341	0.859539237	0.431206045	0.71401097	0.235932081	0.327375665	0.336237553	0.584006349	2.546589546	6.010865382	0.247162438	0.441648325	0.094795822	0.054403836	0.171453187	0.222095248	27.8973025	21.98815782	4.303765722	11.08502553	5.488898663	4.500001524
1138428	0.905489006	1.220331225	1.93999689	2.862990281	0.09476029	0.08591662	0.207537402	0.429502907	0.190487531	0.421348938	0.816134582	0.831405855	0.427347898	0.665810331	0.259037727	0.351449727	0.343941141	0.559818268	2.501576579	4.973789251	0.25727062	0.432579553	0.104270811	0.0701211	0.183571984	0.247086063	27.53092866	22.26968566	4.363199582	11.23287873	7.003185395	6.000000653
1138429	0.933098205	1.458390112	1.72601822	2.683951521	0.095808886	0.083050906	0.152078054	0.41712395	0.140082129	0.431770798	0.832058046	0.856406865	0.355459044	0.698602567	0.218846101	0.317680348	0.275284291	0.567970633	2.144772371	5.544046306	0.201584901	0.427263389	0.103698242	0.057108845	0.164837048	0.223636854	28.87970732	22.41639187	3.314351864	11.0412673	7.923734231	4.499999347
1138430	0.941605542	1.480456328	1.727233032	2.656461337	0.093275557	0.077010776	0.169143002	0.398741074	0.156752852	0.421516413	0.83681988	0.866979296	0.389215049	0.705948953	0.218884891	0.302295069	0.299199371	0.564110159	2.237074804	5.814437078	0.218247982	0.420133409	0.097122415	0.052310441	0.161198476	0.204083305	28.55938962	22.64288946	3.635095388	10.10278184	5.949615792	4.999999782
1138431	1.148205246	1.910734683	2.318892165	3.030967603	0.088502495	0.072722582	0.320850307	0.526208495	0.313241913	0.581897633	0.837810109	0.877217564	0.57923231	0.803522999	0.288671357	0.370521766	0.466627012	0.670786467	3.759058812	9.925814438	0.349374723	0.515016509	0.077150171	0.039078553	0.204525887	0.220176814	26.76010254	22.05969068	8.077902616	12.14778976	2.466560319	2
1138432	0.968815307	1.287026803	1.888197922	2.731362239	0.082058001	0.079529039	0.188126733	0.38718878	0.181667092	0.394046237	0.850890613	0.851857376	0.44390933	0.671511987	0.218241951	0.310770894	0.336561511	0.544208055	2.651535554	4.974039141	0.24390836	0.40885519	0.084937021	0.061231699	0.154361608	0.219554661	27.95884658	22.5104688	4.057447914	10.18973768	6.969369682	6.000000218
1138433	0.944291785	1.332899039	1.869515886	2.511190013	0.088480212	0.080274906	0.177059194	0.370921967	0.165301398	0.38111322	0.841647508	0.85891593	0.406298306	0.665926389	0.221337402	0.295224781	0.313165205	0.531966389	2.347763488	4.870313888	0.228581261	0.395738871	0.093815099	0.059048415	0.1659112	0.202541486	28.8789494	22.89972852	4.205877308	9.40694835	6.48644552	6.000000653
1138434	0.924514682	1.565281313	1.789016686	2.736479967	0.103444441	0.09540716	0.168059346	0.492779136	0.15168053	0.496447093	0.814047112	0.84223061	0.359479683	0.712487551	0.241458773	0.365524653	0.287312904	0.601365277	2.154101763	6.006837705	0.214117432	0.465975959	0.113277123	0.060585409	0.185139755	0.260635499	29.53198322	22.62014494	3.89389378	13.39903655	6.943606686	4.500001088
1138435	1.023197379	1.415190312	2.030057279	2.599666793	0.096543115	0.089725465	0.250754125	0.425700387	0.234277118	0.428545054	0.825047902	0.843900558	0.475284721	0.671197234	0.265990325	0.332060978	0.381976868	0.555517203	2.813032375	5.297490692	0.285575086	0.42417546	0.094676347	0.064978776	0.19603799	0.229626734	26.10661556	22.0612615	6.211233447	10.97711298	7.025398951	5.999999129
1138436	0.940235796	1.53398965	1.77944378	2.742191179	0.091174232	0.0770428	0.169697631	0.434438279	0.157594324	0.460709568	0.83771815	0.864264114	0.38990713	0.732079309	0.22160309	0.322855685	0.301522751	0.594564951	2.277218091	6.41165629	0.220481738	0.447027526	0.097273771	0.050811261	0.16221543	0.210892294	28.49976325	22.37946142	3.646287731	10.66883358	6.978413903	3.5
1138437	0.94457092	1.222183202	1.950768721	2.568060002	0.088769725	0.081534949	0.200737164	0.364116868	0.187653005	0.365778769	0.834389873	0.848987135	0.435476858	0.641538905	0.239506349	0.303323011	0.340996034	0.518976952	2.538794568	4.56396275	0.251251376	0.38946019	0.093728081	0.06566154	0.17331228	0.211020342	26.98451436	22.76369588	4.530213676	9.269113667	6.993614255	5.999999129
1138438	0.933542883	1.424542567	1.846746285	2.845043937	0.088555191	0.07521851	0.180684926	0.433712116	0.168952321	0.453581908	0.837891923	0.860626212	0.412650678	0.721655238	0.226684565	0.330264309	0.318776172	0.590210383	2.404248288	6.270573957	0.233208008	0.446834379	0.094198699	0.052873771	0.163398601	0.21448275	27.43907468	22.24674303	3.866764377	10.57060905	6.046173174	5.499998912
1138439	0.901830988	1.14772615	1.86128907	2.450651654	0.094529291	0.084612028	0.160473094	0.312009112	0.146989431	0.308830356	0.826115991	0.842987465	0.368458199	0.578315557	0.229951082	0.281240622	0.289145417	0.463576798	2.197129827	3.886192485	0.213233695	0.34569794	0.105478219	0.075453471	0.175576689	0.204941386	28.59685068	22.62015807	3.708296486	8.176334402	8.053326885	7.500000218
1138440	0.974546844	1.38181239	1.982449787	2.672691171	0.087089011	0.078137906	0.206541932	0.390564539	0.195512013	0.406490368	0.840167432	0.860404751	0.451416349	0.687653574	0.23600273	0.305024749	0.349918778	0.553406977	2.649531361	5.421109541	0.256676325	0.413452537	0.089796451	0.056867985	0.172541601	0.207913009	26.54324612	22.54476572	4.901282816	9.91614863	6.001581544	3.999999347
1138441	0.891251959	0.932735223	1.650832849	2.280900808	0.0950648	0.083809946	0.122113018	0.234764995	0.110942465	0.221573757	0.832408748	0.835097313	0.312940878	0.477697912	0.208415783	0.258432028	0.240964057	0.3814087	1.935942297	2.887800731	0.176058834	0.284391999	0.108162959	0.089593525	0.15765638	0.189907678	28.39664085	22.97425676	2.4318685	5.833031908	8.075062405	8
1138442	1.116942676	1.62659487	2.151891137	2.897333022	0.090034632	0.095975723	0.298608971	0.584479777	0.289397727	0.57745668	0.836045928	0.832801886	0.548498422	0.751684028	0.280295184	0.425339699	0.441705716	0.654832221	3.51628802	7.225745609	0.330603198	0.523575857	0.081815978	0.058351463	0.193361474	0.280546413	26.43728747	22.11800539	7.026125659	14.7700248	3.029999832	3
1138443	1.029486315	1.829647901	1.92172719	2.916098305	0.093718685	0.068368153	0.230097455	0.465152724	0.217584265	0.521068317	0.835828419	0.885805886	0.466728522	0.798021212	0.244999575	0.324469001	0.366166275	0.641451112	2.723686186	8.615233751	0.269773984	0.479800546	0.089963357	0.037042363	0.179820506	0.197522273	29.5278969	22.20558115	5.528504008	10.95990262	1.98143921	2.500000653
1138444	1.269089777	1.653996326	2.153132078	2.852755482	0.094372579	0.087929885	0.348233601	0.524435555	0.343551971	0.541792068	0.839448916	0.850609592	0.599054104	0.755455527	0.295278062	0.379710917	0.4848409	0.640607141	4.049460316	7.171035775	0.363854408	0.497284781	0.07450352	0.053261233	0.201557265	0.249333088	26.49800218	22.66049753	8.338286259	13.16859008	4.468181796	3.000000653
1138445	0.8950713	1.337185615	1.838091728	2.540025187	0.088625466	0.081163473	0.148241202	0.370366104	0.137334516	0.379508323	0.837504508	0.856931103	0.363642523	0.658126697	0.215531817	0.296662004	0.280098098	0.527413497	2.181640992	4.892323082	0.204610309	0.393502551	0.099968954	0.060855906	0.162874832	0.208550047	27.9093138	22.47624298	3.306990945	9.609918812	6.953169495	6.499999347
1138446	0.96175955	1.365139367	1.837526562	2.871833246	0.098552091	0.088623517	0.198735647	0.472858263	0.181812783	0.469809674	0.82130105	0.833229147	0.406024151	0.699587449	0.248852331	0.368398509	0.323776452	0.592483279	2.381128544	5.665458488	0.241138401	0.460374209	0.104148675	0.06562495	0.181633146	0.254842411	27.47173857	22.24902486	4.416469992	12.28095347	6.97996527	6.499999782
1138447	0.93008603	1.348060248	1.84282786	2.687385926	0.099598607	0.086967867	0.192116452	0.419215723	0.174815681	0.420862401	0.818490318	0.842778173	0.398780246	0.673152336	0.246564905	0.332685324	0.318278648	0.55652584	2.302245275	5.127901599	0.236896184	0.424294656	0.106502582	0.06516018	0.183456087	0.235288263	27.35151216	22.44687612	4.351446207	11.06613036	6.967212297	5.999998912
1138448	0.989712379	1.541451369	1.975197279	2.803470352	0.092240443	0.077909984	0.215159125	0.43390887	0.201497118	0.459602873	0.833962902	0.864110243	0.445229721	0.727739568	0.243362695	0.322601662	0.350236868	0.591425321	2.602912375	6.375861406	0.258575086	0.444891981	0.093441382	0.050940023	0.182297737	0.218936833	27.03844001	22.35712141	5.338208447	11.16108456	5.525398951	4.5
1138449	0.887433574	1.061043138	1.661875613	2.277640875	0.099793708	0.084547395	0.122879102	0.265748713	0.110959065	0.256293172	0.824106134	0.848140798	0.304329116	0.526576139	0.215184541	0.25684497	0.237327406	0.413753391	1.915795008	3.208164353	0.174485426	0.306084919	0.114184883	0.07811301	0.164901113	0.192447614	28.77299373	23.12982224	2.491278665	7.116390018	8.020955332	7.500000653
1138450	1.032092538	1.404649381	2.130208764	3.047295439	0.094198253	0.093602198	0.27338902	0.52775541	0.257736991	0.516764587	0.824532269	0.824347145	0.505784698	0.718362959	0.278319085	0.403326903	0.409346228	0.621915672	3.061973797	6.076925615	0.307304253	0.492389352	0.091199786	0.066735883	0.200349978	0.283433907	27.05078851	22.32267121	6.633385841	14.11476174	5.503177064	4.500000218
1138451	0.979306346	1.36533752	1.897620088	2.626637363	0.091752947	0.081714236	0.199959644	0.391119092	0.187489419	0.401049937	0.835366105	0.854074204	0.425364256	0.672265235	0.236561745	0.30860979	0.332517826	0.544135041	2.521212243	5.193390748	0.244767982	0.408676974	0.094541987	0.060779611	0.173502688	0.212172771	27.17107977	22.40760563	4.60073245	9.975513508	6.456559318	6.000001088
1138452	0.959667643	1.375590367	1.882302996	2.658123653	0.098948364	0.080862277	0.210884302	0.398133139	0.193804614	0.410285653	0.819198467	0.854924142	0.423315567	0.681723798	0.254324139	0.312530505	0.339206681	0.552735384	2.478279849	5.344411784	0.253134595	0.415302133	0.103484626	0.059175188	0.185800253	0.215015305	29.25324275	22.18944995	4.767678912	10.19705639	5.436530035	5.999998476
1138453	0.948662625	1.362202204	1.868873351	2.788016137	0.092991086	0.080153874	0.181802561	0.420534008	0.169279814	0.430921654	0.831335111	0.851838632	0.399492041	0.694741766	0.233673853	0.328135197	0.313047973	0.569531789	2.385283113	5.608765803	0.230709734	0.431831925	0.10031433	0.05874963	0.173927943	0.223375391	28.77703429	22.60443896	4.204486559	10.72532157	7.031692845	4.999999782
1138454	0.931604259	1.311251449	1.80473143	2.710865907	0.095167067	0.088348287	0.161653273	0.438613518	0.148656518	0.434838192	0.833036769	0.838500742	0.370502122	0.676248121	0.220380647	0.34715128	0.286935226	0.565918791	2.169281045	5.155017844	0.210032654	0.435810881	0.101754352	0.066413456	0.171586287	0.236487111	28.02739872	22.49650738	3.979228581	11.13778824	7.001797787	6.999999782
1138455	0.873824069	1.235411392	1.818239152	2.59614827	0.098449833	0.077573374	0.162003702	0.351467671	0.14552258	0.357297224	0.816948455	0.856127495	0.365319093	0.638490936	0.236031028	0.291387113	0.289142167	0.511285297	2.105135982	4.70718283	0.214435528	0.381865258	0.110949472	0.063470685	0.179167521	0.199658122	28.39166276	22.70136795	3.61902865	8.792638227	7.498242203	6.000000871
1138456	0.950016407	1.295690387	1.803433894	2.53362396	0.099737701	0.086272775	0.191801899	0.380151271	0.175430414	0.380541528	0.822189427	0.84125758	0.397376014	0.639026462	0.242195685	0.313204002	0.315538604	0.522602238	2.317379929	4.735872817	0.23420902	0.395462659	0.104341532	0.069472734	0.179389229	0.219320001	27.97153776	22.35799956	4.290240376	9.696893816	7.038024997	5.999997388
1138457	1.176839724	1.540435721	2.119278245	2.951137895	0.100459387	0.101853557	0.319553697	0.576502662	0.304804023	0.558757555	0.827834909	0.819205941	0.546627238	0.732097362	0.290648712	0.428698117	0.444648335	0.641482408	3.405639328	6.476538681	0.335035386	0.51475568	0.085150803	0.066497236	0.213431986	0.302636787	26.55188374	22.30144754	8.331438631	15.55356043	5.503306464	4
1138458	1.101941199	1.677200501	2.096967328	2.9646592	0.097461872	0.087777523	0.298195492	0.538336779	0.282331581	0.554427678	0.82543178	0.849172573	0.525566494	0.761704188	0.286380657	0.388072009	0.427333649	0.648039047	3.239628779	7.403469291	0.322005121	0.505584665	0.088803	0.052701834	0.204324683	0.261200644	27.54839002	22.27062826	7.284646686	13.90605265	2.0143808	1.999998912
1138459	1.023696459	1.49812	1.858315951	2.796106417	0.098412056	0.083465388	0.231731666	0.458275556	0.216738955	0.473123104	0.827518779	0.8532866	0.455778428	0.719294451	0.252999879	0.344051965	0.361949692	0.596210398	2.665941696	6.196854914	0.268471232	0.455383869	0.095193767	0.05593877	0.182308669	0.232707718	27.63704924	22.23974913	5.296851951	11.72500301	5.975843101	4.499997823
1138461	1.142492515	1.598390031	2.036204827	2.81053452	0.104680826	0.092522896	0.312983192	0.510391442	0.294076611	0.519619544	0.817434621	0.841911021	0.524509981	0.736482938	0.297772165	0.373935706	0.431165607	0.62327812	3.249287998	6.498597578	0.327256777	0.483255329	0.092511952	0.058547094	0.212296316	0.255036522	26.95211998	22.10307707	7.63590957	13.235173	5.464242465	2.500001524
1138462	1.184584512	1.796160112	2.326090759	3.343181521	0.08972236	0.077370474	0.342676517	0.59138895	0.336672646	0.625535798	0.83767442	0.859611865	0.5972825	0.817747567	0.296866755	0.414932883	0.485149218	0.702335633	4.004755622	9.537301306	0.364921492	0.552098389	0.075567522	0.042749922	0.208409613	0.259557884	26.97959555	21.95526798	8.591857704	14.4052023	3.061876061	2.499999347
1138463	1.12299888	1.599434046	2.027373394	2.595950549	0.09277019	0.079629972	0.268134309	0.407842112	0.258649359	0.433544904	0.841161542	0.871958944	0.512354602	0.713506504	0.256982049	0.299996195	0.40466606	0.567811202	3.137851483	6.027853708	0.299325034	0.422695086	0.082855842	0.049944283	0.188012567	0.206678044	27.36528529	23.08512839	6.761480342	10.61157668	4.477277158	3.000000435
1138464	1.097752625	1.653066429	2.073038351	2.853967323	0.10447723	0.086834475	0.301412561	0.505023929	0.280054814	0.524560795	0.815290111	0.854937115	0.507072041	0.746526887	0.294879302	0.367509425	0.417552973	0.627358065	3.082478113	7.048401503	0.317554734	0.484273454	0.095794096	0.052252351	0.216866805	0.2484671	27.32262761	22.32588171	7.692286559	13.10146595	2.031692845	2.000000871
1138465	0.988514519	1.509736291	1.911634734	2.87806719	0.087835391	0.092355248	0.2039943	0.509725248	0.193243856	0.511971029	0.843573835	0.836391993	0.445216256	0.725435017	0.229434684	0.381521144	0.343830418	0.61848389	2.58760175	6.259932094	0.251290746	0.482542654	0.088508937	0.061811333	0.168095521	0.262111946	27.31855638	22.44657406	4.797714472	13.29977051	6.00205808	5.500001306
1138466	1.108403492	1.735492065	2.002520182	3.015748152	0.102062394	0.083517694	0.288623507	0.555520431	0.272808866	0.576901701	0.821478811	0.854969038	0.502929117	0.779556212	0.283934773	0.39649707	0.410288136	0.663734117	3.155573593	8.206701537	0.309755628	0.51959488	0.093589127	0.04796214	0.203293714	0.253267875	27.53621798	22.25243702	6.978064254	13.71094251	4.403618017	1.500000871
1138467	1.1730863	1.825911019	2.277896728	3.001087579	0.083085966	0.075990317	0.317356202	0.537275886	0.315069516	0.578465362	0.848644508	0.869483742	0.591017523	0.797470103	0.279105143	0.37772191	0.470808098	0.668831081	3.932285992	9.126314994	0.350145309	0.516863343	0.071230485	0.041796571	0.189353693	0.227236778	26.68493108	22.22934689	7.547990945	12.52361679	1.953169495	1.000000653
1138468	0.991549362	1.500121566	1.95593628	2.885956715	0.095992988	0.084439771	0.232001866	0.482358708	0.216535825	0.494486989	0.826666326	0.846463532	0.459087347	0.730304358	0.255071381	0.361843746	0.366024482	0.612302684	2.67618211	6.387064202	0.272118896	0.471681567	0.095539233	0.056969085	0.187564915	0.24714491	27.72606782	22.44357019	5.535125867	12.4493027	6.435513581	4
1138469	1.151963598	1.641625769	2.113593339	2.939497301	0.104138275	0.086149638	0.349322358	0.544289434	0.327919638	0.559611504	0.814563814	0.845694487	0.554390554	0.768260091	0.316629877	0.392852302	0.462595498	0.655390408	3.526402515	7.432264105	0.355227246	0.512180463	0.090453881	0.053413639	0.220680805	0.250274561	27.11717158	22.26291544	8.433990083	13.22721323	4.499855474	3.999998912
1138470	1.029613938	1.493069635	2.046374548	2.659846305	0.087057593	0.074067561	0.228602471	0.375106324	0.218810218	0.400809654	0.843301358	0.874338229	0.477849395	0.701406798	0.242431932	0.284233137	0.372191619	0.550086905	2.85239902	5.723595134	0.273324378	0.405314426	0.085078683	0.049943183	0.177900204	0.195826097	27.9332303	22.665433	5.624885377	9.758462215	3.459883376	5.000001088
1138471	0.931220056	1.599372967	1.825631613	2.714518285	0.093376196	0.07892021	0.169095837	0.429228415	0.156588962	0.456681744	0.833094269	0.867243477	0.385136118	0.727861676	0.224918568	0.317393583	0.29922619	0.587441636	2.264002854	6.466387275	0.219382595	0.440708759	0.099889352	0.050277992	0.170446119	0.212514368	28.77170549	22.73955882	3.940940043	10.89967608	6.034833629	4.000000218
1138472	0.939158794	1.527683635	1.801969281	2.619616667	0.098996783	0.078957926	0.178886122	0.39828439	0.163072145	0.421404646	0.824386257	0.868454651	0.384706481	0.703190791	0.234760482	0.300504551	0.303834667	0.560520151	2.225802325	5.825289034	0.224683338	0.417106596	0.105725336	0.051782177	0.178516086	0.209075268	29.3094667	23.0352073	4.23924088	10.44503884	7.005829959	3.500000653
1138473	1.062522593	1.601573875	2.016462763	2.864322794	0.090756433	0.072448309	0.257729695	0.4477316	0.245658729	0.484161833	0.837911347	0.873153626	0.502030605	0.757492921	0.258202246	0.326771192	0.398017182	0.614117614	3.001601565	7.268616671	0.295029997	0.461737394	0.085623137	0.045140865	0.183433761	0.206795113	27.77540086	22.37257999	6.126166643	10.78620574	6.556697908	5.499998912
1138474	0.924894741	1.16048586	1.856625388	2.422011747	0.084997731	0.08241101	0.167303673	0.3125925	0.157054106	0.311023757	0.844823217	0.844856998	0.400587251	0.588740093	0.216442404	0.27956475	0.306481581	0.469543625	2.34711513	3.947514817	0.223038772	0.348936218	0.092457776	0.073247097	0.157833703	0.200037229	27.41304975	22.4508548	3.662092258	7.978661775	7.950302853	6.999999347
1138475	1.099551844	1.823544304	2.094949787	3.011892965	0.087706771	0.088862659	0.277616932	0.582604155	0.268792013	0.604007353	0.842247432	0.851373984	0.534726349	0.788095752	0.264236743	0.410088845	0.423478778	0.677800548	3.299456361	8.427833018	0.313851325	0.533599377	0.079980215	0.048751147	0.184504595	0.266853951	26.60370865	22.05117247	6.625397816	14.68468283	4.001581544	2.999999782
1138476	1.175621654	1.665312689	2.262964735	3.138044042	0.097138308	0.090311432	0.365575746	0.626497031	0.348708469	0.625384408	0.822006271	0.833130522	0.590389219	0.792450144	0.322448463	0.44831482	0.490152839	0.696219425	3.873498539	8.173091784	0.375288666	0.559696127	0.082659608	0.054385942	0.219352842	0.281147157	26.3149607	21.73968329	8.721938742	15.12077706	3.531358384	0.999999782
1138477	1.1529613	1.565404732	2.144196728	2.973189423	0.093379852	0.092481215	0.320741202	0.593743213	0.309209516	0.58675779	0.832524508	0.831306003	0.561657523	0.760343452	0.291684741	0.434755516	0.456078098	0.666544194	3.591680992	7.382134036	0.343270309	0.534722245	0.081493594	0.058446819	0.199920765	0.273376176	26.82908397	22.12785143	7.567460945	14.26562011	3.953169495	1.000000435
1138478	1.044487527	1.79147552	2.144421755	3.079222772	0.090329368	0.080494513	0.282166699	0.584515693	0.269721913	0.61439057	0.830390425	0.857657292	0.528592297	0.804980848	0.277428094	0.411636235	0.425265072	0.691194061	3.256394816	9.148539892	0.318133848	0.543606564	0.085807128	0.044857953	0.192955661	0.247973281	26.89665724	22.31076502	6.570477248	13.60508949	4.011480686	2
1138479	1.092513117	1.537691077	2.141513055	2.836278112	0.092785951	0.100254364	0.289101071	0.545124667	0.276253088	0.535369484	0.832220434	0.82470103	0.530806181	0.723743409	0.277467221	0.406296499	0.42713689	0.627185878	3.260449337	6.251847722	0.31953116	0.497064022	0.084940584	0.06595318	0.198917963	0.282880956	26.83278179	22.14847359	7.131995458	14.42757027	6.02968646	4.999998694
1138480	0.926559948	1.404633099	1.716888351	2.565397878	0.10225776	0.083686004	0.156178894	0.399517457	0.141640665	0.408988551	0.821872443	0.855619874	0.346152415	0.678757604	0.227539089	0.310243645	0.272801872	0.548971152	2.077049959	5.177149815	0.201468253	0.412354298	0.110796005	0.059110177	0.174644214	0.216824883	28.74966889	22.61671912	3.52174852	10.40894634	7.414144261	4.499999347
1138481	0.917842619	1.401152143	1.676177682	2.454355211	0.100411916	0.084519921	0.143043872	0.372858749	0.129458359	0.382129139	0.828311429	0.859570453	0.335580588	0.657544896	0.214885397	0.292646613	0.259367097	0.524917986	1.979943419	4.856290095	0.189876693	0.391109794	0.108014459	0.060333775	0.168017884	0.205565374	30.17211422	22.73022996	3.33487205	9.719699568	6.458184433	4.500000218
1138482	0.982470341	1.281957291	1.878077166	2.491471874	0.090450424	0.073287514	0.195038859	0.327723814	0.183375769	0.339441854	0.839754541	0.870604671	0.425094095	0.643303523	0.229713859	0.267384064	0.329406916	0.499527706	2.494982935	4.70826515	0.24127611	0.367264844	0.092435076	0.05696439	0.169014557	0.182785765	27.53081198	22.61903396	4.514257762	8.199475049	7.021210943	5.500000218
1138483	1.030365052	1.557058138	1.863803335	2.818050875	0.098815192	0.086647311	0.231203811	0.491693713	0.214677068	0.505568172	0.827784777	0.851620798	0.448422564	0.732386139	0.253703759	0.364141655	0.357443538	0.615803391	2.616651625	6.618869353	0.266007578	0.475434919	0.096272752	0.055393111	0.184789216	0.242680955	27.3345012	22.418806	5.439128748	12.48637502	5.509970141	3.000000653
1138484	1.023314316	1.305277766	1.932404758	2.562082878	0.105456663	0.103027843	0.247165299	0.434307657	0.227233687	0.417204656	0.812146878	0.816746488	0.450028846	0.637164816	0.27369921	0.354823095	0.366410838	0.539851827	2.673569553	4.500900934	0.276175875	0.419171816	0.103571713	0.079430793	0.202490876	0.263194779	26.77855125	22.27738794	5.959117688	11.97897433	7.44824853	7.000000435
1138485	0.940488651	1.453384431	1.746844184	2.629400143	0.09533911	0.096099344	0.168217626	0.442750737	0.154902887	0.44238753	0.833130049	0.841654336	0.380486908	0.676734727	0.22275727	0.339432817	0.295019482	0.562934896	2.208068368	5.147644672	0.216061357	0.430962804	0.100229833	0.065277108	0.166323255	0.248868199	28.40387386	22.71324378	3.722037456	12.29141269	7.456131568	4.499999565
1138486	0.97189234	1.450337162	1.815274281	2.662598783	0.098050422	0.09368581	0.190616881	0.444862663	0.175611308	0.446342031	0.82954703	0.842405171	0.40137255	0.682996556	0.234126842	0.34117213	0.315267457	0.568388	2.328203576	5.281600696	0.232532946	0.435256692	0.100279111	0.064420593	0.178262438	0.247163049	28.34940746	22.57564618	4.642540729	12.17312641	6.52113331	5.500001306
1138487	1.006974755	1.391884646	1.928509624	2.910697469	0.09346316	0.088164473	0.230172671	0.481913934	0.216670109	0.481084116	0.833468845	0.837090723	0.465131841	0.706942096	0.247601927	0.371319631	0.366773508	0.599558452	2.706080845	5.881075277	0.27090073	0.46646223	0.09157056	0.063183657	0.180215596	0.255950881	27.63782394	22.38834522	5.472070789	12.56843867	6.01832762	5.999999565
1138488	0.912839287	1.200361619	1.812812121	2.417370209	0.097320736	0.085174918	0.161539709	0.33537538	0.147607638	0.332892234	0.825392181	0.847826506	0.365001568	0.611773742	0.228493025	0.28610345	0.286152643	0.488607862	2.163977913	3.946471906	0.210875986	0.363620436	0.106097385	0.069324724	0.176037605	0.2061443	28.46394492	22.71023639	3.830606809	8.824485424	7.022821038	5.999999782
1138489	1.259222431	1.493728898	2.220805179	2.909055567	0.095692021	0.094834076	0.36156766	0.547811851	0.352930476	0.538713203	0.833608551	0.825714014	0.603117875	0.732345382	0.30766616	0.41103621	0.492697056	0.634760494	4.034413114	6.43390293	0.372279373	0.503835609	0.076275375	0.06413163	0.211920761	0.278863536	25.3799236	22.24390948	8.84597094	14.0730373	2.966251968	2
1138490	0.898262506	0.986086245	1.796450585	2.470491607	0.095708894	0.084129893	0.151845535	0.284406475	0.138345245	0.271478979	0.826011084	0.828963215	0.353137386	0.529693416	0.226295548	0.28670585	0.277291447	0.431474357	2.113358205	3.452682177	0.204516876	0.325771439	0.10781958	0.086921695	0.172028317	0.205976255	28.25339003	22.88746719	3.396266869	7.087231134	8.516665505	8.000000218
1138491	0.948904136	0.943491077	1.827181477	2.328803112	0.098492647	0.084442127	0.181734713	0.238624667	0.166146639	0.226724484	0.824246594	0.82786103	0.386091031	0.481988409	0.238483579	0.266199916	0.305691202	0.387435878	2.274416639	3.053497722	0.226575172	0.289769022	0.105200945	0.092649811	0.180262479	0.195564627	29.05010569	23.26154697	4.276893294	5.886435268	5.996847061	7.999998694
1138492	1.061356678	1.583082291	2.117335905	2.825391874	0.094249032	0.0779716	0.288835597	0.464463814	0.2724383	0.491611854	0.825208164	0.865224671	0.518559072	0.745373523	0.284985658	0.340883619	0.421869846	0.613257706	3.171951579	6.96771015	0.318047591	0.466164844	0.08983728	0.049100413	0.200515333	0.220080083	26.53968697	22.36203067	6.884441189	11.41090005	5.543574829	3.000000218
1138493	1.056440759	1.693611002	1.913928016	2.933936346	0.101322268	0.088294151	0.252607617	0.539659836	0.23653958	0.556334587	0.823914988	0.850817624	0.472234188	0.763604232	0.264280054	0.386919603	0.378795436	0.64903926	2.799014394	7.389624141	0.282668626	0.505994555	0.095333494	0.051965752	0.192320392	0.259095018	27.55907301	22.32953	5.996469797	13.89800804	5.977928637	4.000000871
1138494	0.890456539	1.287995397	1.758618139	2.638125132	0.094695194	0.085101716	0.145397374	0.404402522	0.132372187	0.406008791	0.83039306	0.842084287	0.348249244	0.66282109	0.217394826	0.328379598	0.270342534	0.547023848	2.055434781	5.021723678	0.198088856	0.416069213	0.105282019	0.066396783	0.166600028	0.224921558	28.60310463	22.71186263	3.224982884	10.20935138	6.523992459	5.5
1138495	0.952930362	1.626793458	1.886916775	2.83317636	0.087259126	0.085931208	0.180689914	0.498152579	0.170258942	0.516550222	0.843803527	0.854380101	0.417674737	0.742040206	0.219827974	0.363528349	0.319534515	0.621988551	2.423526932	6.935676519	0.232543567	0.479574821	0.090894259	0.052718573	0.164296428	0.243323332	28.31063557	22.25283685	4.274998835	12.74472481	6.967943037	3.499999565
1138496	0.962049008	1.64981861	1.950470122	2.769165557	0.095854642	0.084675362	0.210632377	0.482911673	0.194823388	0.505253537	0.824585425	0.856802979	0.43046391	0.743987853	0.250317999	0.352024702	0.342334905	0.617246686	2.516708344	6.835391648	0.254316889	0.471984187	0.099674078	0.051895261	0.186426198	0.235218971	27.31625788	22.50919412	5.066085709	12.29424429	6.067261734	2.500000218
1138497	0.984745458	1.146159698	1.934770785	2.619219257	0.091978827	0.08746239	0.221716722	0.383749906	0.207473521	0.373705231	0.83104349	0.831102321	0.452570552	0.626842467	0.249976436	0.328573971	0.357837966	0.521324477	2.655128699	4.321091577	0.264988269	0.398763275	0.093751977	0.074989196	0.178018015	0.226795555	26.14954853	22.53403384	4.940264522	9.625930023	7.02104704	6.499999347
1138498	0.953113857	1.231958856	1.906506402	2.604335723	0.090310121	0.080789571	0.194093422	0.367842985	0.181041626	0.369669085	0.833031273	0.845793771	0.41868403	0.641770309	0.238583075	0.306048451	0.328251442	0.520899988	2.490120774	4.70721804	0.242101689	0.39217331	0.096360013	0.067198753	0.171578712	0.210306059	26.56640935	22.9109142	4.209600832	9.16404114	6.958495461	5.000000653
1138499	1.006718477	1.520282369	1.949815245	2.906268022	0.099027849	0.086312514	0.239500787	0.490019302	0.222121462	0.499823994	0.820546465	0.846265561	0.456851223	0.728427695	0.264845657	0.365879859	0.367594001	0.612811519	2.694693027	6.427846288	0.275056636	0.473828942	0.098685541	0.057227628	0.193182261	0.253082069	28.22143784	22.33544955	5.674387625	12.88989507	5.489349698	5.500000871
1138500	0.871842233	1.392865049	1.81953511	2.836812475	0.094988351	0.081768667	0.15875612	0.448189273	0.144595368	0.457763935	0.822162317	0.849330338	0.367141901	0.709142424	0.231845776	0.345097969	0.289416596	0.588797161	2.156513078	5.882414742	0.213722233	0.450326703	0.107981111	0.058341059	0.171916679	0.23297804	28.60001932	22.52054691	3.300105571	11.37149762	6.007666519	5
1138501	1.099005123	1.67666945	1.953792182	2.719943716	0.104910207	0.094341497	0.271274244	0.50484965	0.253579041	0.516930422	0.821819433	0.850059055	0.478294956	0.734396387	0.273360231	0.364332476	0.387740851	0.61683491	2.898303345	6.464930273	0.291715466	0.476194702	0.095433337	0.055642272	0.204803016	0.253351503	28.87586919	22.2798951	6.946833353	13.45319953	3.492898098	1.500000653
1138502	1.18021405	1.624157012	2.159281518	2.762487692	0.09035555	0.076727394	0.318838015	0.457085275	0.31213682	0.489128722	0.840287775	0.869379944	0.576976896	0.748939233	0.283764245	0.3340675	0.462853648	0.611927693	3.735621837	7.13953836	0.345536888	0.462796748	0.07627283	0.047285481	0.194130676	0.211180423	27.24322131	22.31802776	7.56976041	10.99001379	2.535205671	1.999999782
1138503	0.988707634	1.854919634	1.925810721	3.138620746	0.088094395	0.083924892	0.20957697	0.609443051	0.197881085	0.635344424	0.840799246	0.855154925	0.448682584	0.810354632	0.236240294	0.425283829	0.349062535	0.701275103	2.625672481	9.386792508	0.256195765	0.555529456	0.089318514	0.044891247	0.169995836	0.263040548	26.67976733	22.17803404	4.800116673	14.67014178	7.009296837	3.500001088
1138504	0.935826936	1.795306201	1.896065517	3.111076099	0.096255792	0.082625576	0.189322195	0.580229728	0.173818801	0.607791271	0.823757097	0.856840017	0.400036647	0.798221402	0.242482207	0.409153628	0.317491097	0.684938225	2.361662778	8.908025403	0.235634847	0.538445416	0.103652235	0.045923984	0.182271881	0.256062152	28.31800585	21.98001438	4.461258766	14.08509595	6.499362552	4.5
1138505	1.095362858	1.594587765	2.023292608	2.932351737	0.103247272	0.089678169	0.296587248	0.565325627	0.27841471	0.569114103	0.815196742	0.839535387	0.509527923	0.759845857	0.293705574	0.412958203	0.418257484	0.656946409	3.158024344	7.377901128	0.317080203	0.5203433	0.095076607	0.056036673	0.208215704	0.261101036	26.72488909	22.28603384	7.05536267	13.66414201	5.012479007	1.500000218
1138506	1.075509514	1.562884023	2.036428518	2.926935524	0.100220413	0.087306716	0.281082666	0.549347536	0.265533932	0.556566359	0.819166003	0.843080294	0.501684372	0.75376221	0.284591089	0.403951602	0.40887565	0.649612318	3.129886409	7.339700574	0.308344279	0.512317654	0.094692967	0.055615291	0.202542836	0.253736622	26.96472691	22.40665156	6.637599773	13.15263528	3.054507562	1.500000435
1138507	0.981355572	1.389195871	1.932628272	2.686784951	0.096212371	0.07914713	0.22366636	0.372658752	0.207963285	0.38585082	0.824808401	0.865138112	0.440961442	0.669879674	0.255537189	0.291327231	0.353188999	0.532164843	2.62684662	5.113339557	0.263653184	0.396071014	0.098316773	0.056740131	0.186175084	0.211375556	27.68783803	22.91668303	5.202801095	10.2001278	5.52065867	5.5
1138508	1.053928651	1.728075977	2.005004184	3.087334931	0.097820207	0.074152481	0.267672626	0.517780082	0.253857887	0.558977956	0.823155049	0.868718444	0.501481908	0.789519006	0.274443137	0.370162227	0.402794482	0.660447198	3.091943368	8.66321118	0.301381357	0.507734492	0.093176524	0.043190164	0.191386351	0.229922959	27.39259009	22.06555017	6.030402456	12.39893828	5.456131568	4.500000218
1138509	1.0671891	1.776471291	2.019866438	2.88390219	0.100892289	0.082425845	0.262092491	0.497520248	0.244579318	0.532271029	0.823800516	0.865471993	0.480320666	0.770460017	0.269773094	0.352178594	0.387336579	0.63786389	2.838873427	7.579702094	0.290162697	0.486117654	0.094492475	0.04663326	0.204453839	0.234562864	28.94252921	22.29501035	6.843752334	12.76745551	1.981861637	1.000001306
1138510	0.983321514	1.630935713	1.994657032	3.15987375	0.087407495	0.082394889	0.216458013	0.538222452	0.204976352	0.557958805	0.838808833	0.851657211	0.457808686	0.771787913	0.24207465	0.389372141	0.358245055	0.656037002	2.713903835	7.697183832	0.263743138	0.511447824	0.089447034	0.050656899	0.174061554	0.258801826	26.7182039	22.12337188	4.967611761	13.79320215	5.948690732	4.000001741
1138511	1.042564279	1.55703241	1.989802967	3.001279324	0.097836655	0.085845559	0.244753914	0.479047918	0.229572309	0.49513184	0.827929452	0.852303437	0.468892745	0.730247636	0.258989868	0.355299965	0.374199692	0.610157567	2.772183723	6.460157001	0.278560574	0.468305265	0.093978596	0.055452768	0.194788732	0.255858263	27.73907686	21.8472531	6.231017236	13.25395691	4.971900299	4
1138512	0.944623955	1.775553099	1.791352568	2.834522878	0.096002978	0.093726208	0.182310583	0.546262457	0.168180313	0.561088551	0.827135847	0.849109874	0.395543804	0.760197604	0.235876209	0.387485796	0.311233727	0.646186152	2.332035862	7.333734815	0.2297404	0.504079298	0.102094007	0.052492585	0.171272204	0.267977892	27.45509612	22.50971689	3.844265521	14.54149134	6.488585291	1.999999347
1138513	1.092070587	1.329237169	2.019518188	2.772649039	0.099233121	0.085755927	0.267112065	0.442243948	0.251492884	0.443035078	0.828219836	0.836364744	0.492217939	0.684736767	0.267565847	0.351198749	0.394050387	0.573846339	2.942454376	5.49635807	0.294379447	0.441898131	0.09087085	0.06591776	0.200302778	0.237583565	27.96058368	22.21485823	6.899243425	11.09495924	3.521414262	5.999999347
1138514	0.96788405	1.364576187	1.970271518	2.77210694	0.086617307	0.090100376	0.204503015	0.467272499	0.19375182	0.46413134	0.840617775	0.832608186	0.449706896	0.695935286	0.235198219	0.36367892	0.348963648	0.58813788	2.641976837	5.48395182	0.255751888	0.45562801	0.089127532	0.066393924	0.170109187	0.248091407	26.48021273	22.43600069	4.69347041	11.90125173	7.035205671	5.999999565
1138515	1.091400088	1.671378949	2.085006111	3.173891712	0.099310929	0.090115895	0.28446821	0.577395838	0.268118463	0.586300892	0.824539689	0.841391494	0.510880436	0.774502223	0.278968971	0.414679733	0.413246827	0.669580194	3.078007672	7.6453813	0.310281939	0.529318452	0.090826514	0.053992087	0.207020524	0.283945914	27.03476234	21.84986744	7.324704261	15.29345956	4.474888463	3.999999565
1138516	0.88248755	1.880485682	1.862269613	3.144555125	0.096523101	0.091949874	0.165836342	0.638179625	0.150059399	0.649370001	0.817800383	0.84464794	0.369655502	0.802348479	0.240252144	0.444656415	0.294270789	0.702688629	2.180423001	9.117428888	0.218774672	0.563694238	0.109798116	0.04889941	0.180128064	0.287765569	29.35329939	22.23119059	3.655660101	16.09356226	5.473795811	1.500000218
1138517	1.370762477	1.907454682	2.32301519	3.050889718	0.090141109	0.094015302	0.381101323	0.635292886	0.384376062	0.646589847	0.847378964	0.844978812	0.639840707	0.798946684	0.306203685	0.441559027	0.519571054	0.699064971	4.749808595	8.97974498	0.391320446	0.559928793	0.066783057	0.049083433	0.208924526	0.285827825	25.6468288	22.36009809	9.449394601	16.00558416	2.574712727	1.000001088
1138518	1.225770918	1.305392817	2.406959353	2.829675505	0.099974738	0.072566799	0.404442449	0.395219171	0.386689249	0.411135974	0.817561261	0.858988506	0.615585262	0.694932186	0.343173681	0.312512787	0.51853212	0.562426761	4.217461034	5.617099133	0.400942257	0.422214179	0.081655974	0.056353656	0.24010781	0.206557436	25.69451421	22.39878009	10.23012221	9.641923337	3.031155426	5.499999129
1138519	0.971308876	1.308281692	1.715863894	2.795277459	0.099844202	0.068998219	0.171935742	0.378649108	0.157911156	0.399579114	0.829132281	0.866695166	0.371840414	0.700912097	0.22758429	0.298139147	0.290388025	0.55868958	2.213247002	5.61423042	0.213696496	0.414882196	0.103879475	0.052823787	0.170252478	0.194353464	30.16872689	22.43635168	3.831340438	9.108774901	2.491074479	5.500000218
1138520	0.992323458	1.303256652	1.984691333	2.905847611	0.090740064	0.072955821	0.227832633	0.404513811	0.214559278	0.418723129	0.834562527	0.857104721	0.466106288	0.700295446	0.24806135	0.31913513	0.367801419	0.569258728	2.721865764	5.674091144	0.271853426	0.428851203	0.09112847	0.056541473	0.180607623	0.212169214	28.61778593	22.40734964	5.444983638	10.00804672	5.453993583	5.999999347
1138521	0.999797246	1.376406457	2.13136691	2.901229792	0.084108439	0.076534469	0.245777958	0.410159919	0.235526988	0.4255457	0.839356597	0.856421106	0.500800127	0.698476631	0.256291323	0.319167712	0.395239754	0.56834799	3.036223038	5.739218206	0.29236119	0.428481676	0.084827196	0.057076495	0.179688106	0.221559053	26.58851976	22.65190992	5.679018714	10.68153494	4.53639882	3.999999347
1138522	0.99636086	1.576136291	2.046518199	3.10163719	0.095028035	0.078898821	0.243744287	0.530505248	0.228063391	0.552286029	0.826096445	0.852791993	0.471525469	0.773910017	0.261422954	0.3868081	0.377801562	0.65694889	2.776288498	7.704877094	0.281762913	0.511002654	0.094408542	0.0504261	0.194585367	0.241967231	27.61154026	22.25319336	6.10471717	12.69135051	5.048549209	4.000001306
1138523	1.141076459	1.789690456	2.166340951	3.043832677	0.096261733	0.088318302	0.328796666	0.595424035	0.315868955	0.611753342	0.825818779	0.848163244	0.564683428	0.792319959	0.299874595	0.418978207	0.462169692	0.684416487	3.618086696	8.434273056	0.349331232	0.541648721	0.084221526	0.049145299	0.207236054	0.269979572	27.10794741	22.07679089	7.803706951	14.82471027	2.975843101	1.500000653
1138524	1.129746617	1.681353307	2.011801611	2.782533572	0.086333365	0.081917052	0.256846045	0.459604553	0.250744179	0.48840139	0.851920903	0.867563588	0.521919028	0.743469932	0.244865662	0.33105221	0.404462131	0.606667407	3.181310052	6.815648126	0.296185379	0.458388457	0.07674212	0.048210874	0.173957301	0.228848668	27.6115199	22.57705764	6.200329008	12.16634762	3.49342495	2.500000871
1138525	1.189462901	1.691966774	2.199444835	2.924358073	0.092750024	0.087852215	0.316510096	0.543940804	0.309274702	0.560232537	0.838047247	0.848148489	0.570547149	0.764954885	0.283080066	0.391997363	0.457610047	0.65152028	3.688389876	7.53515763	0.341635858	0.509124395	0.078208647	0.052472987	0.202653046	0.258316934	26.58378185	21.85910281	8.024768799	13.7369791	4.891280508	1.999998912
1138526	0.927657385	1.450908253	1.918326585	2.788237314	0.101289482	0.081265	0.196167175	0.442284712	0.177398267	0.455980794	0.811230729	0.852401673	0.396003529	0.710790325	0.257354698	0.337153878	0.320027246	0.585888761	2.333640086	6.027170654	0.240359562	0.446069118	0.110877511	0.056919113	0.19484439	0.227668775	27.97372143	22.34269017	4.713724324	11.20464267	7.001535064	5.499999347
1138527	1.169686275	1.698335682	2.3880739	3.225730125	0.08762691	0.084248441	0.380046845	0.618564625	0.369537786	0.628995001	0.831947513	0.84387794	0.622002589	0.798653479	0.324100744	0.440908431	0.515812442	0.698323629	4.290365101	8.871803888	0.394319787	0.559219238	0.075216998	0.049634374	0.210472226	0.270724454	25.32172482	22.04558534	8.71911673	14.68953726	3.0074756	1.500000218
1138528	1.151601795	1.772443378	2.306397656	3.090614312	0.092445176	0.085593975	0.330700392	0.551485465	0.319824065	0.573850967	0.832451726	0.855471023	0.573696878	0.776914743	0.295843835	0.391367601	0.46719991	0.659583043	3.709001305	8.10085149	0.352187123	0.515004765	0.08023173	0.048178598	0.213447943	0.266279028	26.6620166	22.3365369	8.509175551	14.55317273	2.564810636	4.000000218
1138529	0.989912581	1.615662561	2.068149229	2.87043225	0.088252447	0.07144471	0.243594133	0.418999544	0.23125949	0.456159569	0.833411576	0.879204451	0.49187335	0.746280425	0.258030018	0.306113484	0.390127772	0.593778541	2.925151956	6.947319878	0.289216804	0.441815747	0.088593073	0.04437521	0.182121895	0.204344481	26.73534848	22.14444338	5.576396504	10.68803156	5.524481437	4.000000871
1138530	1.097762221	1.538127307	1.994296318	2.768080701	0.097431309	0.08082769	0.261143006	0.454793868	0.247930169	0.476074431	0.832638408	0.857818615	0.493901495	0.733301515	0.260590514	0.337279504	0.392095274	0.602986255	2.955726605	6.358735496	0.291043678	0.457288323	0.088839337	0.052903448	0.193197613	0.224936257	27.0051342	22.20136202	6.601987897	11.44495264	5.997609779	4.499998259
1138531	0.958420881	1.527905149	1.987116522	2.897844356	0.088072225	0.071490218	0.202368853	0.420252315	0.190742992	0.452322188	0.836407357	0.873028989	0.441956934	0.739213211	0.23829508	0.311425473	0.344941977	0.592769571	2.60949276	6.626457861	0.253585437	0.442513221	0.092239815	0.046889203	0.174226555	0.20770468	27.65309467	21.9645239	4.713545243	10.63523293	5.563292803	4.999999129
1138532	0.997645422	1.390706223	1.784193166	2.478256793	0.096820926	0.102604192	0.190426975	0.418720649	0.17675093	0.409802622	0.832451752	0.82705234	0.402052118	0.636247393	0.233835781	0.335582692	0.314372582	0.530815498	2.38970398	4.653910904	0.231526251	0.407382352	0.098459439	0.075833952	0.17229897	0.248923267	27.05799233	22.01784664	4.315778387	11.53999408	7.073539734	4.499999782
1138533	1.105973208	1.597471815	1.982956959	2.723631673	0.097707581	0.083644695	0.265924063	0.449443616	0.252294063	0.471154642	0.832550822	0.860008378	0.496888036	0.726641201	0.263342349	0.3300983	0.396228469	0.594187013	2.984189002	6.291982523	0.294784371	0.449331853	0.088685882	0.052643455	0.193524728	0.230040157	27.28676534	22.55040788	6.666944127	11.84924804	5.998489627	4.500000653
1138534	1.032824028	1.562809575	2.105887729	3.102719012	0.081136495	0.071375107	0.229531071	0.478167395	0.226148786	0.513098094	0.849791114	0.867592091	0.503424344	0.769500081	0.238987114	0.349560615	0.387136465	0.635624915	3.169991825	7.709394165	0.282553909	0.483980327	0.079969433	0.045949874	0.16869936	0.217788665	27.77937085	22.64597199	5.315157602	11.41636274	3.403330736	2.000001741
1138535	0.97795663	1.577796925	1.96966607	2.994641071	0.094854643	0.084338225	0.228390843	0.525229735	0.212471741	0.539248503	0.822618014	0.848251906	0.453990074	0.753469826	0.261556529	0.385289696	0.364243772	0.640429525	2.685723107	7.227644503	0.272050935	0.499426418	0.098193313	0.053451218	0.187049924	0.253716053	27.86979083	22.11518656	5.142188974	13.21369964	5.006902102	5.000000653
1138536	0.892460205	1.086409944	1.900492365	2.728626785	0.095484511	0.086065479	0.163244981	0.358072671	0.148874194	0.344884741	0.820736727	0.825624564	0.368999578	0.60295567	0.236942679	0.321709769	0.29222539	0.499595401	2.214514884	4.046046409	0.21664089	0.381648323	0.108225528	0.079759118	0.181522801	0.237298878	27.16672096	22.55574885	3.841438842	9.665847217	8.109053467	6.500000435
1138537	1.208734682	1.572056313	2.255266686	3.045189967	0.090964768	0.090642194	0.351139346	0.596454136	0.34317053	0.591617093	0.836542112	0.83270561	0.599894683	0.764242551	0.303474721	0.436250753	0.489197904	0.670225277	4.018026763	7.611852705	0.369267432	0.538025959	0.075529642	0.057498119	0.204911453	0.2752617	25.97214685	21.98868129	8.35575378	14.39473155	3.443606686	1.000001088
1138538	1.06546321	1.582275101	2.158827265	2.915278	0.085335012	0.085256028	0.274760525	0.513260738	0.267107526	0.528810364	0.841720543	0.848992203	0.54046915	0.748962949	0.264981677	0.377239605	0.428138309	0.63394075	3.364652051	7.036161495	0.317248395	0.491890997	0.079899188	0.054188892	0.182795594	0.247938332	26.92984371	22.23590831	6.368397657	12.86263094	6.95644494	5.000000218
1138539	1.245061594	1.865616351	2.334369606	3.106765623	0.090418379	0.084027143	0.368268077	0.594426405	0.362637657	0.621565543	0.837192134	0.857237316	0.618740279	0.796993122	0.310962472	0.418741479	0.505959356	0.688046736	4.280681688	9.389092297	0.382711144	0.544227176	0.073156975	0.045428588	0.210737101	0.261276225	25.58670181	22.05495247	8.940717083	14.45164589	2.453233467	2.000000871
1138540	1.109871675	1.788903251	2.081942673	3.158157026	0.092712476	0.083068763	0.278170622	0.583850793	0.268142442	0.608520505	0.835722322	0.854433884	0.51643306	0.794005451	0.269878473	0.413055672	0.414101082	0.683583747	3.276804813	8.928577993	0.309136322	0.539124988	0.085291227	0.04688144	0.193063927	0.261902323	27.30653801	22.3031563	6.802305062	14.35574931	2.97949849	2.499999565
1138541	0.909107345	1.133212282	1.792129944	2.54585708	0.102359293	0.085848256	0.166237926	0.354860675	0.149619155	0.345844258	0.813072595	0.834622412	0.358833013	0.605828129	0.24251104	0.31082552	0.28669042	0.497270128	2.140817227	4.108343905	0.213728693	0.377364649	0.11395638	0.075614173	0.181930309	0.218537223	29.03692306	22.60250015	3.575943568	8.998086382	6.985857747	7.000000218
1138542	0.985947996	1.181152983	2.026473127	2.624772913	0.089577376	0.087797845	0.226059057	0.391036623	0.213261602	0.381837804	0.834027842	0.8299409	0.465432017	0.631087711	0.250374707	0.33188936	0.367187478	0.525794166	2.762958877	4.510316087	0.271748921	0.403074517	0.090840351	0.074902249	0.181318263	0.228985823	26.2819408	22.4646594	5.357304937	9.792281968	7.00709462	5.999999782
1138543	0.987325759	1.185444251	1.857873417	2.511764696	0.08447731	0.081676835	0.194486663	0.337161224	0.185411402	0.335946626	0.84923014	0.848299203	0.439334596	0.613098578	0.222577352	0.290003325	0.3360029	0.492039945	2.58680841	4.187532875	0.244678092	0.367731949	0.085797579	0.069173613	0.157574588	0.206363573	27.00510076	22.46665434	4.246012164	8.711279821	7.954533473	7.000000435
1138544	1.019287184	1.349587542	2.013263979	2.705318677	0.098098261	0.086803716	0.267096081	0.43599563	0.248498124	0.437331677	0.819441099	0.842869733	0.486907657	0.683248765	0.278311492	0.342483215	0.396206608	0.568978528	2.900392291	5.359349277	0.298667685	0.436208848	0.096153114	0.064126369	0.197918473	0.234405229	27.73773622	22.69197394	6.278387792	11.13130472	4.498150495	3.499999782
1138545	1.082787638	1.614772105	2.108007676	3.15108602	0.091918478	0.093827651	0.290946251	0.644685396	0.279824198	0.628452899	0.830454262	0.824634904	0.522106768	0.779751848	0.283386436	0.467195905	0.424504951	0.693102701	3.440095795	8.005999185	0.32025116	0.564742336	0.086778284	0.058238987	0.193013214	0.296717548	27.28427979	21.85300027	6.566069098	15.7213812	3.495428167	1.500001524
1138546	1.056107705	1.32970033	1.941916145	2.430209506	0.097567855	0.091955654	0.233965322	0.366287313	0.220084216	0.365995269	0.832005967	0.844931838	0.458185081	0.624689863	0.250155596	0.298922993	0.361870902	0.505249115	2.71529387	4.3772968	0.267807118	0.378981378	0.092678251	0.069515771	0.188626191	0.22022789	27.00937527	23.16517709	5.934892906	9.971070051	5.977747766	5
1138547	0.915643625	1.220291223	1.756731896	2.538311793	0.091204275	0.08086011	0.150821709	0.345855649	0.139265645	0.348022622	0.837228291	0.84786734	0.363072205	0.624552393	0.214749446	0.292940041	0.278257638	0.502005498	2.153962368	4.486330904	0.202995254	0.375392352	0.099357029	0.068347225	0.160102411	0.202009992	27.90656261	22.61732714	3.238484516	8.604104083	8.011114319	5.999999782
1138548	0.955998776	1.412838797	1.856290528	2.819295591	0.104279664	0.087598399	0.206580912	0.488837204	0.187980814	0.490527252	0.80925564	0.836564098	0.407591302	0.71580966	0.261270578	0.375015686	0.328842804	0.608456873	2.412061236	6.036555387	0.246763452	0.473329799	0.109937555	0.062744918	0.191820517	0.247223276	26.75492723	22.30952121	4.623669233	12.05749134	6.538706316	3.999999782
1138549	0.971223616	1.44939164	1.905311028	2.873457785	0.09177637	0.084764041	0.198871102	0.465918423	0.186680708	0.47480698	0.834122816	0.847753101	0.426619953	0.715281112	0.238368998	0.353790114	0.335015588	0.597340315	2.545720547	6.058570063	0.247042859	0.45913212	0.095833077	0.058168334	0.174039006	0.245004268	27.75188953	22.34754515	4.550247651	12.23129879	6.041658327	6.499998041
1138550	0.936119	1.333181278	1.770837394	2.475377518	0.087829731	0.069611825	0.158920995	0.316918444	0.148475259	0.336353935	0.843913619	0.87844212	0.378896427	0.65748749	0.213174394	0.253912806	0.289998421	0.501271589	2.246050452	4.88190037	0.211124133	0.364066239	0.095155003	0.052353035	0.15611132	0.172015839	28.4975657	22.58681538	3.413433371	7.869551107	7.002407758	5.999999565
1138551	1.175909289	1.611950929	2.113778943	2.861749253	0.089427956	0.086220186	0.307141587	0.509764758	0.29921882	0.526583103	0.844272711	0.851475898	0.560997709	0.748207889	0.274094559	0.372861067	0.446755627	0.631005004	3.584632661	6.999682109	0.333207864	0.488528508	0.075922476	0.053594687	0.19069999	0.245732811	25.95950018	22.3178393	7.458453053	12.83548183	4.972719375	2.499998912
1138552	1.012515999	1.272057553	2.011901112	2.47268368	0.090169178	0.087630562	0.236337305	0.365402546	0.223927865	0.364254219	0.835084567	0.84316051	0.477679242	0.632432107	0.252911701	0.303343146	0.377170613	0.511737743	2.844764597	4.378749111	0.279155165	0.384114739	0.08919761	0.068740438	0.181165083	0.219288697	25.79055658	22.30295836	5.56614852	9.703403778	6.546081466	6.000000435
1138553	1.016700782	1.641166621	2.013517081	3.07220658	0.096227235	0.080307657	0.258151565	0.529819782	0.24051813	0.554611882	0.821973398	0.856254279	0.482778741	0.770784422	0.273515155	0.384533626	0.389556967	0.653216295	2.871723843	7.968179987	0.292530823	0.507842	0.094914721	0.049185834	0.193274363	0.246253531	26.76908111	22.09929759	5.943141932	13.03707832	5.978989755	2.499998694
1138554	1.029426135	1.566809458	2.021936408	2.952141873	0.09389217	0.079203394	0.257765379	0.483332038	0.242230066	0.507074851	0.82848656	0.858115008	0.489183846	0.751143847	0.267663128	0.35555319	0.393507812	0.624566677	2.924937771	7.012744282	0.294391409	0.47811243	0.091788613	0.050522202	0.190252416	0.236981095	27.84301916	22.24563967	6.0456668	12.25546912	5.540012686	3.999999347
1138555	0.920806159	1.636371	1.834851024	2.973843583	0.092359549	0.082302256	0.17003335	0.503490439	0.156961956	0.526395061	0.832307402	0.857126121	0.387188089	0.758208469	0.226905804	0.364630064	0.301559715	0.634387262	2.26703074	7.219446062	0.221489151	0.488193419	0.100647111	0.05007941	0.169316396	0.246052865	29.03802623	22.11948984	3.803287719	13.03869987	6.490430459	3.5
1138556	1.030262863	1.491062952	1.928822613	2.887426771	0.095010698	0.097433297	0.220119977	0.547576158	0.20799037	0.537707818	0.834427626	0.826106506	0.448574691	0.726292665	0.243515222	0.411188049	0.352585721	0.632021597	2.67519978	6.319924866	0.260035342	0.501978912	0.093130773	0.065405856	0.182369723	0.279628767	27.61068002	22.24166131	5.434083728	14.16012407	6.00167774	3.999999782
1138557	1.218133721	1.41564676	2.164159323	2.792575889	0.094249953	0.097944675	0.336783467	0.520093459	0.326129087	0.5058339	0.838104859	0.824654883	0.576879511	0.702203991	0.292332714	0.398401465	0.467868761	0.607621872	3.724319387	5.812244232	0.352112991	0.481192743	0.077194876	0.068019848	0.205099348	0.273008778	25.56410753	22.58825853	8.391807168	13.46475412	5.448299637	4.500000218
1138558	1.153530205	1.746469883	2.131917365	2.999181286	0.089033344	0.085258162	0.277524981	0.534913306	0.270749194	0.560134233	0.846346727	0.856873191	0.537564578	0.772715712	0.25913098	0.380593848	0.42192039	0.65295467	3.344479884	7.785418812	0.31119089	0.506363029	0.077428335	0.048700446	0.189638601	0.255886425	26.55846624	22.35535999	7.150058842	13.88924728	2.609053467	1.499999782
1138559	0.941447054	1.547403306	1.791439951	2.81127502	0.101414089	0.079945886	0.176750877	0.448376862	0.160282724	0.471324045	0.820938929	0.862345824	0.374359274	0.732250239	0.237443231	0.33182354	0.29713983	0.599163425	2.192882665	6.407995101	0.220465146	0.453239732	0.10831015	0.051514895	0.181973473	0.224964147	29.19483381	22.48406935	4.220177928	11.54317231	6.006906396	4.5
1138560	1.110532007	1.680855312	1.995030143	2.759426793	0.087183299	0.07857833	0.245197572	0.447245387	0.237555441	0.479335054	0.851167214	0.870825558	0.501841616	0.744182234	0.240317155	0.322296741	0.387429027	0.602287203	3.023305011	6.914980692	0.283626018	0.45300046	0.078620793	0.047313728	0.17459506	0.214087967	27.41667748	22.70942164	6.095706478	11.36540798	4.506241039	3.999999129
1138561	0.913038426	1.378135267	1.74969877	2.640856201	0.093692601	0.077444276	0.149852585	0.39056751	0.137537692	0.4051346	0.834471746	0.861488807	0.357846929	0.68767495	0.214958185	0.303907252	0.275508153	0.552111556	2.106666885	5.415861988	0.201285792	0.412835341	0.102183191	0.056358908	0.163945924	0.203194602	30.07676883	22.43603678	3.37533278	9.696211788	5.992970846	5.499999347
1138562	1.069540089	1.871042232	2.268080809	3.346988534	0.086400296	0.075518847	0.290512251	0.605152985	0.282510202	0.645047958	0.83664611	0.864661592	0.550552531	0.827397287	0.27747372	0.421110363	0.440890669	0.71239622	3.520021176	10.45527837	0.328765822	0.561801124	0.081013343	0.040105632	0.193880904	0.249810693	26.4362962	22.0182154	6.951956869	14.0791618	3.45644724	3
1138563	0.946587055	1.4782494	1.823564799	2.761164011	0.096502353	0.06668743	0.189737897	0.387124324	0.17469651	0.420572479	0.826832192	0.880711863	0.403694569	0.732024619	0.237884202	0.289238938	0.318695343	0.574050686	2.345863547	6.369126216	0.235549445	0.42330125	0.101723869	0.044881211	0.175687129	0.183828739	29.62883756	22.57448857	4.245728936	9.246938577	6.0098175	4.500001306
1138564	0.920550126	1.206244386	1.887606173	2.626558013	0.09676066	0.084044386	0.19022322	0.367181083	0.174113123	0.363959819	0.820719121	0.841132898	0.403665065	0.627926736	0.245242882	0.31134417	0.321435521	0.513219673	2.346225856	4.491387037	0.238789468	0.388572338	0.104556206	0.070871533	0.182361073	0.221074707	27.81249955	22.62359578	4.322467436	9.54987034	6.48032767	6.499998912
1138565	1.164439569	1.767735728	2.031734206	2.913861313	0.091426192	0.079844621	0.288808635	0.497223372	0.281337354	0.533391465	0.844112106	0.868952218	0.543940918	0.770048685	0.263555623	0.353243248	0.430276397	0.63743331	3.383479461	7.884171531	0.318470848	0.486731907	0.078312873	0.045032811	0.18572874	0.230764781	27.38559064	22.37165355	7.032700298	12.56921923	3.532822791	1.500001524
1138566	1.023314801	1.63300052	1.981486887	2.769312772	0.097734293	0.082862299	0.239020524	0.461960693	0.223595199	0.48632557	0.825104653	0.862337292	0.462957817	0.738775848	0.260060024	0.336241214	0.369813368	0.605809061	2.742453206	6.597554892	0.275489911	0.459336564	0.095949001	0.050751921	0.193113895	0.230338145	27.38017895	22.22755983	5.888441222	12.05229949	4.935154154	4
1138567	1.011289628	1.604826274	1.917158546	2.94959948	0.094855326	0.088214745	0.234384542	0.54501119	0.219344825	0.554800672	0.829532298	0.844492501	0.462520912	0.757532698	0.254655483	0.396731192	0.367655275	0.649076042	2.710614541	7.220867431	0.273062859	0.509311293	0.093700686	0.054780565	0.181761067	0.257976936	26.63068862	22.26832737	5.329111699	13.57549831	4.489381406	2.999998694
1138568	0.850030613	0.809119362	1.676033042	2.259868899	0.09106931	0.087676999	0.101902853	0.183638081	0.093019445	0.166566255	0.835271091	0.812395806	0.295372729	0.40758612	0.199705484	0.258980252	0.225637453	0.329421882	1.866714827	2.387914214	0.164016616	0.247412548	0.108971984	0.10868308	0.152775039	0.198251166	29.0621648	23.11165424	1.902149068	4.54710765	9.002671482	9
1138569	1.014620668	1.277834826	1.985157053	2.549239322	0.09310623	0.088317184	0.227039689	0.378179204	0.213612237	0.376605499	0.832457102	0.839091056	0.459487201	0.635090581	0.250676736	0.313774187	0.362672341	0.520061801	2.719630711	4.55282279	0.268377243	0.39322141	0.092100065	0.070792936	0.184417189	0.225877954	26.45167408	22.21773369	5.514545006	10.00467963	7.044115911	6.499999565
1138570	0.932668961	1.790439304	1.84213417	3.150157965	0.096155752	0.08578205	0.184690106	0.600734155	0.169604483	0.620527353	0.824889111	0.850033984	0.398504859	0.797380752	0.238405134	0.424521507	0.314176809	0.690880548	2.316889072	8.873723018	0.232241858	0.547829377	0.103064543	0.048032834	0.17659754	0.269626872	29.1119948	21.9086637	4.135347531	14.79966283	7.055371512	1.999999782
1138571	1.183562184	1.692871039	2.289878979	3.004322464	0.091460437	0.083637358	0.347721081	0.543703441	0.338248124	0.564880855	0.834526099	0.853824287	0.592907657	0.768201817	0.302577057	0.392943688	0.484476608	0.654574344	3.931197291	8.028008207	0.366192685	0.511910885	0.077473887	0.049781913	0.209750444	0.253924637	26.01356733	22.26333762	8.590712792	13.50514748	2.998150495	1.500001088
1138572	1.17175457	1.508268887	2.119681913	2.803066639	0.094385304	0.09433323	0.317844679	0.524839026	0.308058505	0.520627747	0.834199236	0.830601916	0.560382293	0.725026045	0.287467806	0.393645336	0.453249776	0.622105202	3.614628158	6.23623961	0.340200837	0.48921213	0.080759812	0.063210481	0.1997393	0.267802602	26.23906322	22.09718905	7.659862738	13.48456524	6.044482278	3.999999129
1138974	0.876994074	1.110520627	1.843551012	2.438420501	0.097143836	0.088136575	0.154864236	0.321101292	0.140008763	0.310656187	0.81861003	0.831450042	0.355026198	0.574626983	0.234345532	0.294698537	0.281548115	0.466149982	2.117229661	3.688279658	0.208822772	0.350726797	0.111436337	0.080431408	0.178915115	0.216094998	26.52180294	22.52281867	3.51538309	8.439635219	8.016292958	7.499999347
1139376	1.077404043	1.705191652	1.988054365	2.993167611	0.089465299	0.078661779	0.262226113	0.545538811	0.253017397	0.574673129	0.839696181	0.858729721	0.512192393	0.788645446	0.259284054	0.389405897	0.404765611	0.668433728	3.159632474	8.412291144	0.299619428	0.520106203	0.08319207	0.046230276	0.17725818	0.235469771	27.00954307	22.1599888	5.84841325	12.66544172	1.515779951	0.999999347
1139377	1.353077702	1.656874453	2.452564564	3.050557327	0.097569859	0.087879675	0.494507811	0.648359835	0.477300084	0.641146874	0.820419025	0.832382651	0.680934074	0.796329006	0.387406817	0.46545373	0.58714987	0.704468729	5.358464708	8.725758971	0.463736952	0.572313956	0.072395136	0.053275018	0.240795187	0.267933519	24.62362104	21.68274309	11.18182887	14.27638906	3.480468433	1.999998912
1139378	1.214494519	1.642490286	2.239609734	2.980514773	0.093635731	0.088266343	0.3772493	0.602236423	0.366373856	0.606132492	0.829923835	0.838883525	0.611206256	0.78319161	0.319934811	0.433197567	0.505900418	0.683301569	4.16304675	8.046812589	0.385855746	0.54573224	0.077213939	0.053517493	0.210346372	0.261219597	25.32575363	21.85465442	8.694274472	13.89434863	5.00205808	3.000000435
