# Supplementary material for: Multispectral and thermal infrared data, visual scores for severity of common rust symptoms, and genotypic single nucleotide polymorphism data of three F2-derived biparental doubled-haploid maize populations
Source: Data Brief. 2024 Mar 9;54:110300. doi: 10.1016/j.dib.2024.110300 (PMC10997887; doi:10.1016/j.dib.2024.110300)
Supplement: Supplementary file 1 [file mmc1.zip › Phenos_pop3_adjusted.txt]

GID	G_2019	G_2020	GM1_2019	GM1_2020	gre_2019	gre_2020	MCARI1_2019	MCARI1_2020	MCARI2_2019	MCARI2_2020	MSR_2019	MSR_2020	NDVI_2019	NDVI_2020	nir_2019	nir_2020	OSAVI_2019	OSAVI_2020	PSSRa_2019	PSSRa_2020	RDVI_2019	RDVI_2020	red_2019	red_2020	reg_2019	reg_2020	thr_2019	thr_2020	TVI_2019	TVI_2020	VS_2019	VS_2020
1138573	0.846945549	1.024466759	1.749147445	2.41455906	0.089683564	0.081960152	0.120095863	0.292379972	0.109117221	0.281897342	0.834424663	0.837731088	0.324051182	0.554867343	0.20687411	0.28109293	0.248357875	0.445724747	1.948275542	3.47747019	0.180953314	0.333709033	0.105829045	0.080069751	0.156959519	0.198575066	28.28834733	23.01895375	2.415250779	7.204138072	7.95241157	8.068496838
1138574	0.91048409	1.137540276	1.784961918	2.394210445	0.093277214	0.075609125	0.15478847	0.289269269	0.141974278	0.292746205	0.832499521	0.857835142	0.362312706	0.58605221	0.219972019	0.258413939	0.281152313	0.456915616	2.146980893	3.996132611	0.206223182	0.335561572	0.102660067	0.067242749	0.16643972	0.17969604	27.93706237	22.95613469	3.454410017	7.069873722	6.018428988	6.841025605
1138575	0.907873599	1.365130663	1.89127688	2.849234126	0.093224108	0.086321672	0.172921783	0.470010287	0.159816456	0.469780506	0.825042298	0.837023899	0.393467176	0.70291944	0.237194569	0.365819358	0.309105107	0.593605975	2.316356856	5.765626919	0.228025137	0.460197397	0.104076591	0.063582765	0.176083749	0.247339521	27.9050809	22.35861542	3.868156367	11.90694665	6.517883357	6.36941369
1138576	0.952954765	1.30306812	1.89047673	2.492338705	0.094706716	0.089502763	0.195230967	0.382487957	0.180855765	0.3802887	0.826918035	0.8425472	0.417855522	0.639888756	0.242022188	0.312011199	0.329013313	0.521806102	2.437129899	4.459776953	0.243205352	0.393797931	0.100135336	0.068505002	0.179267746	0.225179494	27.09759744	22.80199683	4.519041738	10.20277046	6.444956208	6.541550584
1138577	0.95712681	1.452040862	1.968589105	2.858124389	0.090096176	0.08213963	0.212978285	0.451410285	0.199625756	0.464556575	0.832294951	0.852574373	0.446917786	0.716641894	0.247060482	0.34243142	0.352781341	0.592783491	2.625397419	6.032810959	0.260873843	0.45220695	0.094005931	0.056405473	0.177608906	0.236028679	27.84413992	22.76681157	4.847659414	11.7904488	6.491376234	5.676249297
1138578	0.994499828	1.415113326	2.051211117	2.840865609	0.091221533	0.087451756	0.237289662	0.460679922	0.223839383	0.464110277	0.830660983	0.842458629	0.471603796	0.698631273	0.258417216	0.354991898	0.375950718	0.58634767	2.828346061	5.789411827	0.279639831	0.452324414	0.09215727	0.06242015	0.187108902	0.249018434	26.17719332	22.42461888	5.651773223	12.20433611	6.027973189	5.846442319
1138579	0.950510498	1.581892524	1.876533083	2.814810813	0.094126689	0.079389654	0.196529393	0.451533864	0.182552022	0.477192225	0.826757284	0.863156384	0.418829086	0.735231337	0.242534149	0.334241648	0.330554947	0.601791671	2.458536297	6.657762308	0.244480088	0.455530636	0.100081234	0.050978764	0.17643345	0.224368087	28.92516646	22.63841015	4.348511567	11.52308097	3.056829643	2.132415115
1138580	0.865940912	0.950246931	1.726502894	2.255793142	0.089962702	0.083044041	0.127162223	0.221404019	0.116767399	0.211558095	0.834813567	0.834902927	0.33195992	0.481868338	0.2093686	0.250175891	0.255162666	0.376859041	2.020829073	2.895035353	0.186198068	0.277787906	0.104822343	0.089439976	0.155652643	0.186731344	28.46005974	23.10464725	2.451579514	5.560804537	7.991746334	7.667886998
1138581	0.903303144	1.170385455	1.839498882	2.527058875	0.091623811	0.092513537	0.163345621	0.368191721	0.150960477	0.356173479	0.829967908	0.827606209	0.377566798	0.601998293	0.227488031	0.320173609	0.294983487	0.499534391	2.250863355	4.147750399	0.217068364	0.381736177	0.102577752	0.079474476	0.168348685	0.229613796	27.06934712	22.80833047	3.508632331	9.594487816	7.017679869	7.619646525
1138582	0.832124371	0.917265873	1.778801818	2.541916827	0.095558005	0.085954188	0.137980358	0.274797853	0.123244728	0.256905954	0.816683653	0.815809936	0.336534715	0.513125038	0.229359139	0.294631547	0.266503494	0.421975965	2.000648481	3.153302609	0.197588009	0.320548281	0.114216181	0.094588098	0.170579311	0.217590198	27.88693947	23.10834762	2.645436399	7.059360804	7.968455309	7.901080994
1138583	1.177308193	1.938888864	2.152844124	2.960290113	0.088635928	0.081941024	0.300093284	0.551872989	0.296210075	0.593824301	0.843705552	0.86792541	0.562552895	0.803808281	0.27287674	0.381650342	0.447116299	0.676619065	3.70968527	9.018254951	0.332065327	0.523073706	0.077006059	0.042114086	0.189572526	0.238823795	26.86553004	22.27656603	7.218232111	13.47223935	2.496062702	1.932602955
1138584	0.877508519	0.943453961	1.79744972	2.398843454	0.098559459	0.081141022	0.155920627	0.25297142	0.140787999	0.240198681	0.815921925	0.836347372	0.355232984	0.51080868	0.236000282	0.265291597	0.282229961	0.406897181	2.116519425	3.073650795	0.209493571	0.303201816	0.112775287	0.085312936	0.176308241	0.193913502	28.24857948	23.12699305	3.260397707	6.385485065	7.971704096	8.062761304
1138585	0.8650565	1.171206089	1.794088231	2.466071089	0.087809539	0.084315011	0.136157218	0.336759659	0.125235194	0.333729384	0.836873263	0.840954464	0.35052668	0.604472652	0.210775807	0.294429633	0.268739299	0.488226174	2.085478092	4.101877327	0.195889802	0.365712317	0.101658005	0.072842849	0.157259404	0.208710263	27.57467695	22.81727279	2.795428694	8.548502369	7.979779654	7.794252919
1138586	0.879082649	1.148027155	1.868998339	2.752803099	0.088913555	0.087248481	0.15473235	0.385976386	0.142451234	0.374427787	0.832909778	0.828630706	0.36978282	0.62660424	0.222817205	0.332213826	0.287473003	0.521879357	2.194584565	4.338642977	0.211192203	0.400189978	0.101504455	0.075999781	0.16632031	0.24315783	27.2014792	22.81525496	3.384893018	10.44153765	7.451864611	7.039812302
1138587	1.115442593	1.784601103	2.137604396	2.982585795	0.091016604	0.090420042	0.300592896	0.579411892	0.288199068	0.594556919	0.836388392	0.848060926	0.547384039	0.781888587	0.279273684	0.408380685	0.439480098	0.67178415	3.371738217	8.043057752	0.328576907	0.529279232	0.08073308	0.050178495	0.195488963	0.270140981	25.73680764	21.82777634	7.284064966	14.77341932	4.019823413	3.176039836
1138588	1.049113097	1.748672104	1.979210749	2.810815325	0.093989718	0.087915048	0.242014794	0.508372405	0.229745673	0.532307274	0.833565372	0.85739398	0.477260046	0.753393723	0.253597242	0.363875469	0.37776826	0.630542628	2.859507853	7.226897904	0.279781171	0.485238204	0.090334161	0.050775323	0.185230228	0.248404528	27.68757944	22.58402108	5.859133573	13.33078403	2.558152318	2.417095013
1138589	0.99313946	1.452712231	2.080041148	2.843133306	0.090948061	0.074407484	0.240386349	0.430018674	0.227936804	0.453724624	0.828946781	0.863926152	0.478373291	0.728478893	0.262469219	0.324374603	0.381604903	0.592445749	2.915596168	6.325762038	0.284154124	0.446178589	0.092725476	0.051023749	0.187538701	0.211943221	26.92304284	22.61272521	5.599179442	10.57046424	5.000164978	4.892362539
1138590	1.057918172	1.864348254	1.957795549	2.976731494	0.098266884	0.084164493	0.261930062	0.565514058	0.245137029	0.597004499	0.826446173	0.85980398	0.486125796	0.795417115	0.268027087	0.395068532	0.390223286	0.676322627	2.87096087	8.727046447	0.291765292	0.527607449	0.09235777	0.045033382	0.192758277	0.249110277	27.41442214	22.15295728	6.244965428	13.8343076	3.57724068	2.01361601
1138591	1.281200375	1.85969503	2.383019753	3.099307468	0.091133748	0.088365082	0.387508014	0.613686241	0.383600201	0.632129238	0.837838468	0.850549119	0.629885149	0.799321127	0.319853654	0.429481099	0.519815215	0.694033893	4.544745605	9.056047129	0.395503429	0.552003903	0.07173947	0.047245423	0.216597465	0.275639255	25.83959635	22.17477401	9.466397641	15.32259677	1.970998961	0.969636003
1138592	0.972039716	1.476644242	1.915686927	2.615828068	0.097120693	0.093086071	0.214870761	0.447084875	0.199048997	0.450027472	0.822943908	0.842211645	0.430648249	0.687837773	0.253539233	0.341593026	0.344412555	0.571114844	2.547885263	5.401611517	0.256648955	0.436795688	0.100544905	0.063152892	0.185956152	0.244118488	26.40993291	22.30286788	4.989709042	12.01697545	6.056991871	5.559264508
1138593	1.010935302	1.566022092	1.980525343	2.689069148	0.085525437	0.072970634	0.21382105	0.414373058	0.20556626	0.448866837	0.845304202	0.873859	0.466192203	0.734726726	0.232504936	0.308095845	0.359743376	0.587522509	2.795598883	6.622528285	0.26303106	0.43685846	0.085682326	0.047082231	0.168870157	0.199862905	27.55085389	22.4572198	5.00615725	10.11862563	4.505264311	3.63171242
1138594	1.177708387	1.558660644	2.423172606	3.077207621	0.080691736	0.085011852	0.347116762	0.556597933	0.345280751	0.56325603	0.847059558	0.841763142	0.627081728	0.765602009	0.294958426	0.407253255	0.504485635	0.658380307	4.264235025	7.403325381	0.37736384	0.519389031	0.068028367	0.054169969	0.196259991	0.262976995	24.45728949	21.88270137	8.207529217	13.72641436	5.980202652	4.443369759
1138595	0.958277111	1.130231243	1.975692616	2.505167257	0.091255873	0.087472219	0.208155835	0.343423838	0.194117389	0.334395026	0.830379996	0.832523043	0.438908489	0.594471352	0.24534277	0.304870952	0.345768303	0.486260362	2.560126782	4.032804769	0.255621882	0.367780181	0.095692279	0.077540597	0.180333426	0.218622706	26.57240358	22.48005452	4.896196638	8.821192024	5.519994265	6.785841162
1138596	1.053431237	1.884050413	2.172505562	3.254215186	0.092764778	0.074526221	0.292391329	0.579804949	0.278769592	0.62516965	0.826348956	0.868656122	0.528338802	0.8202375	0.28674294	0.404770448	0.42979302	0.69902662	3.341583658	10.26502506	0.323877583	0.546454887	0.088288531	0.039489394	0.199549943	0.242974283	26.78811434	22.30321788	6.85325416	13.60154522	3.972126157	2.420629094
1138597	1.113264849	1.792025507	2.247281601	3.147853462	0.084449163	0.090069616	0.301745029	0.632341973	0.296644056	0.640243532	0.842772319	0.842895052	0.570264975	0.799597928	0.276492076	0.444965845	0.455001156	0.700812617	3.7123942	8.845369969	0.338540847	0.56244062	0.07639892	0.049754475	0.188384026	0.281562973	26.18098415	22.22608701	7.063472082	15.55353905	2.506008686	1.164965389
1138598	0.930794092	1.225918222	1.923497966	2.368133582	0.087260735	0.081937379	0.188301823	0.321500175	0.1772702	0.322770976	0.835080231	0.853695228	0.428373211	0.605414378	0.233459279	0.274783908	0.332437856	0.478006218	2.509735372	4.135215395	0.243668197	0.353908916	0.094909071	0.067277875	0.16730176	0.194567957	26.76578237	22.70362972	4.052401492	8.199489958	6.933212351	5.98862384
1138599	0.852769882	1.154069378	1.759363079	2.492911307	0.095749468	0.092579209	0.133490084	0.362749691	0.120191789	0.349741393	0.821328026	0.82321662	0.329779766	0.5996347	0.223299286	0.320619602	0.259171641	0.496429436	1.976726998	4.009032934	0.191209849	0.378556555	0.112559649	0.080978811	0.168860216	0.232063336	28.23022134	22.68368241	2.700206875	9.469140531	6.512312822	6.968482309
1138600	0.966550366	1.492971501	1.927858274	2.836201476	0.086319958	0.086067533	0.199153516	0.488609046	0.18840187	0.497891657	0.842752412	0.845953615	0.443626006	0.725300221	0.230822021	0.367607364	0.34280632	0.611647433	2.577113204	6.406642872	0.250618444	0.473605133	0.089049588	0.058249392	0.166301203	0.243346537	26.78984955	22.44995217	4.51924243	12.26633621	5.511560916	5.182374568
1138601	1.217228827	1.608432614	2.437039608	2.958275519	0.08531531	0.09106141	0.37220732	0.568640185	0.368915985	0.569498057	0.840285108	0.836804861	0.636554847	0.756454831	0.311509577	0.415187959	0.519650679	0.654962155	4.430318354	7.325363266	0.392347191	0.519767527	0.070187889	0.057010635	0.207745894	0.270402631	24.58295112	21.86917629	8.862814748	14.13231642	3.502517334	4.609559233
1138602	1.009292743	1.696103121	1.939998393	2.869689942	0.092382306	0.085926836	0.222971493	0.514546998	0.209693892	0.536672439	0.834764498	0.85609195	0.4570474	0.756120315	0.245207275	0.370794578	0.359106202	0.635796985	2.678162786	7.351600141	0.265059437	0.491333675	0.091574025	0.051054235	0.179367602	0.248013996	27.61144843	22.49312644	5.302146456	13.20107876	5.529716691	5.439194905
1138603	0.868586812	1.226756171	1.923455383	2.740560835	0.090903019	0.090778469	0.177526507	0.448275755	0.162414799	0.434103773	0.823153815	0.824306021	0.400837941	0.662951262	0.240198487	0.365992418	0.316986106	0.56461064	2.315093502	4.983665271	0.234565473	0.440860309	0.103815862	0.073665739	0.173797455	0.246304387	27.20136135	22.49654224	3.698054417	11.12344278	6.480029875	7.056425987
1138604	0.92837295	1.741567196	1.831103058	3.002608654	0.095275079	0.077452943	0.173489869	0.508059001	0.160126441	0.544592221	0.826709318	0.867543525	0.385464187	0.778747705	0.23319945	0.362645854	0.302573129	0.648001087	2.297790631	8.15616266	0.223263565	0.496968653	0.103692043	0.044913363	0.173742871	0.233321607	29.43110654	22.61419446	3.867660287	12.61484259	4.02594849	3.104423807
1138605	0.988393827	1.723622066	2.076304608	2.835533697	0.090373758	0.08044949	0.24466232	0.504174742	0.230975985	0.536888522	0.827935108	0.863381364	0.481454847	0.768352977	0.26394943	0.362141088	0.385625679	0.640727886	2.902178354	7.770078058	0.287667191	0.491305578	0.092505506	0.047427937	0.187581433	0.228158457	27.2421061	22.6816991	5.623524748	12.15643991	3.002517334	1.957479302
1138606	0.93261837	1.242725048	1.831605229	2.405580935	0.101565513	0.091224751	0.182293127	0.329576649	0.165242335	0.325444221	0.817813085	0.844635686	0.382999195	0.588911732	0.243355184	0.282857829	0.304685857	0.471622073	2.239930382	3.843932141	0.226650994	0.351359932	0.108545065	0.073344679	0.185806114	0.218979896	27.78429951	22.80521404	4.33826586	9.445787688	6.529046684	6.282094978
1138607	1.056418993	1.568023403	2.207008032	3.021152245	0.081971149	0.084091355	0.268376607	0.547427151	0.262009517	0.559417288	0.845592115	0.8444972	0.53910098	0.763333586	0.259603106	0.401091334	0.424128999	0.655562984	3.362827734	7.513246101	0.313139788	0.515226024	0.078000535	0.053940394	0.180484014	0.253702546	26.38344747	22.00942961	6.319876628	13.18795344	5.567715509	5.264466934
1138608	0.933354577	1.610388385	1.883931016	2.870348255	0.091362679	0.08347624	0.191767738	0.500470407	0.177990605	0.521003318	0.831020574	0.854753517	0.417044288	0.752042587	0.237747243	0.364759911	0.327412517	0.630190213	2.439640314	7.064341517	0.241583689	0.485438107	0.097737497	0.051860197	0.171920958	0.238624966	27.24121418	22.11219813	4.196195193	12.49363312	7.463479397	4.891501458
1138609	1.195905674	1.645705386	2.224056504	2.882183335	0.093768728	0.089312326	0.341990271	0.543530292	0.331897466	0.552218711	0.833089757	0.844891998	0.582064268	0.753237149	0.300065012	0.395349848	0.475099183	0.643261187	3.853278543	7.204366756	0.358826005	0.504667378	0.078941585	0.054521988	0.208465907	0.261839431	26.38827558	22.74787282	8.368572473	13.76037842	2.507577306	2.073023223
1138610	1.018906598	1.744344599	2.049988398	2.819223949	0.084000593	0.076193303	0.23991136	0.461485828	0.230836558	0.501846647	0.844006376	0.875652841	0.500325802	0.765821067	0.247008367	0.328157651	0.390769054	0.621086702	2.996494695	7.566771948	0.287266986	0.467355603	0.082569048	0.043465229	0.171971309	0.213667388	27.51452118	22.7463557	5.4316066	11.54564069	4.029228252	3.052861474
1138611	0.856237219	1.168024027	1.850479945	2.530245653	0.085948653	0.079883022	0.138002001	0.326758692	0.127294529	0.326362839	0.838373486	0.850088697	0.355480717	0.607345582	0.212028523	0.283820604	0.2727823	0.48459256	2.119350506	4.223854258	0.198859743	0.361146161	0.100243018	0.068993644	0.159070445	0.200405343	27.54910653	22.69997512	2.951859733	8.348532579	7.016726189	6.855468176
1138612	0.991112813	1.451516983	1.974176265	2.623806466	0.093254435	0.084257461	0.224721396	0.428316759	0.21057876	0.440403701	0.831399869	0.853744465	0.453887344	0.695469278	0.251529387	0.328554486	0.359525478	0.571091479	2.677677777	5.674894862	0.266661732	0.433041856	0.093662477	0.058648101	0.184489398	0.220115983	26.27916539	22.50337927	5.402658125	10.75047663	5.991756536	6.070621144
1138613	1.071973791	1.783270411	2.099234351	3.230968242	0.086436923	0.083290943	0.273152453	0.619412204	0.265257038	0.63613638	0.840478893	0.850420967	0.529850411	0.805435455	0.26544398	0.437157161	0.421286907	0.701190175	3.329675737	9.354251671	0.312695504	0.55987024	0.081489831	0.046406198	0.180853066	0.270736384	27.12598151	22.24469963	6.158847146	14.90457834	2.016729003	1.057792402
1138614	0.923253135	1.52798489	2.071451394	2.948030428	0.085841484	0.091281342	0.2072217	0.525756886	0.195209789	0.528373418	0.834677058	0.838524444	0.450080592	0.736615927	0.243003579	0.389745235	0.353808795	0.630507244	2.667151513	6.538708898	0.261100626	0.494006361	0.092598589	0.059449364	0.176772106	0.268087799	26.96862786	22.59331502	4.792253468	13.81597347	5.9682234	3.552861474
1138615	0.908671065	1.217441551	1.824468919	2.54920271	0.09702184	0.087311985	0.166555707	0.364557007	0.153970959	0.359530675	0.819984251	0.839465323	0.371552154	0.62222773	0.238031415	0.307727509	0.29448218	0.507187027	2.286635851	4.280555993	0.218469505	0.382982221	0.10919945	0.071587462	0.175646092	0.224112842	27.52020637	22.91225229	3.500707904	9.731005054	6.50893756	7.468648735
1138616	1.059327663	1.774907333	2.115356777	2.999574412	0.099620665	0.089436465	0.296038372	0.576017772	0.277483789	0.592913913	0.814640141	0.849206671	0.514525345	0.777127862	0.296340432	0.409023066	0.422824669	0.669052628	3.192386472	8.180072118	0.321168825	0.527764321	0.09531331	0.050971389	0.209476514	0.267589771	26.06744025	22.35598944	7.025688718	14.55802976	4.434268968	2.928717824
1138617	0.984846739	1.473744886	1.997943198	2.834443717	0.093895888	0.087705048	0.237055535	0.49463678	0.220961555	0.500356525	0.825116155	0.840868664	0.466506376	0.722595022	0.262759583	0.372871248	0.37320571	0.612790064	2.732998495	6.35634008	0.278350352	0.476263835	0.095385717	0.060064081	0.18760824	0.246118257	26.81677109	22.53500467	5.458189646	12.28267263	6.558227896	6.361336844
1138618	0.867093553	1.198427628	1.807814811	2.668594517	0.095265907	0.093333726	0.141201208	0.424778338	0.127965322	0.40811393	0.821741156	0.818724793	0.343516287	0.638900535	0.226003117	0.3577595	0.269467594	0.542178015	2.05311281	4.576707991	0.198707321	0.421875433	0.11095683	0.078363338	0.172184652	0.251509491	27.4454934	22.80759948	3.052479278	10.97084523	6.473763858	6.019104984
1138619	0.894446429	1.417092065	1.830287045	2.593145924	0.092622943	0.090642574	0.163952257	0.411029718	0.150435563	0.415853671	0.827723268	0.846443063	0.377997518	0.665857205	0.229228972	0.320480345	0.296147658	0.546367554	2.222098314	5.140733573	0.218093601	0.41395748	0.103762175	0.064386825	0.169529962	0.232002166	27.55378135	22.24448491	3.50625336	11.11729495	7.017032957	6.00214689
1138620	1.019240847	1.842412973	2.074406585	2.848017164	0.096854804	0.098961093	0.24401675	0.596540453	0.229569376	0.604218995	0.823443222	0.84082734	0.460221142	0.771138993	0.26831453	0.420079047	0.371737132	0.66896677	2.867258788	7.851859682	0.279385288	0.530928347	0.09709687	0.054139801	0.20127886	0.280520532	27.10036337	22.17435643	6.211957885	15.37770917	3.479853227	0.959659711
1138621	0.872584386	1.133625153	1.910210316	2.629888008	0.087207446	0.080519218	0.169585054	0.351785816	0.15636748	0.348641997	0.831288021	0.842104909	0.395994203	0.618970118	0.230514958	0.304838827	0.309353766	0.504712731	2.307078675	4.410737879	0.227715624	0.38118168	0.09972008	0.071407168	0.166828682	0.207817799	27.22094231	22.52024984	3.52011186	8.617057612	4.558816897	6.963996217
1138622	0.966610876	1.59606735	2.064119004	2.670406243	0.085025366	0.072552007	0.219544049	0.411350437	0.208015525	0.446235239	0.838884103	0.878154182	0.468387293	0.739264992	0.244958394	0.301104856	0.366743505	0.586051447	2.746956752	6.642656896	0.270059258	0.434690178	0.088220643	0.044924861	0.17627734	0.194974951	26.76482904	22.35001241	5.133091916	10.08132674	4.537714342	4.999777847
1138623	0.85031438	1.083924982	1.84707997	2.421626626	0.094298921	0.084118159	0.14471531	0.29057333	0.130257925	0.282679942	0.821404675	0.843654153	0.343516091	0.552186303	0.228813915	0.271722344	0.271983097	0.439714481	2.056306284	3.583239861	0.201678175	0.327630463	0.110657883	0.077565159	0.174742266	0.200530888	27.36124746	22.86041056	3.196871176	7.698925878	6.962727054	6.985425004
1138624	0.903411532	1.062015261	1.801635565	2.347112485	0.095197545	0.074520115	0.144774205	0.264561911	0.134830028	0.263390732	0.828038492	0.858333705	0.352079993	0.567984958	0.221249889	0.248403493	0.272695404	0.437421979	2.174476951	3.366183433	0.199835915	0.318353058	0.107369357	0.069324804	0.168405378	0.17808099	29.22644467	23.14319205	3.175045402	6.690948494	7.009690317	7.485500776
1138625	1.160823062	1.911022056	2.301790529	2.80990258	0.080456478	0.068947433	0.304921624	0.443949483	0.304228192	0.504518468	0.852695518	0.889702237	0.587357695	0.787726773	0.270208408	0.31064208	0.463454717	0.62559846	3.885254652	8.638500204	0.342805224	0.463788527	0.069809	0.036597385	0.185634429	0.195666439	26.51277322	22.44763898	7.37144892	10.79148262	2.944767884	2.033243808
1138626	0.964780467	1.625299083	1.957824404	2.958102567	0.089398541	0.089747899	0.21711942	0.576074562	0.204158177	0.57906015	0.833616832	0.83814608	0.450042465	0.764680313	0.247027167	0.418875085	0.355522357	0.662515936	2.690014334	7.568466848	0.263455466	0.526128889	0.092753352	0.055500605	0.175148873	0.268133587	27.05534034	22.04530086	4.813683534	14.07523941	5.463196261	2.392327483
1138627	1.136445166	1.813007477	2.124653463	2.88877341	0.089478417	0.081149896	0.293948456	0.522818576	0.28786275	0.557944765	0.839725572	0.86602479	0.548378691	0.780927129	0.273823712	0.369024305	0.438469532	0.652545927	3.577191062	8.235655051	0.326590986	0.502436106	0.080270027	0.044972142	0.18903427	0.234731441	27.37806692	22.54250268	6.903662885	12.8587242	3.980514022	3.159615721
1138628	1.084029932	1.651390083	2.217766155	3.011645607	0.085823545	0.082870958	0.290332711	0.551643302	0.283263265	0.57028675	0.838700571	0.850399591	0.542709406	0.775479483	0.277921962	0.398748117	0.436080246	0.662386577	3.5689225	7.937401157	0.326253218	0.518846134	0.080866463	0.050371185	0.189856561	0.252517881	26.97970453	22.37253791	6.726056964	13.36155238	2.964240729	3.055507952
1138629	0.975550182	1.585248945	1.979983087	2.80065621	0.094253174	0.087270144	0.215114125	0.49165688	0.200799213	0.505924606	0.827231874	0.850075483	0.442238492	0.735477778	0.248467721	0.36214178	0.350521436	0.616312915	2.597864074	6.589550714	0.259618739	0.474843514	0.097290862	0.055317252	0.18573098	0.246144563	28.52857256	22.6342635	5.210238259	12.69189556	4.009619589	3.917605142
1138630	1.074059978	1.397065106	2.177258622	3.049164877	0.100847043	0.097193552	0.326172494	0.585262397	0.305271732	0.557251409	0.810037644	0.811548389	0.532279735	0.729698518	0.315218097	0.445314539	0.445670975	0.646014553	3.408532367	6.429397147	0.342698529	0.524181288	0.09506937	0.069345392	0.219455363	0.294019113	25.80126466	22.00861296	7.698893025	14.63793337	6.025590273	5.903460134
1138631	0.932421131	1.195735323	1.840400994	2.526626285	0.095430995	0.100713481	0.181832756	0.394133197	0.166571921	0.375184554	0.826687545	0.815151921	0.390974739	0.60141382	0.234369725	0.340460635	0.307839754	0.507761552	2.292184283	4.125315439	0.228026077	0.392981152	0.102333605	0.084691801	0.176159628	0.250546949	28.00525009	22.76338789	4.183562143	10.63442166	6.527353464	6.551624819
1138632	0.912231647	1.281618207	2.094825864	2.537763863	0.090449363	0.079579949	0.206135143	0.328415233	0.190661414	0.335588428	0.825000631	0.861136733	0.437567142	0.627383593	0.24978935	0.271539496	0.347125083	0.491900421	2.536333857	4.376618753	0.257618625	0.362348517	0.098707518	0.062321489	0.188390658	0.201297938	27.41492482	23.3098249	5.058920796	9.022409696	5.516232248	5.103684571
1138633	0.856316903	1.211869702	1.723322038	2.59774262	0.100501781	0.091070556	0.130330123	0.41604495	0.116873536	0.403405542	0.814552111	0.825294243	0.319083248	0.644513167	0.228656397	0.347540751	0.252292443	0.541710329	1.952367004	4.524808351	0.186858468	0.418097707	0.117865526	0.075062792	0.17248583	0.239886884	28.23779278	22.34324977	2.557992684	10.49090201	7.491000974	7.085441181
1138634	1.035455073	1.510725781	2.160910213	2.983044918	0.08737771	0.089023409	0.266133532	0.548992335	0.255601833	0.548979421	0.836140678	0.834933866	0.518460543	0.747512326	0.266294101	0.406943658	0.413073219	0.645530648	3.185111666	6.970484277	0.307010675	0.510606613	0.084634474	0.058891845	0.188129694	0.262917118	26.39526404	22.30723403	6.333453951	13.4816822	4.001132899	3.146096042
1138635	1.042890977	1.582223598	1.961349933	3.109802756	0.100013227	0.089573305	0.245701271	0.601561519	0.232509006	0.596475164	0.820545764	0.83256889	0.465425187	0.768169505	0.268737031	0.44006533	0.374643906	0.673876019	2.914805985	7.818778126	0.28058293	0.541660535	0.0988008	0.057014662	0.193467414	0.279495756	27.95460314	22.10255144	5.719998549	14.63241719	2.480638958	2.806089007
1138636	0.928983932	1.574927439	1.671793888	2.861700424	0.111885621	0.088274068	0.160953185	0.536468961	0.143350857	0.542975897	0.80575785	0.842718997	0.333570855	0.747638975	0.242756017	0.394282031	0.268381611	0.639425157	2.026923023	7.020689011	0.201028592	0.502042382	0.12079416	0.056237135	0.186244513	0.253295906	30.25157494	21.98596295	3.556713788	13.11056878	2.037262233	2.558961227
1138637	1.181851478	1.640368969	2.276785127	2.800729938	0.092424214	0.093953212	0.347036062	0.543184871	0.336710028	0.549409144	0.832135943	0.841005739	0.588007957	0.747762394	0.30477817	0.393690259	0.481711409	0.64051329	3.894559784	6.939893283	0.364632299	0.502545755	0.078777877	0.057089923	0.210668862	0.258864103	25.89056631	22.09265253	8.455353425	13.64876377	2.990497925	2.089235491
1138638	0.904117553	1.25618169	1.877720881	2.854801709	0.096527609	0.094905941	0.174124692	0.453538269	0.158986682	0.43922657	0.821552111	0.817742694	0.379415277	0.661163952	0.239134216	0.369931271	0.301157972	0.565399422	2.258727356	5.045723016	0.223693169	0.442142327	0.10684467	0.076280833	0.181079269	0.264952631	27.39383918	22.67027731	4.031767635	12.11804749	6.979070874	6.867688308
1138639	0.925694568	1.436072884	2.012972976	2.892332532	0.089700433	0.086821412	0.205671599	0.498220679	0.190952508	0.50002105	0.829138522	0.840015508	0.436927569	0.7210893	0.246930972	0.378897443	0.345813033	0.613046847	2.546288375	6.23914384	0.256260643	0.478171524	0.096507205	0.060598675	0.180376367	0.253346152	27.04685887	22.64455404	4.754645975	12.59688552	4.464799951	5.574260404
1138640	0.93644322	1.290437694	1.941983055	2.72992043	0.087067698	0.080398772	0.189773723	0.388028201	0.177637545	0.39366955	0.838476999	0.849851082	0.425845064	0.661956861	0.230927276	0.313526265	0.33050579	0.538877683	2.461168223	5.091893737	0.242149453	0.406879459	0.092795688	0.063025527	0.169591025	0.22065362	26.60433961	22.57518618	4.372093547	10.10959824	6.539380911	6.53560428
1138641	0.885668713	1.238944828	1.880792155	2.807028931	0.092375565	0.084325761	0.158509689	0.411373123	0.145891266	0.408110683	0.826464817	0.838444847	0.371619247	0.663663954	0.229873737	0.336132942	0.291311125	0.55090554	2.222960603	4.872914762	0.214779048	0.421242486	0.105396552	0.067846729	0.172709403	0.236890984	28.3687449	22.56729641	3.514055736	10.81524743	7.002530746	6.881587675
1138642	0.951439032	1.342205074	1.936137046	2.648984746	0.08989318	0.102306372	0.193188248	0.456592333	0.180795947	0.440705182	0.836972153	0.816978387	0.424613383	0.656276705	0.233570402	0.365923161	0.330885413	0.558530425	2.474831514	4.891282872	0.242999711	0.435702463	0.093996894	0.076740529	0.17421342	0.268894237	26.72995516	22.57484959	4.63381392	12.52605811	6.493703717	5.976580368
1138643	0.823995363	0.889380983	1.724474352	2.295985311	0.090008701	0.084524192	0.099210982	0.212521723	0.091032862	0.199915145	0.832099205	0.826413282	0.289918006	0.456396007	0.202621822	0.25635843	0.222317376	0.363981727	1.889383132	2.734038931	0.162490334	0.270561425	0.110922385	0.096167997	0.154818651	0.194162909	28.32713929	23.30947243	1.79886675	5.389112312	8.507327085	8.499663174
1138644	0.907601128	1.473869999	1.865860753	2.826060396	0.094058116	0.088475873	0.172045908	0.467169553	0.157387837	0.475384271	0.825730794	0.845043209	0.387682275	0.713635247	0.233811064	0.351983506	0.304453939	0.596425893	2.24437998	5.978101336	0.224548739	0.458172946	0.103805846	0.059808714	0.175651385	0.245263695	29.08171667	22.45220966	3.926895005	12.32018649	4.936042292	5.491992711
1138645	1.010765611	1.749223846	1.990707741	3.142077764	0.087080524	0.085108832	0.250497325	0.629933799	0.239430395	0.641876432	0.836454438	0.845649155	0.493859268	0.80396156	0.261173847	0.446053849	0.393487999	0.705026004	3.044735558	9.208826018	0.292807512	0.565718218	0.086733516	0.048448173	0.173892744	0.264762438	27.23408861	22.19229737	5.227970615	14.48981078	4.050128186	1.37331829
1138646	1.002289971	1.751073535	1.908601935	2.720923407	0.091985012	0.07547372	0.207700765	0.415500676	0.196654819	0.456088729	0.835563259	0.881703481	0.439872999	0.747229581	0.239724628	0.296246687	0.343672945	0.589265513	2.62913729	6.851337202	0.252942805	0.435348494	0.093391521	0.043096478	0.175206944	0.203755389	27.93619104	22.68080416	4.837111491	10.9570492	2.587401246	1.329943582
1138647	0.893748768	1.234067223	1.844166955	2.597672916	0.089041435	0.083898545	0.163130059	0.367191695	0.150770153	0.366639862	0.833492104	0.845175014	0.380772462	0.634093197	0.224656574	0.306059887	0.296862185	0.515225034	2.25705527	4.541485283	0.218121024	0.388291081	0.100103193	0.068241712	0.164572045	0.217642863	28.63605448	22.8203613	3.43122963	9.579521667	6.583172566	6.560211455
1138648	1.034719283	1.509460192	2.08342484	2.895575009	0.084150534	0.086299853	0.244113714	0.500720925	0.237496849	0.510302697	0.844119711	0.843825239	0.501683309	0.735209611	0.251030409	0.373162336	0.393988842	0.621884088	3.13717189	6.560190021	0.290519606	0.482389627	0.082734765	0.057341618	0.175533503	0.247889009	26.46417898	22.24902878	5.619493648	12.59990317	5.999105557	5.311042119
1138649	0.862597173	1.424907386	1.841119901	2.595572912	0.091491595	0.088845321	0.14152836	0.423237293	0.129832612	0.428898842	0.826955389	0.848528962	0.352333449	0.681130227	0.222798768	0.327047705	0.274371123	0.560030053	2.10336025	5.22380122	0.201392099	0.425065471	0.107241281	0.062076574	0.167962746	0.23191097	27.60979905	22.70017503	3.014393325	11.2601515	6.52877054	6.025949559
1138650	0.855496481	0.91312329	1.682108118	2.268491879	0.088292306	0.087928147	0.105369034	0.233408082	0.096449301	0.216363244	0.842321538	0.823785971	0.297563897	0.467980106	0.19315557	0.266403329	0.225063311	0.37669031	1.875639747	2.7658012	0.163261834	0.282466215	0.103697093	0.095886822	0.14905245	0.199957973	27.73952602	23.26115049	2.118093191	5.942444903	7.971806653	8.050300716
1138651	0.966153838	1.232874241	1.938093068	2.542392232	0.08529679	0.078819189	0.202287912	0.331972441	0.19337512	0.336657908	0.840645703	0.857555814	0.447054358	0.624191219	0.235252925	0.278977327	0.347658594	0.493878438	2.70715265	4.399326286	0.255097908	0.366085804	0.090086734	0.064331659	0.16488751	0.200074499	27.0744951	22.7850633	4.299927614	8.729847475	6.999386004	6.906285348
1138652	0.844910549	1.002144839	1.904097445	2.427585355	0.087067821	0.082696794	0.148145863	0.274190199	0.135827221	0.266113237	0.830574663	0.832675976	0.369916182	0.530065762	0.223616379	0.277164736	0.287457875	0.427376307	2.172015542	3.53298801	0.211008314	0.320119506	0.103154649	0.085060768	0.165431296	0.197832443	26.85842402	22.82799415	3.086365779	6.685300734	7.95241157	8.052805393
1138653	0.938628709	1.342736409	1.77344666	2.573116716	0.09547168	0.088685788	0.175618306	0.417062311	0.162040228	0.417182709	0.8285753	0.840954258	0.385754496	0.668344644	0.232513013	0.33151795	0.302855054	0.552384407	2.28718925	4.973871708	0.223395202	0.420683825	0.102472765	0.06600052	0.169010027	0.230336517	27.60055675	22.50737704	3.707393226	10.71848003	6.029491208	6.064297144
1138654	0.877916503	1.309188837	1.968933227	2.876729681	0.088042414	0.089490017	0.176492186	0.475613145	0.162644896	0.466585655	0.82936702	0.829167856	0.401213153	0.690782142	0.234938486	0.375834862	0.315758257	0.589233536	2.343917083	5.464372835	0.233126619	0.460623667	0.100094613	0.068225388	0.173502106	0.256931671	26.99198567	22.5637636	3.932155472	12.2083477	7.499881543	7.023438192
1138655	0.913182032	1.384795847	1.941051471	2.703545179	0.08853766	0.086845495	0.185795384	0.444265643	0.172988128	0.448891983	0.833024383	0.843235572	0.419058826	0.692605606	0.233007427	0.345130869	0.326976138	0.577580917	2.43664991	5.528331911	0.240310124	0.44243072	0.096719517	0.06264701	0.171150135	0.235005601	27.23123094	22.33460976	4.159714188	11.29266074	6.978921388	6.110071558
1138656	1.055130549	1.212974173	1.931840534	2.469157997	0.094609319	0.098249866	0.239427248	0.373035787	0.227065735	0.358729251	0.834892498	0.822156307	0.471868364	0.59556643	0.251773662	0.323802149	0.372629228	0.495253915	2.828569757	4.057628569	0.275902763	0.379122831	0.090122117	0.082141413	0.182332064	0.242894911	26.05584656	22.44377038	5.707151669	10.26616982	5.490173734	7.064572972
1138657	1.118376281	1.710281188	2.1818093	2.849066691	0.092147917	0.095066092	0.293841818	0.547082704	0.282465566	0.556324067	0.836090749	0.84437076	0.535528495	0.748681232	0.276785755	0.394091524	0.429981099	0.64134864	3.355095592	7.080812114	0.321773394	0.502978719	0.082441867	0.056080581	0.201716108	0.269780245	26.81292013	22.49305365	7.531773695	14.44634894	3.470255255	3.001795708
1138658	0.880971929	1.428865185	1.862024727	2.648447873	0.09535579	0.075904571	0.164810478	0.384823071	0.148982574	0.403949515	0.821652135	0.869430157	0.370597421	0.694782426	0.235194642	0.294433043	0.293636958	0.551204313	2.160854094	5.567289974	0.2176783	0.410034832	0.107575293	0.052791707	0.178067145	0.199599044	28.24259932	22.45301959	3.743949269	9.789683035	4.491634594	5.604329515
1138659	0.933692774	1.191445747	1.89333255	2.35934597	0.090798546	0.083286614	0.180258996	0.303603134	0.168026311	0.304147747	0.834050153	0.851145666	0.404457753	0.581619727	0.230126288	0.267361816	0.315328012	0.458756228	2.390377576	3.951779343	0.231715155	0.339008244	0.097702675	0.07075207	0.171322794	0.194627795	27.09370745	22.70173671	4.139654638	7.921946527	7.008623486	6.341025605
1138660	0.995771794	1.605904687	2.08540897	2.586888444	0.09019395	0.072989837	0.247829643	0.38957943	0.233938052	0.423169896	0.830492748	0.879003543	0.488579652	0.724885978	0.263244499	0.2882952	0.390028479	0.566724395	2.908300518	6.317835779	0.29033406	0.417443446	0.090449064	0.046006646	0.1877561	0.191338568	26.97373584	22.68806432	5.833298987	9.748362488	3.009819318	1.950439427
1138661	0.985402278	1.696413853	1.787410657	2.706612198	0.098136805	0.092706591	0.191738538	0.506654473	0.177955804	0.522222544	0.829404967	0.850255221	0.401418282	0.736654745	0.236693136	0.366476559	0.315895765	0.62000731	2.38891846	6.732474096	0.233362205	0.47874069	0.100431657	0.055070591	0.175143714	0.251394478	27.78850665	22.60498229	4.382715453	13.27171798	3.990724452	2.469261513
1138662	0.937899102	1.578968745	1.77226005	2.813331229	0.09748338	0.075611958	0.175146737	0.453479342	0.160862889	0.484771886	0.825222563	0.867506655	0.383259481	0.746542692	0.233458619	0.333225178	0.301545486	0.610253229	2.261702481	7.050244651	0.222651625	0.461374873	0.104665122	0.048070586	0.172664276	0.212241342	29.11532029	22.33840977	3.803367678	10.93662546	5.012627529	5.070106221
1138663	0.953783658	1.571136201	1.886446983	2.863620085	0.091578727	0.090678237	0.196136899	0.53390035	0.182404399	0.538073034	0.832696732	0.83970235	0.424273923	0.744377085	0.237606598	0.392705671	0.332238527	0.636177455	2.457894513	6.758923589	0.244609245	0.498582399	0.096095444	0.057439776	0.172697054	0.262376762	27.51453269	22.55366237	4.414405661	13.55554596	2.464295628	2.951474807
1138664	0.918625787	1.181113567	1.822191162	2.411449684	0.082558742	0.079863013	0.159023203	0.316870223	0.15078084	0.31732252	0.84950191	0.854535563	0.39595945	0.601663219	0.210152898	0.273985037	0.299792235	0.475457673	2.353427804	4.115355079	0.217088429	0.352562683	0.090302707	0.067658044	0.150278493	0.190363192	27.45493063	22.93532798	3.27178652	7.90116805	7.000875849	7.188576343
1138665	1.123413964	1.679202108	2.211559908	3.117212268	0.094844766	0.093454509	0.31651288	0.635102739	0.304310608	0.627176825	0.827107938	0.830819644	0.548063302	0.778959427	0.295872285	0.458022159	0.448710022	0.689484203	3.576021954	8.265181601	0.339537162	0.55880857	0.085754802	0.056518019	0.209690483	0.291985286	27.33306107	22.1302719	7.795543368	15.59258768	2.516979881	1.474267281
1138666	0.896195488	1.181642426	1.92005166	2.767417045	0.088930173	0.080434091	0.174715044	0.371604835	0.161833954	0.370868866	0.831364136	0.843096225	0.399002401	0.639742936	0.232276665	0.313237868	0.312715098	0.523042519	2.350424706	4.633630924	0.230345513	0.395632717	0.099540077	0.068283232	0.170277722	0.222701943	27.33427942	22.85826131	3.824421069	9.731103555	5.519563972	7.392362539
1138667	0.983171319	1.408144807	1.985360879	2.851344163	0.086546595	0.087921241	0.204648835	0.461393375	0.195675162	0.463892912	0.841664967	0.841332363	0.448123372	0.6995088	0.233985956	0.355575501	0.347719439	0.586870207	2.70804094	5.709408126	0.254950059	0.452643333	0.0893879	0.062612918	0.170813843	0.250197445	26.72136929	22.47927123	4.783480328	12.27404316	6.084804027	6.076007184
1138668	1.20449922	1.874935326	2.341161605	2.962546676	0.086350322	0.08244073	0.345925479	0.54613339	0.342583503	0.582516807	0.842770207	0.864457077	0.608145919	0.789972361	0.297734943	0.382392517	0.492407572	0.666027302	4.168357314	8.700145435	0.369934574	0.516217439	0.072125868	0.044275355	0.20214219	0.244800196	27.23217484	22.34962614	8.352748185	13.56367055	3.49136697	3.058961227
1138669	0.878286635	0.968959071	1.761569552	2.262544671	0.09160561	0.0809762	0.13474784	0.238204343	0.124068762	0.228201093	0.832042154	0.842731887	0.33974955	0.505285737	0.215180615	0.250480674	0.262713726	0.395407118	2.064207035	2.926931769	0.192112244	0.290949589	0.105672296	0.082832377	0.160983852	0.183993094	27.44661122	22.96733106	2.747654633	5.987200388	7.49304393	7.959734217
1138670	0.973155123	1.724230264	1.859493735	2.928379607	0.091854158	0.080661845	0.212678911	0.549305084	0.199361493	0.57659427	0.832538528	0.857689013	0.444022523	0.787477076	0.245348161	0.390565685	0.349759518	0.667821569	2.613621264	8.311019933	0.258411375	0.520042846	0.09424211	0.046245837	0.169992618	0.237189423	28.35923174	22.44944341	4.438078229	12.79056523	2.519043441	2.053171086
1138671	0.990523669	1.677102217	1.983316255	2.657596335	0.092081129	0.079804935	0.223374508	0.431596604	0.209709617	0.462509325	0.831581447	0.872403109	0.456548698	0.732114458	0.248570948	0.312281879	0.360759373	0.587766816	2.691134152	6.620937198	0.267055595	0.439992876	0.093321412	0.047604984	0.182040134	0.212949345	27.31555195	22.86775124	5.302986142	11.19816717	4.451864757	2.048165505
1138672	1.328463419	1.86007583	2.231930421	2.891054645	0.09981447	0.085764512	0.3860962	0.526181087	0.377152149	0.560293976	0.833126579	0.86308315	0.6112038	0.780987144	0.318885237	0.367532355	0.504767148	0.653203315	4.258652131	7.964181713	0.38468202	0.501914304	0.075662989	0.045900963	0.223455259	0.245552363	26.05431646	22.30097496	9.813047026	13.59097639	2.526946513	1.128004745
1138673	0.908375714	1.580804912	1.996410957	2.896009574	0.086684643	0.080465847	0.20060527	0.499401193	0.187486171	0.520932054	0.831243334	0.855917517	0.437885946	0.751535738	0.245094466	0.367379287	0.345508849	0.630741962	2.571958232	7.200818906	0.255507943	0.486457642	0.09554125	0.051421358	0.172948331	0.235290664	26.35390284	22.56758876	4.285808821	12.16273309	4.490106473	5.580925131
1138674	0.850039579	1.002586013	1.725075668	2.358505022	0.08896664	0.078515669	0.116035343	0.260814113	0.107055845	0.253288052	0.835472347	0.846783287	0.317423755	0.535749542	0.205358576	0.258169155	0.243460593	0.420895966	1.982220845	3.281834954	0.177329115	0.310770389	0.106106441	0.077831322	0.152957981	0.185512282	26.60159809	23.02292576	2.134275755	6.49827281	8.519059649	7.983345171
1138675	0.851028925	1.177045795	1.848756245	2.729683553	0.080132074	0.079538639	0.134513588	0.351311135	0.125912204	0.352860258	0.847069228	0.844037198	0.363668193	0.621081536	0.202832716	0.302811929	0.274734494	0.504905174	2.173517902	4.625281054	0.198967257	0.380559276	0.094547366	0.069812872	0.147835323	0.215696938	26.92057749	22.5325216	2.630415301	9.137112668	7.54631677	6.446624423
1138676	0.974197282	1.56300196	2.064285021	3.054932033	0.077780419	0.067783295	0.205384672	0.456484542	0.199995323	0.497874623	0.853958138	0.872914733	0.476283163	0.766754383	0.22649618	0.337050359	0.362952146	0.62611475	2.864259417	7.829479989	0.263519384	0.472491116	0.080362186	0.04424809	0.159225681	0.210026864	27.14605902	22.32862523	4.618799447	10.80774585	6.492093065	4.041634338
1138677	1.000755766	1.528791733	1.870794809	2.838475465	0.097628659	0.089701677	0.218689001	0.514607636	0.203996313	0.518256696	0.82708176	0.840591481	0.432989862	0.73149132	0.249930498	0.382835782	0.345772511	0.622337735	2.597042008	6.533496606	0.257276877	0.486292876	0.098120263	0.058871447	0.183448338	0.254243601	28.24669446	22.35509456	5.107897784	12.96412141	6.508055555	6.431763289
1138678	1.031848465	1.729789408	1.996849806	2.997779265	0.089595231	0.09480172	0.238289786	0.577837899	0.227314992	0.583394252	0.838272121	0.84082922	0.487107912	0.761577008	0.248660729	0.414517761	0.381870679	0.659166912	2.895695942	7.541706678	0.281408201	0.52229496	0.087028113	0.055377906	0.178472436	0.285078834	27.08328221	22.59528943	5.606482448	15.3677845	6.499398722	5.898375654
1138679	0.92446936	1.347934482	1.880700277	2.616676371	0.083144896	0.077725742	0.168211254	0.38514698	0.159120239	0.398154602	0.846952356	0.857791206	0.403765627	0.680159974	0.215646045	0.303282706	0.308491274	0.546897348	2.392814136	5.27557183	0.22436442	0.408800635	0.090582478	0.0577691	0.156864041	0.204269066	27.34706199	22.8056565	3.677091944	9.520255627	7.055698031	5.894859289
1138680	0.906516295	1.458930794	2.057727497	2.810590981	0.086076436	0.078044494	0.202080114	0.429972531	0.188996633	0.448108694	0.831578946	0.861751803	0.442047975	0.71602645	0.244704598	0.324789885	0.348591195	0.58346546	2.592829281	6.101504177	0.257695834	0.441122161	0.094951234	0.053500893	0.176415641	0.216354661	26.78550902	22.98566611	4.536142875	10.84152133	5.015061915	5.472179124
1138681	1.075435005	1.629465005	2.11718975	3.024865592	0.081243737	0.08329337	0.258033627	0.540750479	0.253350959	0.558170783	0.851671242	0.850739967	0.528834279	0.768162633	0.250011501	0.392105464	0.412053107	0.654062039	3.305190251	7.641135802	0.302758594	0.510948167	0.075950292	0.051039774	0.172150177	0.25336332	26.67376982	22.24115377	5.973041524	13.40525934	5.527666302	5.472770415
1138682	0.972886388	1.563776875	1.940656492	2.890287538	0.089591273	0.09155685	0.201096118	0.502126613	0.189939918	0.508777034	0.83621148	0.844365288	0.435692822	0.723561743	0.23522394	0.372574587	0.339878629	0.612818585	2.597015206	6.379894132	0.24978273	0.476360931	0.093314393	0.059090344	0.172873595	0.263528338	27.27185637	22.60837603	4.660578957	13.61533932	6.942150275	5.093104012
1138683	0.882121269	1.116533263	1.713313386	2.446343754	0.095396694	0.087842836	0.141149772	0.319748349	0.126909411	0.310265146	0.829573248	0.836227823	0.344315457	0.572280224	0.21642595	0.290400232	0.266437189	0.463455911	1.985172665	3.73908583	0.195016488	0.348505462	0.106353519	0.078723908	0.16388389	0.213266959	28.73430163	22.81016125	3.013997166	8.465074077	6.469816034	7.644021976
1138684	1.215551388	1.727643723	2.255811492	3.072783307	0.095829713	0.091309078	0.355936118	0.622679236	0.344769918	0.622886407	0.82976648	0.838587437	0.597562822	0.783456297	0.306379349	0.444416646	0.489258629	0.687302753	3.905230206	8.404102649	0.36981773	0.552821534	0.079101766	0.052968927	0.214901109	0.281959208	26.49872916	22.26717176	8.853028957	15.25759074	1.942150275	2.716010924
1138685	0.929121672	1.562849923	1.862012133	2.948663671	0.100582878	0.089226669	0.182297101	0.488389633	0.16597797	0.499202987	0.81757799	0.848162176	0.383130776	0.7283643	0.244077558	0.360967193	0.305467772	0.610832635	2.269013525	6.289878306	0.227332098	0.470684784	0.108607767	0.056870835	0.18634536	0.261694168	28.55136332	22.44058124	4.343058134	13.61545285	6.527377355	4.951685441
1138686	0.916554561	1.338501394	1.942642774	2.714378287	0.093008875	0.086196873	0.193111867	0.428511812	0.177613642	0.430158991	0.825003036	0.841415463	0.413574444	0.67772907	0.244531971	0.339602449	0.327654558	0.563331689	2.404136812	5.295719056	0.243001244	0.431143427	0.101199677	0.064921184	0.180754377	0.23367249	26.91687525	22.67824889	4.432190098	10.97223112	4.509114784	5.531073503
1138687	1.187504872	1.959018889	2.207834122	3.009727814	0.086521973	0.084124864	0.312787147	0.568233862	0.310097753	0.608978232	0.846576354	0.864454523	0.580914083	0.812831671	0.276385859	0.388555602	0.462349824	0.687149974	3.858404694	9.003143891	0.343476249	0.53246093	0.073511083	0.041313834	0.189703775	0.250567045	26.15062614	22.40369334	7.50623746	14.26274189	3.037919548	3.325076008
1138688	1.099357259	1.593022361	2.123992624	2.881284345	0.091428954	0.088939442	0.291582278	0.535106883	0.279088439	0.543891898	0.83500135	0.843863977	0.536570214	0.747885716	0.276298096	0.392795647	0.430457424	0.639929199	3.293713949	7.045345904	0.321674904	0.501646603	0.082792359	0.056366389	0.194328424	0.257492682	26.61859054	22.52833941	7.034286931	13.37744443	2.558536628	2.108841927
1138689	1.02470212	1.747766696	2.069820857	3.023293358	0.092274658	0.085843136	0.252748008	0.573790922	0.238149387	0.593308858	0.831719474	0.851438456	0.488212872	0.784702632	0.262992494	0.408354633	0.389664868	0.674017324	2.890807547	8.344075601	0.290148491	0.530692649	0.089529755	0.049452728	0.192117462	0.25795193	27.28471085	22.3427538	6.24288012	14.00526673	2.990200265	1.505934585
1138690	0.943316598	1.442458709	1.931913398	2.676858425	0.08906454	0.092104548	0.19315636	0.461151612	0.180526558	0.462548271	0.835361376	0.838980001	0.425615802	0.694214827	0.23407462	0.354114368	0.332049054	0.582486963	2.482789695	5.519572872	0.244041986	0.44854922	0.09457876	0.064040965	0.171832968	0.245859967	27.84979276	22.4804683	4.4248966	12.03369707	6.529228252	6.459659711
1138691	0.983225659	1.670414926	2.046875185	2.63394396	0.0969432	0.088197298	0.227551163	0.444693645	0.211524674	0.466000791	0.820946741	0.861475288	0.446847669	0.718555074	0.262394542	0.323609827	0.35868608	0.584582452	2.657441209	6.130857583	0.268219234	0.440596053	0.099851726	0.05286439	0.198702047	0.233178217	27.85814646	22.71995838	5.78968448	12.20437192	5.038515051	4.10419819
1138692	0.985249029	1.538803625	2.014537875	2.970312027	0.092958016	0.085181314	0.234104202	0.494157361	0.21882895	0.506308024	0.827293999	0.849912603	0.466435227	0.731701943	0.258064915	0.367547376	0.371807171	0.616383233	2.737617556	6.677946253	0.276531959	0.477255602	0.094371467	0.055982102	0.18675303	0.252742074	28.09349579	22.66984682	5.496366283	13.01102362	4.000714194	2.505592483
1138693	0.836221414	1.016880457	1.956414931	2.525030284	0.093390845	0.087767636	0.165466676	0.313332563	0.148867929	0.298006749	0.814266715	0.822581949	0.374989923	0.554592696	0.245302306	0.302635138	0.300561987	0.456282841	2.189815255	3.546537716	0.224357466	0.346609428	0.111137525	0.086680235	0.182551305	0.220147017	27.53389537	22.88712966	3.582020502	8.075173891	6.970866772	7.845313711
1138694	1.038658955	1.668297094	2.023787463	2.869983249	0.087300372	0.082629684	0.248478287	0.525373442	0.238434803	0.549655393	0.83987347	0.856425917	0.501135397	0.771882331	0.252543189	0.376800422	0.394526743	0.650768008	3.027914765	7.627150489	0.291278545	0.503632532	0.084559375	0.048927544	0.176253643	0.235539002	27.50101948	22.22495535	5.638082083	12.56844406	1.971102839	1.345313711
1138695	0.908598784	1.116771679	1.893809738	2.524946202	0.091429714	0.080315596	0.176810621	0.308463286	0.163831234	0.30552318	0.828818895	0.846553513	0.396372918	0.583261915	0.233778366	0.278628581	0.311669499	0.464876814	2.349180878	3.980823048	0.229865646	0.346565829	0.101262995	0.072994471	0.172910829	0.202134476	27.07946533	22.48877998	3.921807728	8.032037993	7.481524398	6.882579387
1138696	0.856919209	1.139062913	1.78321075	2.457590736	0.081667741	0.077638183	0.125431723	0.310365728	0.116840551	0.310119017	0.847155514	0.854368335	0.346353896	0.597601858	0.197861888	0.273555792	0.259765832	0.472286466	2.079503756	4.044523314	0.187882906	0.350146155	0.09606672	0.068298353	0.145685116	0.189526406	27.41412079	22.59875801	2.412420179	7.698528671	7.960526163	7.13015665
1138697	0.987063019	1.474568765	1.922988452	2.721018521	0.087872755	0.093594625	0.210515501	0.450681881	0.199805911	0.452894486	0.840201865	0.841416768	0.453473125	0.687126723	0.237456526	0.344415748	0.353047752	0.572509242	2.683053698	5.47099171	0.259164953	0.43916493	0.089435198	0.063979554	0.169082109	0.253207765	27.86221091	23.01208218	4.709653217	12.54451126	4.4989284	5.783545482
1138698	1.089312394	1.639604847	2.116461167	2.959697374	0.084040582	0.083948392	0.255018857	0.527778219	0.250695192	0.547389036	0.847723665	0.851752733	0.523574329	0.765737163	0.249374125	0.381619769	0.408006865	0.647801553	3.320138682	7.406172991	0.299612608	0.502839336	0.078983126	0.050814643	0.176376538	0.249648881	27.17493858	22.23058348	6.069026005	13.20391798	4.499159902	5.293546496
1138699	1.061693092	1.192239449	2.061781893	2.512233365	0.09011639	0.074608007	0.254857562	0.318483688	0.244423878	0.325344067	0.837625416	0.859642487	0.50323095	0.620861599	0.256672324	0.273167193	0.397421271	0.488440515	3.053409839	4.416320109	0.294021135	0.360564848	0.085580824	0.063802606	0.184845848	0.187820401	27.37675995	23.08417877	6.15320212	7.858138465	4.547989196	6.069795587
1138700	0.989102943	1.14907154	2.07500676	2.294283298	0.085898811	0.08750486	0.237799454	0.310688293	0.227223501	0.303581046	0.836126917	0.842501974	0.493273298	0.571313862	0.252889909	0.279204402	0.388272702	0.456934281	2.949332354	3.656450339	0.286661466	0.340758799	0.087563391	0.075963588	0.177312132	0.201268043	26.55230831	23.12765809	5.350197204	7.983950258	4.007288446	6.916497648
1138701	1.251922553	1.430223882	2.402830881	2.878036839	0.084670722	0.08936535	0.371384692	0.504038296	0.370456682	0.501543894	0.846042111	0.835284108	0.635545277	0.719812672	0.306735728	0.383017665	0.516987972	0.613420478	4.501422356	6.072616039	0.389723169	0.479770453	0.067375316	0.062125741	0.204451407	0.258292848	25.52166687	22.65921556	8.906752635	12.84377412	3.979070874	6.297834602
1138702	0.965475474	1.024851697	1.981846356	2.905160429	0.084805879	0.080179317	0.2035555	0.357878163	0.194480907	0.345964406	0.841844276	0.824208792	0.449124592	0.608796007	0.234831331	0.327648933	0.348864228	0.506717088	2.707955328	4.224905961	0.255793319	0.388235161	0.089036808	0.079590339	0.167461092	0.234176661	27.23045268	22.72662939	4.535154168	9.259877367	3.518878478	7.516729496
1138703	0.88391154	1.72988658	1.717483694	3.13578504	0.101466476	0.087104346	0.132492527	0.590495921	0.119143531	0.602958809	0.818569095	0.84741051	0.319124419	0.781079187	0.222432232	0.421923014	0.250449897	0.677087583	1.946785614	8.397776036	0.184675066	0.537901469	0.115478625	0.050890461	0.173116565	0.271933103	29.3539884	22.24693434	2.908398593	14.75865212	6.479231763	2.647784693
1138704	1.075021026	1.53437454	2.176550537	2.579057218	0.085027818	0.085564927	0.276557316	0.436401267	0.269993641	0.451520524	0.841660898	0.856979856	0.540061139	0.708611552	0.266080439	0.327467745	0.428607197	0.578915243	3.414009023	5.788204072	0.317710531	0.437612567	0.080101451	0.055811263	0.18438251	0.22487139	26.19611612	22.67317952	6.462994087	11.27909522	4.952186451	2.128146768
1138705	0.891480123	1.795360069	1.838651452	3.011476869	0.094093091	0.094941047	0.165118965	0.634903697	0.15070562	0.63590107	0.824518603	0.83798875	0.37690784	0.783408991	0.232493592	0.450006367	0.296546713	0.690764995	2.201995351	8.582359857	0.218893285	0.557450324	0.105609154	0.053673775	0.172544576	0.284950596	29.612591	22.37911469	3.5700109	15.57357624	5.981567081	2.579813118
1138706	1.029597394	1.721652711	2.005126167	2.760011643	0.09109947	0.088479078	0.245938857	0.477118064	0.233270192	0.501376158	0.834203665	0.860774606	0.488964329	0.74114854	0.255518541	0.341331432	0.387111865	0.611254618	2.904228682	6.723864477	0.286627608	0.465053642	0.088629211	0.051389535	0.182271764	0.238456479	27.4481937	22.74258953	5.740486005	12.79379417	4.999159902	2.633057368
1138707	0.888830674	1.853636197	1.857112577	3.303842233	0.09067231	0.082896548	0.160893367	0.625414351	0.148048016	0.647831233	0.831098887	0.854172177	0.378884482	0.808816449	0.225528071	0.439668102	0.294992433	0.705755109	2.222471341	9.879505114	0.216569805	0.564048695	0.101877951	0.045373363	0.167906933	0.274770998	27.06980085	22.36717105	3.521324794	15.27930755	7.978898263	1.583860568
1138708	1.077483357	1.387629222	2.454468823	2.56968924	0.080952207	0.097097303	0.306968237	0.447170296	0.302301861	0.440807461	0.841832544	0.829884771	0.58106439	0.66504005	0.283153863	0.352942341	0.465559223	0.560444848	3.828055466	5.135050494	0.34733421	0.433369112	0.075742203	0.070984336	0.197668797	0.248053285	25.83946763	22.78912591	7.529626678	11.66730578	5.989178758	5.694359753
1138709	0.892995264	1.132653272	1.854835665	2.443310224	0.093972327	0.0838824	0.173821555	0.306911788	0.158478694	0.301382633	0.823371222	0.846710229	0.388111337	0.574058666	0.237626096	0.275816218	0.306358225	0.457406314	2.244885455	3.75148825	0.226705106	0.340791941	0.104915712	0.07391689	0.174622694	0.204245661	27.07203927	23.12983484	3.742592153	8.250442507	6.982227352	6.873664868
1138710	1.136043668	1.349961212	2.224410575	2.613139101	0.093356359	0.071259129	0.31578796	0.363363927	0.304160492	0.383636887	0.831347067	0.870660868	0.558059477	0.688694577	0.29015524	0.285280979	0.45266775	0.541867299	3.546090593	5.382145553	0.340373858	0.399916742	0.08261594	0.052641693	0.207461446	0.186874764	25.89995904	22.64999536	7.915932384	8.785994904	2.988002788	5.917405647
1138711	0.864742419	1.518538162	1.853227106	2.824304484	0.088295915	0.071845479	0.147399957	0.404051047	0.135202349	0.436169649	0.834065678	0.874781078	0.366096954	0.728118185	0.21846087	0.301534441	0.282879773	0.579621	2.138627753	6.411594249	0.206874061	0.430294159	0.101578217	0.047325582	0.163511631	0.202872563	26.18192428	22.48955317	3.179643318	10.29682065	7.971386867	6.110071558
1138712	1.035955864	1.385232086	2.062307011	2.518015591	0.09104628	0.093118429	0.269497099	0.404344409	0.255467256	0.403558947	0.83127241	0.844194538	0.508407507	0.651043805	0.271163869	0.319344167	0.408766203	0.534498628	3.070756401	4.787638169	0.305480997	0.405728431	0.087594856	0.067178502	0.18880798	0.231620946	27.01470923	22.33663511	6.207157052	10.97384674	5.509768884	5.857406889
1138713	0.940711345	1.667537742	1.970183242	2.887994406	0.087784613	0.091987078	0.191511301	0.536471224	0.179275966	0.546809647	0.836509253	0.846632583	0.425996481	0.750458087	0.231783256	0.387150859	0.330944699	0.639417735	2.499159791	7.005260667	0.243126311	0.499611295	0.093831782	0.054927236	0.172535127	0.26393457	26.76420001	22.37647638	4.505670657	14.0852115	6.499426973	4.032815033
1138714	1.163679729	1.343187278	2.107798916	2.639587577	0.092140654	0.07711604	0.294961564	0.384558357	0.28839844	0.397711566	0.839790333	0.860753873	0.542406151	0.683789417	0.272914612	0.302621664	0.433962026	0.548443337	3.529276668	5.200899405	0.323420711	0.409326218	0.080727885	0.05690367	0.193452816	0.205793114	26.67693159	22.4051261	7.223673955	9.706761158	5.02625986	6.97780305
1138715	0.888705182	1.764769129	1.882118087	3.084021084	0.092104332	0.086005249	0.169044125	0.560430503	0.155569213	0.583503561	0.825381874	0.853955831	0.384823492	0.78028892	0.233530089	0.39807171	0.303326436	0.66667069	2.280179074	8.190091775	0.223983739	0.5219764	0.104360207	0.049007	0.172988596	0.265299202	27.38619985	22.48218669	3.652803259	14.46750336	7.009619589	2.483345171
1138716	0.947329776	1.203982937	1.866982516	2.394592927	0.091381328	0.092104669	0.176035951	0.353830322	0.164423693	0.344088373	0.835590779	0.833765917	0.399856095	0.59621021	0.225145799	0.30615485	0.309448996	0.48740186	2.352498564	4.009739883	0.22659953	0.369104068	0.097380592	0.076807604	0.170114483	0.221103899	28.68459456	22.46698539	4.133078632	9.255113044	6.020251209	6.464256618
1138717	0.881617702	1.718479005	1.842904694	2.802342229	0.090194341	0.083557053	0.154951666	0.504127701	0.142117665	0.532072004	0.831937658	0.860771582	0.369604058	0.761323832	0.22223276	0.361200453	0.286986041	0.635612651	2.17997495	7.447429538	0.21068723	0.488031454	0.102173496	0.049009107	0.165710389	0.232792837	28.09997601	22.4234694	3.334020347	12.43812884	6.086554884	2.049926226
1138718	0.957087361	1.314534178	1.8345663	2.51284346	0.094842667	0.090016176	0.189883947	0.382983321	0.177087315	0.381464186	0.82855687	0.842343629	0.410176922	0.636913742	0.238425792	0.311380825	0.322242175	0.520047208	2.436272828	4.607946459	0.237723152	0.393189037	0.100303792	0.068756747	0.172951141	0.22476162	27.80019823	22.89150683	4.13721173	10.21904645	6.970108716	5.957151201
1138719	1.067159132	1.572199811	2.359975617	3.141857315	0.086388424	0.082762813	0.305573297	0.559932199	0.294510505	0.572109355	0.834246361	0.844139005	0.560531048	0.77259861	0.286721968	0.409022521	0.452902474	0.665756548	3.542288729	7.77829223	0.339825389	0.525030745	0.08076281	0.052962552	0.203354435	0.260085837	26.60117686	22.30204826	7.584696126	13.60447672	1.961590795	4.452006548
1138720	1.033206736	1.09503092	1.93399666	2.487359691	0.102935042	0.085764173	0.246739983	0.332117604	0.228465633	0.321956927	0.819535608	0.834950932	0.455418801	0.586687887	0.26733632	0.300133807	0.368436741	0.478331955	2.697198729	3.797632023	0.276540357	0.360900836	0.099444064	0.077856051	0.198989681	0.212627442	28.02524766	22.810952	6.106726306	8.440637696	3.536996236	8.070621144
1138721	1.030325464	1.807941631	2.029235715	2.76355774	0.088994517	0.080179404	0.241601797	0.470167587	0.230833175	0.510291623	0.838652144	0.872689121	0.488872499	0.763336729	0.251368277	0.33333124	0.384904658	0.621944462	2.939158899	7.512251256	0.284273033	0.468824467	0.086534937	0.044659036	0.179920809	0.223907024	27.28155431	22.61139183	5.708063512	12.13381307	4.489872945	1.598137491
1138722	1.120825969	1.534620736	1.975439753	2.916642365	0.097941348	0.076904388	0.290556067	0.469138752	0.276335952	0.494842781	0.828906398	0.86150682	0.520430359	0.748912308	0.2795401	0.346448051	0.41995539	0.619066494	3.203274892	6.92175889	0.315046742	0.471522219	0.087767355	0.049971072	0.193019427	0.223426459	27.12982212	22.83693325	6.706492718	11.50159964	2.972786589	5.557522989
1138723	0.862097774	1.834831936	1.72569255	2.903808394	0.099830234	0.077556025	0.128463996	0.514290226	0.115091311	0.556708992	0.817975153	0.871101105	0.314452753	0.791563193	0.222950812	0.359454979	0.248073012	0.65592179	1.937067576	8.489208054	0.183480155	0.501252813	0.116221499	0.041422698	0.172511798	0.226505342	29.53820925	22.33126685	2.720379638	12.50026699	7.008623486	2.145405606
1138724	1.093070066	1.254338172	2.20663729	2.619925314	0.095491258	0.086406854	0.298857343	0.383914991	0.284171315	0.382664532	0.825938644	0.841342797	0.530526829	0.639362334	0.287704241	0.31654828	0.431582162	0.525298905	3.302279061	4.716187211	0.325293815	0.398627483	0.088028823	0.069321191	0.210952095	0.222459952	26.64456486	22.96653543	7.658226535	9.924047577	2.970850562	6.490428174
1138725	0.747970465	1.614784112	1.825194139	2.991960334	0.089480475	0.081708167	0.094957926	0.510876289	0.082095256	0.53299431	0.820835101	0.855482479	0.288118293	0.760202477	0.211953509	0.371694998	0.22560643	0.639587442	1.737359212	7.352491883	0.166225111	0.494203385	0.116890462	0.050717551	0.163615816	0.243334405	27.19439493	22.4100313	1.719795692	12.82032281	7.98765311	1.56738531
1138726	1.034454378	1.996773322	2.031366095	3.189011238	0.090112228	0.082471171	0.251896394	0.646943909	0.240761545	0.680400188	0.833986739	0.858575204	0.498702395	0.837228863	0.2594989	0.443253036	0.395884678	0.729652967	3.025427057	10.68115118	0.293586415	0.581757193	0.088075055	0.040381413	0.182820406	0.260246462	26.7169685	22.29624166	5.780662608	14.91170032	5.452490728	1.620752646
1138727	0.864938721	1.745333996	1.578870284	2.890815689	0.117149741	0.07103114	0.118013011	0.472402777	0.102614769	0.519465634	0.79082542	0.878662317	0.275758673	0.785245407	0.239042789	0.335447643	0.223650618	0.63809267	1.774824267	8.24220333	0.168253199	0.480923287	0.136366575	0.040387178	0.184059124	0.206443271	30.8154859	22.33712386	2.099858927	11.17797176	6.972072192	5.062616731
1138728	0.971669111	1.729692608	1.971104586	2.965732392	0.080986245	0.092573891	0.197990349	0.553582677	0.190355131	0.566586544	0.850619758	0.846356677	0.456462419	0.762458456	0.225159714	0.395732622	0.348901086	0.651844625	2.689397566	7.376943622	0.253542737	0.510389101	0.083741118	0.05326595	0.159584526	0.277076193	27.11218816	22.35357251	4.424557134	14.95294724	6.54645495	4.087335887
1138729	0.997760064	1.722046313	1.963206447	3.057738554	0.097712285	0.085819398	0.22214685	0.569468805	0.207327589	0.589561045	0.823609374	0.849548323	0.443371116	0.786639249	0.25589143	0.404518107	0.353095815	0.6745275	2.640527903	8.118513789	0.262729749	0.529369167	0.099207029	0.049271593	0.190641902	0.260728116	27.2978233	22.39412327	5.40224833	14.13637442	5.472127915	2.22025992
1138730	0.930123554	1.609174964	1.822744315	3.019864099	0.08923406	0.086644437	0.15285146	0.555302114	0.144030747	0.56559473	0.841320298	0.843589018	0.378388894	0.762678366	0.212023749	0.405193856	0.286996231	0.656495293	2.277359534	7.501627806	0.208353178	0.517113952	0.097148375	0.05439474	0.16009308	0.260971096	29.34596159	22.44630065	3.460807276	13.70065192	5.461845663	6.043526731
1138731	0.908688563	1.581412122	1.870537749	3.185749981	0.093099615	0.069295851	0.167795959	0.463204254	0.156798242	0.503343351	0.825633931	0.872520963	0.391562688	0.767975848	0.233037026	0.33988861	0.304528516	0.628691301	2.358840759	7.778685799	0.224054197	0.475310908	0.104472576	0.044194533	0.171539794	0.222757739	28.10518167	22.39449825	3.568592201	11.6603435	6.038674991	4.249271298
1138732	0.888251121	1.165377865	1.800371477	2.574070914	0.094549057	0.087159512	0.158034872	0.352513449	0.14371102	0.346162389	0.825027708	0.83533241	0.366549596	0.606576547	0.229466073	0.307017804	0.287622755	0.496110573	2.144786405	4.203314483	0.212070333	0.375192292	0.106450218	0.075361166	0.170220319	0.223351717	27.32212532	22.77979143	3.351748797	9.327444371	6.452006873	7.171577318
1138733	0.914157758	1.217524085	2.026783085	2.887767191	0.087126299	0.07759203	0.195567666	0.401056362	0.18320395	0.403133885	0.832840981	0.844287318	0.429552103	0.665455218	0.240875701	0.328576729	0.338131723	0.549262591	2.550309163	5.267919419	0.249689023	0.419105673	0.095589861	0.064721414	0.175237703	0.222753257	27.03726709	22.70968376	4.434141452	10.01705857	4.5190434	5.049087893
1138734	1.319610655	1.635130362	2.369656098	3.253145639	0.087602335	0.089418429	0.388756382	0.637824033	0.389848831	0.630762135	0.846664745	0.832452277	0.648787036	0.789494918	0.313495365	0.459192703	0.529121872	0.697725747	4.747188191	8.358562888	0.399853083	0.565052576	0.065940435	0.054173385	0.206487314	0.293048756	25.11538836	22.03430924	9.279929911	15.6905691	1.982235347	1.534488866
1138735	0.978224434	1.329451531	1.985432822	2.760354328	0.096870704	0.091379532	0.233058714	0.475081178	0.215377996	0.465220393	0.820568847	0.828387496	0.45642847	0.689888543	0.262165222	0.373740461	0.365741271	0.586959108	2.642481029	5.356725526	0.273104785	0.458120039	0.098796262	0.068314657	0.19131869	0.252889857	26.85392691	22.27810954	5.477349978	11.98097473	7.020957128	6.903230159
1138736	1.351259904	1.728515551	2.383777659	2.90246736	0.092332115	0.093435593	0.412949261	0.578670238	0.410090458	0.586632162	0.837974789	0.843301701	0.661624509	0.767286587	0.328633146	0.412859578	0.545384219	0.663521669	4.80822791	7.696303167	0.415081524	0.52544678	0.068531235	0.054163537	0.218816088	0.267450265	25.28080612	22.24744217	9.986757181	14.46582168	2.027924178	0.957085135
1138737	0.883068553	1.168147117	1.846389811	2.432553741	0.097398585	0.094317693	0.158976208	0.350598836	0.143850322	0.338543433	0.817781156	0.826558257	0.360831287	0.582073396	0.236269419	0.310816808	0.286372594	0.48042044	2.13752781	4.014042801	0.212492321	0.365977026	0.111068251	0.081765633	0.179730947	0.225010389	26.97689368	22.80755442	3.579429278	9.139815149	6.973763858	7.481632991
1138738	1.035038897	1.615041517	2.158699666	2.96025888	0.09034733	0.091695235	0.265949595	0.56435556	0.253249811	0.564596592	0.830194146	0.838921639	0.507975974	0.751823192	0.271997681	0.412266834	0.40741499	0.649942298	3.111091341	7.250723801	0.30434767	0.515482041	0.088512981	0.05710541	0.19524694	0.273486416	26.49644446	22.21045258	6.461213025	14.34958076	4.531564105	3.574260404
1138739	1.034168808	1.381583613	2.022067601	2.91484942	0.091467342	0.092349055	0.229655941	0.489308739	0.219090459	0.483119295	0.836527311	0.82951409	0.468655751	0.70304728	0.247806942	0.377950799	0.36864215	0.599991306	2.838721757	5.685339751	0.272042255	0.468687121	0.089942037	0.066578016	0.184768062	0.267263284	26.61273265	22.15715346	5.745015262	13.08651371	4.991696535	5.569280017
1138740	0.902582613	1.797702659	1.779333343	2.940994809	0.100431932	0.074468975	0.157532934	0.473175754	0.143120149	0.520319821	0.817144917	0.877077858	0.350644283	0.778870458	0.235333084	0.334625202	0.278654687	0.634117305	2.133770919	8.114658979	0.20710096	0.477829594	0.112623338	0.041620941	0.178100242	0.219035648	30.01773207	22.26530794	3.440661475	11.95151934	4.49002138	1.316684852
1138741	0.974704237	1.689754003	1.994436646	3.024468496	0.090510891	0.091416015	0.217417481	0.593335163	0.203761493	0.598542866	0.832827763	0.839554722	0.45144595	0.771373369	0.246471664	0.426962539	0.356070129	0.672302364	2.645128976	7.967210101	0.263269329	0.536083132	0.093052981	0.054729988	0.180538761	0.275792804	27.75492863	22.22829324	5.149223307	14.74846625	4.502393608	3.488634529
1138742	0.936330931	1.440224843	1.961054776	2.841369182	0.09202888	0.086428966	0.198818156	0.481367816	0.184312022	0.486108621	0.829005696	0.842342252	0.42405557	0.719460787	0.242755983	0.3649421	0.334781274	0.605620978	2.468418774	6.064253509	0.247617967	0.468409148	0.098059829	0.059650797	0.180505161	0.245524756	27.04445112	22.41916939	4.703636257	12.21732688	5.489305764	4.867083563
1138743	0.918985528	1.211417661	1.871020778	2.644978443	0.092275432	0.082471994	0.182431498	0.360539132	0.169113762	0.359173044	0.828194152	0.845291784	0.398372382	0.633183592	0.237481225	0.302154476	0.314414729	0.512224958	2.397997383	4.437657292	0.232774866	0.384852813	0.101235329	0.067725124	0.17208626	0.219595918	27.92876159	22.85680354	3.89667603	9.652097651	5.988190188	6.645405606
1138744	0.888110903	1.25604709	1.897321882	2.479721228	0.082065664	0.084760036	0.153326642	0.359394283	0.143226334	0.359797093	0.846300833	0.846457761	0.388496982	0.631548669	0.209046273	0.300198129	0.293855278	0.509513542	2.257231137	4.416936712	0.213190727	0.381891639	0.092286196	0.067979836	0.155803045	0.212480677	27.15267921	23.10160681	3.413580573	9.289433004	7.47234001	6.980581271
1138745	1.050420178	1.544272026	2.051379507	3.008265809	0.090112024	0.101246579	0.273178018	0.654738315	0.26251299	0.621518759	0.832580121	0.810168533	0.5146858	0.761103791	0.273162702	0.482312442	0.414107287	0.684379527	3.269583286	7.419034115	0.309815084	0.563732503	0.086866642	0.066019541	0.183796036	0.301684197	27.39130234	22.09955152	5.954792571	15.58775482	2.470634863	1.172238902
1138746	0.869223635	1.310801646	1.922416522	2.87051539	0.091423507	0.075994221	0.169307354	0.408339822	0.154771503	0.418196745	0.821816915	0.850859145	0.389458479	0.669041852	0.240493522	0.330407525	0.308076509	0.552525957	2.265567819	5.845487247	0.228078099	0.422301016	0.10589643	0.061654782	0.175604468	0.222072926	27.66113427	22.12452946	3.584155129	10.13504833	7.519504615	4.936283883
1138747	0.936048241	1.709192358	2.03998188	2.969793428	0.084969244	0.079403212	0.196722989	0.508251752	0.185997046	0.541299668	0.839153953	0.862944678	0.435294842	0.771521397	0.235009611	0.36524827	0.339781181	0.645113262	2.607563866	7.884539375	0.2498527	0.495512422	0.091531272	0.047216885	0.173297187	0.234814719	27.39553168	22.42839438	4.650562775	12.55769183	4.460815534	2.310346083
1138748	0.854877613	1.048542714	1.724068343	2.340503802	0.09005135	0.081676076	0.119292934	0.273611502	0.109510149	0.267014225	0.834369917	0.844071993	0.318679283	0.545364214	0.207118896	0.264199416	0.244944687	0.431194818	1.979730919	3.375676392	0.17880596	0.318701383	0.106431403	0.077936765	0.15478982	0.190769955	28.18285429	22.79050051	2.246006475	6.927881873	7.49002138	7.60791163
1138749	0.836163345	1.262894658	1.836151582	2.974078589	0.095150252	0.086306717	0.141008006	0.473666222	0.12741011	0.464637211	0.815523198	0.827889224	0.341801166	0.695629533	0.233646302	0.377343258	0.271662892	0.593235545	2.073133439	5.412593775	0.201722173	0.463423006	0.114632873	0.067821213	0.173887208	0.25967523	26.66263462	22.33601175	2.782912655	12.20603827	8.008218789	6.997257804
1138750	0.977174158	1.75170466	1.878864379	2.695172852	0.102147481	0.087625101	0.217003566	0.489287802	0.198681883	0.515675185	0.81566353	0.861490508	0.423456821	0.752373054	0.259540422	0.347292195	0.340610256	0.621928248	2.48338344	6.971117034	0.255083296	0.473980866	0.10509752	0.049389758	0.191967078	0.234359494	27.95935717	22.1702582	5.077057905	12.65126879	4.021814819	1.845313711
1138751	1.250910464	1.921038072	2.162890829	2.986173084	0.088643829	0.084832858	0.331482047	0.57716669	0.330429636	0.610542097	0.847278728	0.860911946	0.59579465	0.804545584	0.283874324	0.398512677	0.476820477	0.684836218	4.058269216	8.979190769	0.355466024	0.534888553	0.071665825	0.043352457	0.191280222	0.251188643	26.07613458	22.27234597	7.851937133	14.14971057	2.509554057	2.049087893
1138752	0.945467591	1.073753971	1.916174359	2.386700526	0.086238066	0.086735676	0.192168757	0.291259919	0.181293054	0.281410128	0.839376386	0.839429735	0.431543207	0.541844799	0.230751504	0.27585994	0.33468908	0.435041502	2.541945748	3.510908946	0.245168384	0.325822154	0.091933529	0.080807316	0.164911301	0.202933204	27.07974144	22.82316349	4.171570275	7.652157484	7.528205066	7.488977882
1138753	0.859982695	1.242521574	1.773647947	2.483118605	0.094943271	0.090862631	0.138033692	0.382246794	0.124479103	0.374415772	0.823820593	0.835919263	0.339273064	0.625659974	0.223132711	0.318747321	0.2649391	0.515465216	2.011008838	4.372428915	0.195053835	0.39236038	0.110098794	0.072972916	0.168370067	0.224176126	26.60672527	22.6940867	2.876438569	9.831364911	8.020880816	6.903460134
1138754	1.021610352	1.602965843	2.056397357	2.816808407	0.095052173	0.08983612	0.24383562	0.507539412	0.228493317	0.51881029	0.828676679	0.847147025	0.4703722	0.737191779	0.259804125	0.371971384	0.375995493	0.622434933	2.791620138	6.639454437	0.280173949	0.482350456	0.093005022	0.056034586	0.195333388	0.255164715	27.45617972	22.33789966	6.227140125	13.2521928	4.037442524	1.755401914
1138755	1.093734242	1.591127325	2.01275333	2.886942521	0.101316076	0.090768528	0.280728342	0.519308805	0.26619126	0.528088642	0.819575624	0.843857248	0.497203288	0.739755993	0.28432039	0.381158374	0.405453595	0.628831469	3.174777854	6.693274298	0.306219934	0.48985557	0.095365831	0.05709817	0.202231249	0.261845498	27.6635713	22.43975112	6.642199171	13.63478172	2.964182468	1.582801965
1138756	0.878269028	1.107804009	1.895915657	2.498727187	0.101494619	0.104688828	0.172490317	0.397615178	0.154000967	0.366346813	0.810410644	0.796334516	0.367045232	0.584822842	0.247555687	0.359264762	0.295830859	0.500851961	2.147403901	3.736528979	0.221520318	0.393213912	0.114074262	0.094194679	0.192272753	0.262428927	27.25846933	22.49226089	4.190338262	10.50132285	7.47938241	7.552056868
1138757	1.017036581	1.727780805	2.076590152	2.77286024	0.090277977	0.077242032	0.246779328	0.441958882	0.23352177	0.478853163	0.833249548	0.875547328	0.489570227	0.749038551	0.258273667	0.315861906	0.388167451	0.601598167	2.903612972	7.101959612	0.288075767	0.450593032	0.088893713	0.044674707	0.187185788	0.212940595	27.34448914	22.36414612	5.952795503	11.41384295	3.030644745	2.279339135
1138758	1.022843636	1.566045461	2.071065403	2.935917837	0.082326763	0.087877203	0.247631126	0.539368571	0.239530716	0.546646236	0.845387833	0.841657764	0.513281821	0.748418361	0.250527106	0.397923163	0.401135945	0.642218078	3.123171674	7.113378317	0.295291308	0.504769728	0.080600942	0.05660776	0.170167264	0.259883184	26.70924668	22.3964675	5.455765143	13.43056369	6.443085833	6.019104984
1138759	0.949511626	1.606548749	2.011908142	2.932036397	0.097460482	0.082690336	0.22968819	0.502369624	0.211641417	0.523745122	0.815443385	0.855024626	0.44340349	0.751228593	0.26602682	0.367489549	0.36049088	0.631194895	2.633242379	7.152575154	0.270871138	0.486760373	0.102836927	0.051776656	0.195625916	0.242692877	27.62872579	22.2938355	5.384667039	12.67836514	4.949453294	5.969261513
1138760	1.063636713	1.676389441	2.212138895	3.051641409	0.090556563	0.081327514	0.306704384	0.561710756	0.291430146	0.585248543	0.828080567	0.854040517	0.55439646	0.789333341	0.289542386	0.400989241	0.44930512	0.675326357	3.3727973	8.308709234	0.337768236	0.52916942	0.084184192	0.047989784	0.200385808	0.244055674	26.97756387	22.50692618	7.242370909	13.17086066	1.958859075	1.458635173
1138761	1.056256105	1.702553307	2.020016991	2.879192123	0.09944636	0.097361322	0.264694702	0.568620555	0.247112474	0.57074406	0.823049861	0.837462611	0.487097346	0.753575394	0.272749242	0.408765013	0.392654483	0.650377951	2.881793859	7.171842076	0.294273319	0.514412289	0.094068025	0.057343376	0.200822688	0.280007438	27.24417299	22.2097851	6.614354914	14.94821864	3.00868912	3.299305974
1138762	0.87757405	1.327643035	1.842398641	2.758299913	0.088882585	0.073482931	0.152696192	0.36904327	0.14081691	0.385178824	0.832913916	0.865871944	0.368569472	0.6784064	0.221395675	0.292621234	0.286635194	0.539274829	2.195286885	5.349327122	0.21033186	0.400983841	0.101881517	0.055794173	0.16368476	0.201890762	28.64825766	22.58566371	3.201403508	9.49566951	6.500320711	5.928717824
1138763	0.931058519	1.771972767	1.82661972	2.788787064	0.094364904	0.089375385	0.176240627	0.525237202	0.162767999	0.548163567	0.828601925	0.855429711	0.391022984	0.762672464	0.232127943	0.371947896	0.306564961	0.641274244	2.306844425	7.396006312	0.225878571	0.495522474	0.10195965	0.050061996	0.171728333	0.249266353	27.95580124	22.50256899	3.899387707	13.51502409	5.471704096	2.448362009
1138764	0.912905465	1.623341262	1.907149139	2.869022041	0.0949556	0.083060002	0.199842926	0.526210945	0.183215256	0.545140772	0.820820101	0.849739797	0.408353293	0.760819008	0.251190334	0.384318535	0.32871643	0.645215807	2.440409212	7.543344987	0.246150111	0.502076215	0.103609274	0.052147112	0.181584569	0.239154008	27.78744479	22.45827692	4.345040692	12.40726518	3.98765311	2.452260194
1138765	1.102478584	1.940265435	2.375793442	3.247350487	0.081559038	0.079195461	0.312705762	0.593165319	0.307608901	0.633874396	0.844456934	0.864772807	0.578114651	0.817387988	0.284587089	0.411756024	0.464468441	0.700231265	3.845954949	10.09602505	0.347638515	0.549999274	0.074113656	0.040996142	0.19382213	0.258636567	26.28459916	22.42990997	7.458130667	14.56412045	3.035479	2.159958348
1138766	0.89809175	1.259060923	1.863842835	2.685991888	0.096934242	0.083837346	0.17215147	0.389833254	0.156470065	0.389265759	0.818321145	0.842147517	0.381757567	0.653617299	0.241997067	0.32020194	0.30294716	0.535213862	2.223226847	4.758792907	0.22475008	0.405350786	0.108587655	0.066953948	0.180834472	0.228106053	28.65248463	22.62062247	3.844368841	10.27350265	6.519620306	6.590737148
1138767	0.950958064	1.259410808	1.961301372	2.629017263	0.08639024	0.079718549	0.191477116	0.366161617	0.180846917	0.370139143	0.840959788	0.855183929	0.429683408	0.649148487	0.229281232	0.299125927	0.332656064	0.522110205	2.544340811	4.721039676	0.24371429	0.391399072	0.091340862	0.063082618	0.169088186	0.207842131	26.9261558	22.69449431	4.471222126	9.433302894	6.94349053	6.574622109
1138768	0.818587361	0.971269755	1.8161413	2.228639926	0.09708793	0.089979076	0.115608947	0.229009542	0.103492315	0.217006831	0.81443687	0.825820711	0.307291922	0.465855272	0.223972983	0.259315549	0.242072175	0.372112718	1.905622828	2.910775851	0.178983152	0.276893732	0.119292261	0.095073501	0.17468391	0.200148903	29.38459987	23.45087327	2.43213673	6.04933577	6.470108716	7.240933182
1138769	1.139040868	1.781121974	2.181486047	3.035756718	0.092587318	0.091816799	0.312281401	0.587140626	0.300760599	0.600548288	0.834329366	0.846466742	0.554964663	0.781093285	0.287274626	0.414137632	0.448630092	0.674158621	3.51233928	8.066348784	0.336998689	0.533019614	0.081293689	0.051013824	0.202592574	0.276898089	26.32977439	22.18268963	7.707089665	15.21381318	3.991062693	3.97771766
1138770	0.944531584	1.824201094	1.897641472	2.96013931	0.090584078	0.085081157	0.187091248	0.557036765	0.17427616	0.586876167	0.835032172	0.858340835	0.411035721	0.786577721	0.232751157	0.393006774	0.320980659	0.669153832	2.413629165	8.465404756	0.23609766	0.521472989	0.096109844	0.046974544	0.171829152	0.253464882	27.43320839	22.17421469	4.310970171	13.88685529	5.509018316	4.693985092
1138771	0.81443416	1.005221502	1.738907529	2.378856702	0.08754042	0.096997028	0.101780388	0.303331064	0.091988263	0.282307324	0.837812088	0.807010462	0.302426004	0.51677844	0.197436473	0.309575736	0.229490592	0.431204853	1.846260175	3.342304362	0.166251392	0.331108516	0.106238524	0.098221793	0.151752374	0.228435679	28.08305761	22.86286319	1.980302784	7.77609801	7.953779086	8.07814879
1138772	0.951549126	1.516094598	1.880297859	2.820418079	0.096036474	0.089781528	0.185313415	0.476285713	0.171036911	0.48311977	0.829066294	0.844786691	0.397847878	0.712864983	0.235611895	0.35829899	0.312709551	0.597453322	2.334958294	6.009389838	0.230769438	0.460343037	0.100868915	0.059527688	0.18041385	0.256202451	27.87012626	22.63358693	4.56944753	12.96397684	6.98109574	5.033243808
1138773	0.999403643	1.71595498	1.942316042	2.931442975	0.094662913	0.08791195	0.240251836	0.548652879	0.224281299	0.567395882	0.825521218	0.850083804	0.467607351	0.770182751	0.26233358	0.392057309	0.374534716	0.656571166	2.756378223	7.673877852	0.279472163	0.512839165	0.095019536	0.051232193	0.183892057	0.255812316	27.9216206	22.42097697	5.316297752	13.75719444	2.086317308	0.779339135
1138774	1.120112613	1.716544007	2.388003343	3.058284851	0.078788677	0.084559857	0.306312934	0.585669051	0.304215149	0.601127716	0.850624917	0.848304778	0.589524283	0.785587656	0.273951321	0.418975702	0.466934687	0.678377158	3.879645919	8.47888244	0.34617096	0.537275686	0.070312942	0.049489177	0.188093186	0.2616767	25.71058476	22.53360039	7.405551475	14.06582136	3.49002138	2.898896951
1138775	0.911737072	1.581954653	1.821454291	2.891404382	0.093438161	0.086412266	0.16966275	0.539647493	0.156173839	0.549999185	0.828575464	0.845515053	0.384096834	0.755087959	0.230759178	0.395428532	0.300841845	0.646318157	2.264079809	7.23793282	0.221649762	0.50700857	0.102741499	0.054717096	0.169853439	0.250397157	28.45077744	22.45694432	3.651138945	13.01790509	5.961746037	4.906224871
1138776	0.855337259	1.100880958	1.719637624	2.421208246	0.088341002	0.081042005	0.107187278	0.294027702	0.098863439	0.290491193	0.84044135	0.846791522	0.304615214	0.569112257	0.196850327	0.271829326	0.230957424	0.451329242	1.910868949	3.746809779	0.167324904	0.33478598	0.104516265	0.074525261	0.151866425	0.19654511	28.60488795	22.93905338	2.190656931	7.585401857	8.558536628	6.995747537
1138777	0.978323554	1.423438756	2.073239315	2.821225709	0.098203249	0.089966276	0.25390646	0.496984958	0.234230747	0.494021315	0.814735298	0.836004239	0.468673894	0.714641498	0.278704718	0.378776191	0.382921231	0.607727318	2.786219534	5.894685689	0.289363178	0.474293771	0.100136177	0.062582543	0.203287067	0.256625183	26.90245335	22.1350794	6.112432276	12.71428852	4.961845663	5.45505649
1138778	0.878644613	1.134432121	1.925496012	2.873163995	0.080972847	0.075244637	0.160072154	0.35641472	0.150251691	0.358289809	0.845185436	0.846388761	0.399332825	0.644259304	0.21500198	0.304595146	0.304610833	0.521893374	2.33375896	4.542531756	0.221479932	0.391521361	0.091927355	0.066365018	0.156205758	0.218786318	27.11818275	22.61001696	3.418581736	9.418770134	6.925322627	6.474221368
1138779	0.926073299	1.388267603	1.966307953	2.76226519	0.07557996	0.077037848	0.176414008	0.411691904	0.169498949	0.428388869	0.857568904	0.859021445	0.439773333	0.702998571	0.210344007	0.318684038	0.329565405	0.571401166	2.563439461	5.730190149	0.2379302	0.429850434	0.08144216	0.055703081	0.149002318	0.213490007	26.46534877	22.35715361	3.807908977	10.29654083	7.025999526	6.016833668
1138780	1.021092813	1.410632673	2.153936265	2.879322742	0.088717644	0.090986989	0.275991396	0.516098473	0.26254376	0.508642762	0.831254869	0.830073531	0.515992344	0.718487139	0.277635932	0.393777238	0.416625478	0.61715055	3.190502777	6.052261477	0.312766732	0.485959498	0.086743991	0.064113529	0.192226263	0.263132406	26.51689704	22.44165719	6.377243125	13.00023437	5.991756536	6.297834602
1138781	0.865282983	1.112403197	1.745745051	2.363712028	0.09914876	0.089122556	0.143934495	0.311670275	0.128690417	0.301530212	0.816311526	0.83453142	0.339931955	0.56242015	0.23165074	0.287647151	0.268222073	0.454761377	2.00365429	3.582971668	0.198659585	0.341189022	0.11417568	0.080429281	0.173084563	0.211193522	28.22123951	22.90862647	2.91820785	8.188080499	8.510713819	7.531796858
1138782	0.929077895	1.527464899	1.905845192	2.891911106	0.094462237	0.089847665	0.197149639	0.516497004	0.180940566	0.521585309	0.824999767	0.840450805	0.417351924	0.73448604	0.24454458	0.383403462	0.330687775	0.626037947	2.40158176	6.594319881	0.245123006	0.489039307	0.100822074	0.058913332	0.179775268	0.255815945	27.27743602	22.40629292	4.489123195	13.11931146	2.961358886	2.589235491
1138783	1.061789242	1.772783662	1.99022333	2.783997432	0.094272591	0.07613519	0.245793342	0.46178272	0.23355126	0.504148614	0.834365624	0.875173633	0.479748288	0.767123195	0.255671279	0.327627098	0.380243595	0.621559997	2.891767854	7.619747687	0.282009934	0.46682482	0.089596693	0.042705724	0.187986663	0.214467414	28.24630374	22.69351623	6.082694171	11.56203611	3.464182468	2.609304647
1138784	0.878222795	1.241190981	1.98575207	2.746755814	0.087176534	0.073635554	0.183147511	0.342310468	0.168873112	0.353576952	0.829023945	0.86168932	0.413607055	0.652160932	0.238967282	0.282319813	0.325115238	0.515430137	2.389911874	4.744105938	0.240125356	0.38103841	0.098939127	0.059610479	0.174073683	0.202682233	26.4420612	22.63143152	4.028750084	9.126175346	5.942156154	7.128120776
1138785	0.926873513	1.13541931	1.929329059	2.57086794	0.095292355	0.090191551	0.198643122	0.369434434	0.182365861	0.355752319	0.822074001	0.825782785	0.413962865	0.606187602	0.247715878	0.324234302	0.330392104	0.503462109	2.417309722	4.049026626	0.245793301	0.385122496	0.102675453	0.079302706	0.183822343	0.232341676	27.18151487	22.76350575	4.590717724	9.62383568	6.97093708	6.564911111
1138786	0.936888513	1.816613633	1.953133354	2.966025255	0.096355979	0.089073346	0.204448037	0.571896422	0.187814928	0.594956184	0.820018739	0.85201171	0.420924262	0.791359888	0.254380762	0.399125604	0.336598251	0.675693353	2.456756715	8.145018043	0.251001644	0.528362009	0.103185395	0.047739793	0.188620163	0.261256922	27.57727716	22.24020432	4.819810296	14.45947793	4.026571252	2.325076008
1138787	1.03257543	1.721820982	1.965254561	2.814673646	0.100959588	0.091477854	0.255621824	0.534053681	0.237578744	0.549948922	0.819409948	0.850583922	0.469348218	0.754655631	0.271957153	0.382622953	0.380284185	0.640622368	2.805719512	7.220495976	0.285953296	0.498939736	0.097926717	0.053363749	0.198190118	0.255937184	27.59624711	22.18978511	6.143298878	13.74565547	4.530197576	3.484604827
1138788	1.049356612	1.53798132	2.113229349	2.860065609	0.084088982	0.08783984	0.251356656	0.491232465	0.244767047	0.501695331	0.845947985	0.84690898	0.514861496	0.728129578	0.251539068	0.365746487	0.403248491	0.612729674	3.190557014	6.367257979	0.296892143	0.47334756	0.080545871	0.057226055	0.176794679	0.251739279	26.94528828	22.43971145	5.913460442	12.88612576	5.491669764	5.549424902
1138789	0.940646927	1.301445059	1.950494088	2.66264541	0.093858009	0.084060562	0.208297342	0.396821768	0.192603698	0.400349279	0.823092372	0.845860754	0.432086972	0.662852605	0.252296732	0.320594696	0.344140167	0.543192826	2.524669759	4.944316047	0.255964523	0.411104954	0.100365454	0.065045639	0.182642502	0.22559522	26.42127661	22.43388642	4.68174777	10.37078044	7.491960617	6.609293752
1138790	1.087653301	1.559730353	2.042638867	2.866025705	0.09047359	0.089444413	0.261087458	0.49883911	0.252546535	0.508385836	0.839273935	0.846399178	0.507752361	0.730512194	0.259106866	0.368840182	0.402080062	0.615994169	3.177687298	6.452920416	0.297929071	0.477174526	0.084457255	0.057342685	0.183870499	0.25487129	26.30505629	22.34837409	6.212796519	13.18048918	4.548207072	4.995785603
1138791	0.820950714	0.978094623	1.653795957	2.241428952	0.085539062	0.087137262	0.08965527	0.249641256	0.081776171	0.236354924	0.843903334	0.83143461	0.286260946	0.497532906	0.187591705	0.265385399	0.213878849	0.39729971	1.793838232	2.944434745	0.154012943	0.295738874	0.104327404	0.089339526	0.141407617	0.197601784	27.16954518	23.04053662	1.468928821	6.384900678	7.990106473	7.622087807
1138792	1.114748287	1.593164122	2.185823581	3.015481984	0.08988967	0.093698704	0.295045186	0.557452229	0.285318712	0.557106889	0.837661186	0.836843218	0.5431316	0.74452551	0.277227469	0.408414492	0.435885204	0.644098494	3.437917512	6.987498724	0.325736451	0.510397721	0.081066559	0.059058455	0.196954475	0.280802535	26.25926801	22.32503879	7.296510248	14.75307722	5.501529549	5.102764977
1138793	0.931040148	1.267483217	2.026717147	2.99012465	0.089860528	0.084101522	0.204379647	0.439383973	0.190612168	0.438530409	0.827638623	0.834735347	0.437007856	0.68412322	0.248313623	0.352431971	0.345698112	0.57518481	2.573232677	5.440925379	0.256093656	0.443548701	0.097576347	0.067058978	0.181587063	0.246651048	27.44998763	22.69078698	4.730204581	11.50824722	6.481909637	7.13450766
1138794	0.924410158	1.183966475	1.884040331	2.540043952	0.094966172	0.09584607	0.179545926	0.3812895	0.165987939	0.365971838	0.824443377	0.821617537	0.392490782	0.607595748	0.238185856	0.329835436	0.310482195	0.506888737	2.347440307	4.018425663	0.229774199	0.388700586	0.104165167	0.080977371	0.17837255	0.243511992	28.32914152	22.38736509	4.096043401	10.33521834	6.057157629	7.06118193
1138795	0.979794173	1.542523987	2.133545753	3.134986844	0.080017437	0.077603571	0.229852308	0.503561272	0.221884465	0.525856408	0.845625652	0.856408913	0.497470359	0.759401406	0.243079325	0.371931556	0.386397516	0.638441834	2.99909011	7.30940765	0.283441663	0.492860686	0.082160859	0.050534904	0.169760882	0.24548169	26.46729739	22.64099478	5.181663636	12.75128997	6.498682933	5.545967545
1138796	0.974700674	1.45618163	2.064421504	3.090819496	0.092668553	0.089365453	0.235765271	0.525244185	0.219932466	0.523239971	0.825639757	0.834632603	0.466269268	0.729514407	0.261143329	0.396789506	0.373054183	0.627495679	2.749308543	6.422623118	0.278251005	0.494084357	0.095095717	0.061585388	0.191487873	0.276128862	27.06954769	22.69981563	5.690472473	14.01837014	7.007577306	5.622839062
1138797	1.100793795	1.68601363	2.092043242	2.806793248	0.091710486	0.091766892	0.273502317	0.503747551	0.262792552	0.519125405	0.837878294	0.851195683	0.519378418	0.741986755	0.265055952	0.362715703	0.413025489	0.621227979	3.179668932	6.674137752	0.306754084	0.478634253	0.083568143	0.054073827	0.192034186	0.257307582	26.88788218	22.78315867	6.825863948	13.70422257	4.00222785	3.908849302
1138798	1.069612448	1.829108428	2.063325322	2.809820962	0.089792879	0.089156848	0.261608372	0.558073377	0.251853396	0.581695607	0.837134562	0.854088267	0.508983431	0.778152899	0.261936341	0.393139445	0.404038394	0.662317335	3.151983101	8.050489582	0.299819465	0.5168622	0.085225944	0.048804327	0.184969807	0.254077994	27.01828487	22.20481591	6.168657834	13.86328055	3.481488892	2.055507952
1138799	0.83659228	1.00523348	1.8438772	2.508750084	0.090630232	0.071410196	0.130840124	0.265577726	0.119768619	0.264657456	0.825740859	0.8536418	0.340094653	0.567837474	0.2197926	0.256023312	0.264364908	0.441956713	2.052607301	3.560156401	0.194002808	0.323560748	0.109302028	0.071242086	0.165634313	0.180750369	28.13090903	22.73959912	2.646091431	6.536060165	7.453277369	7.998333995
1138800	0.930932613	1.517173081	1.845164841	2.795158992	0.094720881	0.076402689	0.182052329	0.417543516	0.168030534	0.443371576	0.82699826	0.868485334	0.396921441	0.724917602	0.236589022	0.310714171	0.312370199	0.582710054	2.341175549	6.189020435	0.230731859	0.435525656	0.102166487	0.049924806	0.173859753	0.212335168	27.86715069	22.96694065	3.998478317	10.81626737	6.020941116	5.485489796
1138801	1.018659817	1.604687275	2.14348835	2.772058492	0.08255052	0.073290099	0.24473804	0.423337908	0.235796256	0.457959807	0.84529976	0.875004009	0.506840806	0.744756205	0.249732864	0.307130906	0.396552055	0.59434974	3.043312672	6.760228646	0.29181254	0.442754254	0.080990482	0.044855177	0.177574866	0.200900281	26.96184487	22.39838946	5.851063118	10.50797603	3.086328126	3.983083283
1138802	1.114924283	1.941011723	2.06729984	2.992685696	0.091332207	0.083079757	0.284793714	0.579412671	0.274886849	0.617400574	0.837974711	0.863562325	0.530068309	0.806744179	0.270836474	0.401210849	0.423268842	0.687810027	3.32696189	9.440166677	0.315674606	0.537725725	0.082415793	0.042576008	0.189257143	0.247799157	26.84892675	22.29688944	6.762073648	13.94091194	2.499105557	1.138053474
1138803	1.003936084	1.48637968	2.03368462	2.836060164	0.094353008	0.093130344	0.261168753	0.520284358	0.243700259	0.516132704	0.823003837	0.833057089	0.488775096	0.719249812	0.274615348	0.392393418	0.395108528	0.617573809	2.902951079	6.277147446	0.296782692	0.486012836	0.093670527	0.063166376	0.192417001	0.265242901	26.81511734	22.60002803	5.941948263	13.31325398	6.51844925	5.976393064
1138804	1.095459515	1.489510081	2.299179546	2.899063741	0.088043529	0.089401243	0.332308718	0.529835326	0.320889419	0.527566189	0.830335588	0.836361856	0.576289347	0.732481081	0.304377626	0.396570846	0.472885729	0.628801869	3.790810877	6.62072491	0.358549975	0.495677063	0.080768384	0.060202527	0.202534704	0.259655726	24.77590378	22.09872648	7.584063982	13.13832771	5.963651143	5.404767508
1138805	0.88050475	0.922667368	1.680535864	2.245690438	0.093560556	0.086903493	0.118991956	0.227617657	0.109557324	0.212194495	0.833701383	0.830258215	0.311403638	0.476002719	0.206391495	0.256131932	0.239269378	0.377442462	1.955071062	2.554646489	0.174429225	0.279139981	0.107774332	0.091975457	0.156506232	0.195261283	29.10668329	23.46973025	2.342098345	5.999023144	7.493159622	8.109891671
1138806	1.16470802	1.692970454	2.439946128	3.222851298	0.09153872	0.091420418	0.354556281	0.608885357	0.343375883	0.609174061	0.829522113	0.838502253	0.587852836	0.775549635	0.313022582	0.43733479	0.485372724	0.678828468	4.041945689	8.097964985	0.370032296	0.544540904	0.079671162	0.054402659	0.22362265	0.293284221	25.94791781	22.16009993	9.109120892	15.86114227	4.981146647	3.647784693
1138807	0.914631215	1.217904697	1.883336492	2.635714515	0.092792277	0.086733779	0.174228824	0.372706217	0.160852555	0.367836363	0.829125281	0.838454665	0.390845868	0.62836928	0.23281063	0.31403416	0.306518261	0.514855814	2.302532353	4.399843702	0.225858766	0.389934381	0.101680479	0.071499283	0.174286823	0.229455617	27.35290697	22.7940485	3.986497786	10.06773618	7.992845926	6.948797998
1138808	0.927767014	1.628909117	1.818335673	2.74449185	0.097315397	0.083081706	0.182274097	0.448767586	0.167007705	0.473646625	0.823492643	0.863241776	0.392250822	0.727659525	0.239320674	0.329341968	0.310453857	0.59471249	2.297659466	6.489788928	0.229926054	0.449492428	0.104609094	0.051753974	0.176671331	0.226712972	28.64093385	22.35326672	4.03134035	11.77179947	3.525926221	1.983610026
1138809	1.16166021	1.816856563	2.141858328	3.0314177	0.092417563	0.086144021	0.319697498	0.617793393	0.310409302	0.635302575	0.835093521	0.849758672	0.562395773	0.798705732	0.289577964	0.436350335	0.456042862	0.697061721	3.668891354	9.233704229	0.342948897	0.556447734	0.080338473	0.047960559	0.198026769	0.261216351	27.07671278	22.31518691	7.54123336	14.34773533	2.490135859	1.416225768
1138810	0.886797754	1.149659592	1.906051056	2.507651544	0.093352946	0.077846876	0.176532557	0.335231914	0.161789976	0.335294091	0.82145844	0.849734467	0.391547421	0.620347331	0.241206783	0.289447474	0.310810535	0.496446662	2.305970317	4.295502833	0.230541427	0.370713477	0.105680187	0.067814706	0.177225921	0.194901432	28.13330879	22.9340473	3.81281492	8.019532407	7.058858237	5.942051305
1138811	0.971502813	1.430865473	1.891841265	2.521274295	0.092842441	0.091689068	0.202246396	0.424977722	0.18973876	0.428175718	0.832729869	0.84446591	0.426402344	0.673219794	0.241470593	0.329713817	0.335715478	0.555605547	2.544327777	5.12412755	0.248011732	0.422635549	0.096112188	0.064194612	0.175722786	0.231281365	26.33509112	22.39433347	4.615208125	11.11337654	4.491756536	5.06118193
1138812	1.021707774	1.584668096	2.19344255	3.012067063	0.08268855	0.085777854	0.252408996	0.539099751	0.245066311	0.551497784	0.843570153	0.845489603	0.516452753	0.758819203	0.255131121	0.394144261	0.406103012	0.6493377	3.201182576	7.316936786	0.299780155	0.508530542	0.081439509	0.054345034	0.179614036	0.256550255	26.28807705	22.39007816	5.939049638	13.41189958	6.008623486	5.64938302
1138813	0.957964311	1.39054998	1.816059803	2.564400993	0.096244142	0.0873478	0.194965752	0.408626091	0.180411065	0.413170582	0.826959494	0.847860399	0.410576087	0.672340191	0.240963684	0.320813067	0.324435358	0.54949588	2.412394561	5.053052055	0.240030786	0.415451139	0.100760811	0.062920103	0.174316905	0.226682703	28.03239543	22.9914074	4.235685303	10.74752699	7.001765428	7.145860692
1138814	0.918755591	1.427328997	1.91753973	2.77260568	0.095345333	0.084252825	0.191682353	0.449051836	0.176596729	0.459327289	0.81958028	0.848234549	0.404845721	0.706764411	0.248767502	0.342855104	0.323513471	0.587054036	2.418445727	5.901746825	0.241110056	0.448783626	0.105253244	0.059028023	0.182300246	0.230474048	27.20897975	22.34606892	4.23550485	11.32318715	6.472089789	5.873586478
1138815	0.82608438	1.263542825	1.78696997	2.584398229	0.096414177	0.080483568	0.13248031	0.375034279	0.117592925	0.379999487	0.815199675	0.851031496	0.325356091	0.654311243	0.229592781	0.306100313	0.258858097	0.53019229	1.952876284	4.832899598	0.192358175	0.398381197	0.116211682	0.063793779	0.173041823	0.207455492	27.91318444	22.70841466	2.624076176	9.306320897	6.462727054	6.474728451
1138816	1.171615418	1.674425509	2.182155993	2.859724027	0.096335639	0.101295875	0.332101405	0.611939459	0.31849211	0.599308613	0.830473019	0.825731121	0.56527778	0.757249952	0.297670677	0.442205925	0.461021275	0.666314373	3.60001235	7.318733507	0.348343787	0.537074129	0.081736477	0.060842903	0.210901968	0.291466298	25.71975648	22.21693703	8.311124775	15.44122625	3.02694446	2.514199756
1138817	0.852125421	1.275812842	1.792822502	2.444460758	0.096520088	0.088365248	0.137368466	0.365398901	0.123639262	0.36412337	0.818089327	0.845477111	0.336415619	0.629192753	0.22888816	0.302035886	0.265084617	0.510081099	2.015814382	4.322142566	0.195995809	0.383084904	0.113789217	0.069084999	0.172898519	0.21536278	28.85013726	22.49459258	2.845972116	9.575347477	6.971246574	7.049171154
1138818	0.995385845	1.399936083	1.999819566	2.829628293	0.094438541	0.094772121	0.229620908	0.48319331	0.214804664	0.477125916	0.82822165	0.828446695	0.455730427	0.693872775	0.255773087	0.374186277	0.363037195	0.591879255	2.697490442	5.645868237	0.270071384	0.461997666	0.095054337	0.068288867	0.188811363	0.263802656	26.04345547	22.35494372	5.583830263	12.8221988	6.027945658	6.030397995
1138819	0.914125789	1.065370045	1.901806301	2.465918229	0.086473835	0.07136184	0.170450519	0.280090483	0.159031224	0.280935425	0.839890613	0.860063951	0.402727114	0.581697382	0.220234866	0.257180063	0.309702028	0.451936563	2.330291748	3.879548017	0.225856333	0.332189478	0.094482316	0.067300193	0.164263354	0.176431079	27.87128222	23.18295143	3.89064349	6.717493887	6.528059384	6.846442319
1138820	0.922609896	1.699703049	1.89861953	2.958989899	0.09588369	0.092503302	0.190385939	0.567169236	0.174731955	0.575986314	0.820544185	0.842554022	0.403905082	0.763941443	0.246149687	0.406396711	0.321569725	0.657935683	2.377199247	7.51412456	0.239117372	0.519028855	0.104785895	0.054365808	0.181656978	0.272165667	27.08320656	22.42338151	4.26295399	14.60692127	6.558382732	5.507445926
1138821	1.126245894	1.613951163	2.227958665	2.856598599	0.090701634	0.092681007	0.332107245	0.550144938	0.321551345	0.554949292	0.829739454	0.839412689	0.576670367	0.749369487	0.301131177	0.401028865	0.472072464	0.644940516	3.783522749	7.032418123	0.356824457	0.508115842	0.081451064	0.057565016	0.201579337	0.262823979	26.32065937	22.41389821	7.591009565	13.76229316	4.477789776	3.148486177
1138822	0.92518909	1.343643272	1.784471918	2.660848188	0.097166107	0.081589083	0.15800847	0.392646499	0.145384278	0.402242454	0.827309521	0.851780783	0.358582706	0.671054525	0.225493231	0.313237897	0.280742313	0.545443198	2.171110893	5.19912536	0.206853182	0.41025259	0.106260055	0.061528126	0.172976176	0.219119785	28.36093081	22.67433609	3.642155017	10.19277997	7.018428988	5.185075664
1138823	0.987822222	1.607132457	1.882947982	2.948258833	0.099433766	0.087319345	0.217386707	0.578096358	0.204778391	0.58248593	0.817146732	0.840591796	0.434768911	0.769683182	0.260882063	0.420076529	0.348671022	0.66708573	2.709102986	7.719331528	0.260481943	0.53000721	0.104319653	0.054168331	0.184223846	0.258099001	27.72134431	22.15793119	4.596718168	13.55418589	3.05691537	1.963900469
1138824	0.98394055	1.510404762	1.891127358	2.696891811	0.096812208	0.091926025	0.209312271	0.458607695	0.194852445	0.465353519	0.826033051	0.845547373	0.425344484	0.702365755	0.248348231	0.34433902	0.337797312	0.584149287	2.542185222	5.734295702	0.250887803	0.447286183	0.099570588	0.060568952	0.182739326	0.245140958	28.07790227	22.1874736	4.870026549	12.34879748	4.009399982	2.976741485
1138825	0.91966334	1.256559892	1.960058261	2.60201104	0.087837302	0.078747325	0.195420043	0.348792868	0.182133692	0.355672332	0.833236207	0.855753239	0.432444608	0.638525143	0.238076195	0.288178066	0.338397002	0.50982438	2.5003697	4.70165585	0.249040454	0.379671649	0.095034483	0.063378628	0.171838353	0.202740585	27.73607181	22.72414027	4.335023366	8.991199089	6.980767252	6.482102529
1138826	1.05470002	1.582248011	2.145482737	3.064703427	0.090119086	0.088807335	0.280259684	0.57246556	0.269299045	0.573946216	0.831914967	0.837895745	0.522311806	0.762528276	0.276445232	0.418053919	0.421555078	0.661078083	3.311574903	7.500881975	0.315774846	0.525335338	0.08634572	0.056164554	0.19248876	0.270843457	27.22753615	22.37856337	6.528981443	14.21089966	5.461126904	5.428269748
1138827	0.943963434	1.36176651	1.911643733	2.770597821	0.093340309	0.082782237	0.199714226	0.437678994	0.185320614	0.444007499	0.82820213	0.845423471	0.422704261	0.69600067	0.243336857	0.342189817	0.334162551	0.57762344	2.478204703	5.633010411	0.247361275	0.441484187	0.098765262	0.061201388	0.178340102	0.23167196	28.17370494	22.70875705	4.557159934	11.038837	7.555328159	6.392327483
1138828	1.166241405	1.60447396	2.146652054	2.730247792	0.09891595	0.089152707	0.310809312	0.483475068	0.297538087	0.497480334	0.828807818	0.850745317	0.544167605	0.728451159	0.285218697	0.356081725	0.440715849	0.608060187	3.391575971	6.318769521	0.330821486	0.466711032	0.085425207	0.055714953	0.211324105	0.247889489	26.6100758	22.54291101	8.120467269	12.80787402	2.450561781	2.01827689
1138829	0.997588312	1.618817471	1.979173047	2.660097027	0.094214365	0.088908123	0.240063885	0.468552245	0.223992472	0.485355239	0.826038909	0.854198565	0.470652178	0.721464521	0.261079976	0.345163688	0.37605081	0.597923601	2.747217726	6.300301449	0.280085489	0.456524925	0.094439281	0.055424733	0.186721564	0.238806258	28.30371647	22.63242021	5.521403393	12.3254877	3.502979756	2.019104984
1138830	0.897938599	1.286100766	1.88550688	2.677151838	0.092768388	0.083359127	0.174686783	0.393287521	0.160671456	0.39630547	0.825127298	0.845484552	0.393322176	0.659236501	0.238220949	0.318316613	0.310150107	0.539957127	2.304791856	5.00835425	0.229200137	0.408911119	0.103743907	0.065271519	0.174572345	0.22095769	28.21827033	23.0767319	3.792511367	10.08609235	6.517883357	6.968222148
1138831	1.075975402	1.597234461	1.982825432	2.762435531	0.097729683	0.093527188	0.253354715	0.491860488	0.23980971	0.499817731	0.830985349	0.845224504	0.479126178	0.72191069	0.261146624	0.362139815	0.382545834	0.606467665	2.898622039	6.168280634	0.284931624	0.468156747	0.091341882	0.058551611	0.194293594	0.257101511	27.28924035	22.60352214	6.418607796	13.3340887	4.519139037	3.976052664
1138832	1.119329321	1.87693215	2.16724987	2.891114339	0.086775053	0.08673092	0.268071114	0.547499561	0.262917908	0.579196757	0.846884486	0.859676985	0.527164413	0.783891439	0.257787317	0.382639187	0.414695965	0.661876412	3.352051501	8.304446232	0.30620935	0.512970067	0.078779785	0.04610092	0.188263301	0.252115647	27.17169426	22.35792298	6.861106402	13.93176487	1.964378148	1.969048174
1138833	1.032239058	1.820307055	2.101058479	3.025303569	0.084123712	0.07168339	0.252733525	0.504276532	0.24464219	0.556428587	0.843251567	0.877150809	0.510873866	0.800750582	0.256548452	0.353823984	0.402658992	0.659951278	3.156654301	9.03962989	0.297667423	0.501838328	0.081942952	0.038853669	0.176564981	0.217219623	26.97353522	22.54200805	5.736898849	11.97615549	3.980160489	1.017040131
1138834	1.102454759	1.641481656	2.237452454	2.930507635	0.090075585	0.085980238	0.314784931	0.542579693	0.303408948	0.558464451	0.832089948	0.849060204	0.558652843	0.766607292	0.29264466	0.391461255	0.454187129	0.653529976	3.603686324	7.498346572	0.342421946	0.510710965	0.081978207	0.052036555	0.201303054	0.250714802	25.87005834	22.50511114	7.46714053	13.29798117	5.960920789	1.623888749
1138835	0.933399097	1.580505838	2.128541195	3.151835351	0.086487621	0.080471894	0.218379506	0.536069235	0.206261094	0.554375754	0.831022608	0.851951882	0.461725385	0.766056422	0.251644713	0.393031289	0.365553496	0.653308922	2.772159468	7.71031451	0.270826588	0.51056968	0.093332162	0.051331671	0.181775106	0.255057546	28.01231274	22.48412516	5.040221225	13.38709868	5.002464407	1.114403145
1138836	0.95006173	1.170427959	1.912270202	2.598234755	0.099752697	0.105204718	0.203821409	0.422711683	0.186268038	0.394295585	0.818201339	0.799931504	0.412344957	0.605641668	0.252608953	0.368325125	0.329732893	0.521417221	2.401036474	4.144946004	0.245905813	0.410439564	0.104888625	0.090646737	0.190497578	0.272648164	27.00124438	22.55456984	4.911542236	11.50516892	6.499309859	6.404159565
1138837	1.152481413	1.766344142	2.450801172	3.12977883	0.092028919	0.085804981	0.366511888	0.569960285	0.353322861	0.592184012	0.825647193	0.852713586	0.599269267	0.781574752	0.323092095	0.405800524	0.497150833	0.671023111	4.069116865	8.404141476	0.380524468	0.527636723	0.080291857	0.049272989	0.225060201	0.269878475	26.29308726	22.32487577	9.138443218	14.67486454	3.94465193	2.122087807
1138838	1.123118202	1.814544111	2.553481313	3.382360929	0.078031465	0.083760243	0.327583927	0.620259603	0.326748769	0.638361664	0.848462619	0.851728379	0.609468717	0.80736767	0.287640528	0.435774709	0.488180905	0.702347128	4.175856286	9.469787671	0.364531491	0.560628785	0.069465917	0.046126798	0.197837664	0.280880359	26.27122176	22.38280068	8.049641816	15.64458979	2.550213931	1.579931584
1138839	1.028545311	1.742502978	2.008660135	3.334752552	0.095236614	0.082856604	0.245349498	0.590738467	0.231626195	0.612502494	0.828675009	0.852197719	0.474545996	0.793303483	0.262135863	0.420916166	0.37918557	0.68680119	2.877328842	8.915780724	0.282652428	0.544030808	0.093109262	0.048188872	0.190272862	0.274745669	26.98474236	22.60454209	5.899191635	15.03025602	5.460381617	2.461652968
1138840	0.851223657	1.811702018	1.733371263	3.26570939	0.101420558	0.080572469	0.133358998	0.579217189	0.118619142	0.610467411	0.810660997	0.859110271	0.324146138	0.806083631	0.231883764	0.406665183	0.256787442	0.689249243	1.935603617	9.10603374	0.190376449	0.540367773	0.119388869	0.044004413	0.175122764	0.263739101	28.45560915	22.74000627	2.623407814	14.62379331	7.462669708	1.495245053
1138841	0.93548298	1.136785834	1.979644277	2.828957783	0.086304992	0.077945495	0.190314568	0.368022731	0.178334039	0.366890723	0.83896356	0.841561368	0.425596391	0.644685898	0.230256463	0.314385323	0.330795378	0.526917253	2.491682494	4.480242353	0.242649854	0.397654651	0.092417721	0.068417818	0.171109678	0.223395004	26.9997489	22.50224997	4.495342069	9.616120307	7.450734559	6.936283883
1138842	0.909609173	1.062469492	1.848715753	2.345914775	0.087733363	0.083389133	0.162332308	0.272825566	0.151159465	0.266004759	0.838655652	0.843047218	0.384045359	0.540538507	0.21871628	0.263092413	0.296412516	0.42730024	2.28084511	3.352790169	0.216746663	0.315995847	0.096986285	0.078747667	0.162164817	0.195650052	27.32926624	22.97847988	3.551993636	7.184039513	7.498682933	6.885238348
1138843	0.921976693	1.53301229	1.987975673	2.871895409	0.083571063	0.080303184	0.189005396	0.450204712	0.178780899	0.472409251	0.841104232	0.859712622	0.432114475	0.728013784	0.231291383	0.335217063	0.335188486	0.598333946	2.547772628	6.474827588	0.245489715	0.45388612	0.091045	0.052746022	0.1663495	0.22962374	26.69137753	22.49168272	4.197618977	11.70958716	6.971723056	5.794755789
1138844	0.954266038	1.450693456	1.898677683	2.685351487	0.099449781	0.077764587	0.220124881	0.398030897	0.20244642	0.416127867	0.814876096	0.865075154	0.430882277	0.700649574	0.26349565	0.302482396	0.34853975	0.559950103	2.551682972	5.649089627	0.261541372	0.418045568	0.104773676	0.0531885	0.188196852	0.208626856	29.03593677	23.15454832	4.794460945	10.31141432	3.506903187	3.982477019
1138845	1.098558668	1.648657801	2.166088312	2.893743578	0.093479627	0.08033205	0.298145092	0.499207018	0.283531338	0.525698616	0.831356178	0.861014708	0.53686136	0.759714271	0.281997437	0.362379556	0.43334616	0.633947761	3.270969192	7.409440671	0.325139517	0.487025466	0.084333717	0.04905284	0.20352773	0.23394309	26.72763429	22.46698737	7.502530443	12.33542185	4.030736604	3.998666823
1138846	0.849830228	1.02287705	1.739177015	2.359337041	0.092392898	0.080517828	0.127223098	0.256526365	0.114963717	0.250458248	0.82790585	0.845268292	0.330446512	0.524693239	0.215667192	0.256924498	0.256154357	0.41311788	1.959628785	3.331580972	0.187533605	0.30523654	0.10889348	0.079831565	0.160960304	0.189334917	28.19633628	23.31441167	2.464089142	6.610914399	7.973628694	7.150203091
1138847	0.887691269	1.459016099	1.824518386	2.765505669	0.086307773	0.078860298	0.156169772	0.438046563	0.145184411	0.455634454	0.840323248	0.857883287	0.388315457	0.718543712	0.215663674	0.330973536	0.296557189	0.588754131	2.253562665	6.118054019	0.215676488	0.44614714	0.096255841	0.054086126	0.156551885	0.217781298	27.91129401	22.55968729	3.220287166	10.80229631	5.469816034	5.937471589
1138848	0.936683536	1.766997745	1.840370282	2.882004006	0.093884202	0.084188741	0.195013821	0.543612127	0.180571168	0.570550336	0.826448263	0.85808763	0.415012767	0.777976212	0.242994141	0.386761207	0.328362181	0.659669774	2.444715191	8.097463436	0.243262327	0.51307134	0.100503352	0.04813162	0.172378196	0.241753268	27.69329242	22.34540282	4.055736018	13.09909259	2.980115602	1.536729086
1138849	0.997979475	1.873044712	1.875329812	3.075123263	0.099490809	0.071783945	0.225493668	0.518182499	0.209246196	0.572325257	0.82099551	0.877771408	0.44340153	0.808668392	0.258226641	0.36216469	0.354510794	0.669855541	2.615694169	9.462407678	0.264299813	0.51158127	0.10043513	0.038467453	0.185747991	0.221071089	28.58442918	22.4777145	5.085224956	12.29596245	3.067544656	3.086227685
1138850	0.993236989	1.487012394	2.039585564	2.865624625	0.094053995	0.093759213	0.251098869	0.542209451	0.234510063	0.533667763	0.82355067	0.828679556	0.477906162	0.731044769	0.270883596	0.406061255	0.385704299	0.631332212	2.848792144	6.391551203	0.289296961	0.500095067	0.094786959	0.062832472	0.192375659	0.270758649	27.26971584	22.26672537	5.816248754	13.66505332	5.982313079	5.117062199
1138851	1.191602635	1.578412854	2.157405397	2.910797362	0.091741217	0.098310072	0.317717793	0.586663622	0.311524753	0.574313857	0.838680552	0.827003452	0.569699565	0.74401079	0.284297507	0.431285147	0.458571322	0.652782153	3.744124924	6.901410609	0.342985491	0.523965461	0.078385069	0.062511329	0.197906433	0.284819247	26.28758522	22.54317014	7.705847168	14.83949687	4.999409834	5.015086602
1138852	0.995836937	1.665218632	1.947247507	2.762343685	0.089520644	0.077162388	0.210162888	0.447443733	0.198777923	0.481189357	0.838918927	0.872116008	0.450732028	0.749191965	0.236804336	0.323680374	0.350262183	0.606604329	2.631694765	6.988639512	0.256793064	0.456014976	0.0902485	0.046537047	0.17394387	0.211540301	27.24457447	22.79858271	4.999647777	11.1708773	4.953983289	3.556204534
1138853	0.953153984	1.409176272	1.996289115	2.686339505	0.085856644	0.081759202	0.200879215	0.397124481	0.190528348	0.40961422	0.838765266	0.858742389	0.448401234	0.682254517	0.235403472	0.307967171	0.347682044	0.550730936	2.654584487	5.337838779	0.254996695	0.41320849	0.090971266	0.058101241	0.170371643	0.21934354	27.01140781	22.81166549	4.56797236	10.64324195	5.987553484	5.991304954
1138854	0.859871265	1.067487269	1.766187012	2.317416811	0.092394929	0.0829593	0.129841326	0.284477447	0.11810599	0.276557205	0.830622356	0.843441445	0.334356769	0.553707753	0.21309898	0.269586348	0.258030901	0.439137725	1.993729399	3.394055545	0.188523578	0.325470189	0.107084314	0.077418591	0.162482178	0.194602028	29.06686522	22.81401296	2.735593292	7.22142973	7.473974515	7.080925131
1138855	1.012571478	1.812688299	1.958345127	2.88743508	0.087094313	0.074012691	0.220941062	0.47397484	0.211320028	0.522268423	0.841765943	0.87767102	0.469052957	0.782156178	0.240307968	0.33399437	0.365196409	0.636101287	2.805289784	8.179499092	0.268127299	0.478872878	0.087091246	0.040800168	0.170375613	0.214283158	28.20844771	22.52952879	4.993223425	11.70100346	4.990497925	2.940997726
1138856	0.89016281	1.199913813	1.794086012	2.443249108	0.102286905	0.083299383	0.153938337	0.312307737	0.137825302	0.311476341	0.814997049	0.852887547	0.34610445	0.588913447	0.233663617	0.270484533	0.274439695	0.465025858	2.037128485	3.937266606	0.203486566	0.344540887	0.114224496	0.069248974	0.182335245	0.20244288	28.35146254	23.26587699	3.620585078	8.569111064	6.499829923	6.402975701
1138857	0.922267548	1.343744729	2.018666109	2.965504013	0.087480247	0.086973858	0.188808941	0.450387105	0.176624102	0.451135875	0.83387416	0.83740341	0.421016866	0.69036321	0.235393218	0.353651482	0.32946015	0.580217269	2.487850333	5.568275737	0.242566965	0.447392239	0.095840293	0.065312471	0.176352081	0.25450309	27.67183538	22.55763478	4.506431975	12.249934	7.085481764	6.530397995
1138858	1.028915564	1.453299213	2.122770065	2.777417007	0.089373243	0.090704531	0.2583174	0.468611972	0.246396626	0.471481969	0.833529612	0.840087602	0.503790219	0.702363477	0.265488723	0.357524645	0.401514542	0.590332158	3.069899679	5.787677529	0.298901136	0.455572686	0.087471997	0.062870288	0.189401111	0.250294232	26.36521129	22.82478312	6.179384503	12.36330818	6.500874532	5.550364834
1138859	0.960690311	1.521148583	2.036855135	2.866257179	0.078227073	0.076975608	0.185564498	0.443279872	0.181236195	0.467524742	0.853235009	0.863440421	0.453920996	0.733128759	0.219088439	0.330074198	0.34232057	0.598063845	2.759973842	6.499294274	0.247542428	0.451758381	0.08353016	0.050418751	0.158093542	0.222839956	27.60009705	22.70880648	4.245961635	11.35009969	5.460381617	5.109482082
1138860	0.904009756	1.423437927	1.893370538	2.707875827	0.100446378	0.105252823	0.186307619	0.519930515	0.167982684	0.497195054	0.812839122	0.813842033	0.388696742	0.681614056	0.250898062	0.402756665	0.312473634	0.593179132	2.255973934	5.560641925	0.233644167	0.473017312	0.11045561	0.074937293	0.190324676	0.283021634	27.8837856	22.33128883	4.386155829	13.73450656	6.472026531	5.91426744
1138861	1.09091487	1.733941884	2.033695512	2.823042646	0.102161876	0.095914239	0.278043486	0.540320336	0.26090256	0.55045326	0.821107406	0.84474056	0.494440442	0.750891782	0.279274447	0.386286769	0.401333445	0.638397445	3.001939881	6.912816236	0.302159219	0.497877411	0.094417837	0.054941429	0.207807252	0.273988498	26.90218875	22.59261097	7.105972415	14.71152493	4.558064992	3.951474807
1138862	1.010393549	1.805891134	2.094251851	3.002562078	0.092827585	0.086428936	0.250689816	0.551261726	0.236140866	0.576650163	0.828432767	0.855920952	0.481517144	0.77859117	0.265569942	0.390136943	0.386440734	0.660898894	2.906470307	8.135102387	0.288821116	0.514900482	0.092044986	0.048149046	0.194672476	0.261524243	27.77402937	22.3029243	6.175178365	14.29609792	1.994455623	2.041550584
1138863	0.890865291	1.146379193	1.819137385	2.355667374	0.097070515	0.079282284	0.162753338	0.297288436	0.147398186	0.296193482	0.821328865	0.855407297	0.366813497	0.585603981	0.233361309	0.264263132	0.289519326	0.458504609	2.144753137	3.804586611	0.214142077	0.338010234	0.108374408	0.069005196	0.175800929	0.187458688	28.94938763	22.99553584	3.580597284	7.525377624	6.509129993	7.086227685
1138864	0.918461295	1.591557147	2.021107497	2.56640533	0.092931758	0.079908949	0.214620114	0.398322996	0.197936633	0.424051676	0.820203946	0.871890398	0.436012975	0.707100677	0.259025435	0.294256872	0.351161195	0.560432771	2.569644281	5.896603275	0.262770834	0.415625627	0.101209994	0.050169406	0.187846988	0.20352305	28.02158192	22.90285939	4.870362875	10.40802081	6.515061915	2.599088295
1138865	0.932617014	1.49315107	1.904790082	2.943908282	0.093775797	0.087107881	0.196910445	0.531927244	0.181736285	0.535551732	0.824828295	0.838959153	0.416668787	0.742310577	0.246398764	0.397077736	0.330995315	0.637518232	2.435229629	6.818252506	0.24569313	0.501252595	0.101103906	0.058432203	0.179180835	0.256369676	27.82417756	22.46964868	4.382292108	13.04468976	5.984198823	4.962971423
1138866	0.868696632	1.241793708	1.765386281	2.785932865	0.102496977	0.084439105	0.140907728	0.404154351	0.126659451	0.401304211	0.810128501	0.83956403	0.327866129	0.65731783	0.235188477	0.330451276	0.261755074	0.54403388	2.021167014	4.869774659	0.194912131	0.41546732	0.119302582	0.067914821	0.180003409	0.233861343	29.42740946	22.37215119	2.973423335	10.65599998	7.040880865	7.027488588
1138867	0.939846353	1.014943496	1.763309214	2.428032019	0.102950783	0.079509286	0.17980284	0.280487779	0.163316174	0.272793868	0.815565057	0.841922395	0.376887845	0.5549163	0.244336953	0.271384321	0.30077394	0.441260497	2.233802737	3.435390027	0.223973439	0.327488303	0.110601116	0.07809904	0.181364216	0.1928102	29.43354819	23.14123656	3.928461548	6.933964729	5.993642667	6.849910422
1138868	0.879636071	1.312887237	1.829957254	2.592354199	0.085151277	0.077970811	0.141886773	0.358867899	0.131935329	0.369186897	0.842313552	0.860960083	0.363493034	0.660130637	0.208684514	0.288529211	0.27681141	0.524002492	2.161932078	4.828325315	0.201257764	0.388821841	0.097233582	0.059402986	0.155254236	0.200716695	27.12494267	22.70939518	3.001820133	9.258832494	7.018252303	6.405907849
1138869	0.899112982	1.473126767	1.848414594	2.872596287	0.082012146	0.091911227	0.157743554	0.532647436	0.149263115	0.527259495	0.84565679	0.831854188	0.401351067	0.729212236	0.211581607	0.400969951	0.302752222	0.628374504	2.373347539	6.313806958	0.219517057	0.495899585	0.092138267	0.06223824	0.150795596	0.268231338	26.45914424	22.43360399	3.12240173	13.50427026	5.536581205	4.985500776
1138870	1.002016365	1.339563758	1.971038734	2.724407906	0.094017657	0.100987497	0.223712691	0.49068223	0.211483413	0.468875446	0.828664791	0.815989899	0.45158603	0.674136941	0.253292254	0.387810493	0.35885655	0.580628306	2.752286689	5.042758779	0.26644864	0.458477392	0.095819185	0.074832841	0.183712016	0.279522914	28.11735358	22.5520653	5.20098372	13.29249035	3.529629778	5.97780305
1138871	0.987912568	1.697852974	2.078191838	2.562567592	0.101645118	0.09551403	0.257666639	0.483337948	0.236634356	0.496639373	0.809517351	0.850967108	0.468634099	0.719415523	0.282087225	0.350895929	0.384355412	0.598967616	2.761735254	6.235832109	0.290827982	0.459252027	0.10298812	0.056802058	0.209858027	0.245391386	26.67923239	22.46449004	6.387309898	12.85013629	5.996294204	1.634540898
1138872	0.981673198	1.547596355	1.880882457	2.886267818	0.101757051	0.096584364	0.206881695	0.551947737	0.189476974	0.54642956	0.819567663	0.829472753	0.414794622	0.736033508	0.250066261	0.408217571	0.330558915	0.637542723	2.404693273	6.590381763	0.246041455	0.505236597	0.10406882	0.062444466	0.191419854	0.276730518	27.6736627	22.51495154	5.150045362	14.24476244	5.540050809	5.053781568
1138873	0.930361638	0.993804106	2.036316774	2.224050039	0.087352517	0.086997816	0.215113257	0.248707023	0.201414296	0.23740283	0.831410303	0.831209089	0.456443819	0.496548872	0.250204667	0.264522009	0.360871209	0.396387986	2.659721087	3.066825613	0.267081766	0.294770926	0.093469271	0.089163211	0.177685081	0.195594058	26.04306708	23.0242295	4.80112057	6.241995283	6.028891642	7.845577214
1138874	0.993272231	1.611414113	2.057426941	3.069976635	0.092957376	0.090883023	0.246603079	0.577143207	0.231712721	0.580171391	0.825293157	0.836604724	0.473844335	0.765363321	0.26818245	0.420309512	0.382084078	0.664846259	2.878716547	7.477038195	0.286399801	0.527915481	0.094504988	0.056660277	0.191397917	0.277127659	26.53792264	22.22690127	5.739149985	14.61256553	6.00806745	4.481799476
1138875	0.931096098	1.183199918	2.002709429	2.768787453	0.087148104	0.086838623	0.204164937	0.408132438	0.191530584	0.397857839	0.833188472	0.827875899	0.442635256	0.646658303	0.242724815	0.342071271	0.347907926	0.541028151	2.606902243	4.688848342	0.25681098	0.416625982	0.093992827	0.073408987	0.173792525	0.240566296	27.36469622	22.71032154	4.518161466	10.53472389	6.084371176	6.139670073
1138876	0.86027798	0.908550129	1.790064277	2.205072947	0.087996688	0.089607818	0.138549568	0.222361714	0.127274039	0.20496971	0.83447856	0.824023362	0.348671391	0.453884329	0.214314494	0.260522303	0.269830378	0.363987604	2.102782494	2.581925264	0.197524854	0.272019847	0.102899274	0.097529603	0.157621181	0.197447543	27.07071295	23.21259528	2.705542069	5.708687352	7.950734559	8.051296936
1138877	0.918965445	1.151803427	2.018108861	2.761574418	0.088813995	0.080835002	0.192481276	0.370373917	0.17926194	0.366577174	0.830733031	0.841506425	0.423834648	0.635490604	0.240639464	0.31516964	0.333376225	0.520846818	2.48207321	4.488504648	0.246035818	0.394908371	0.097303666	0.069895651	0.179300523	0.22360954	26.69029134	22.77839716	4.570912732	9.679775094	6.992812322	6.118502892
1138878	0.866878433	1.878304334	1.764381194	2.902710576	0.10045325	0.07572556	0.13751188	0.50490717	0.123681472	0.552960676	0.814643367	0.876341912	0.32650507	0.794667783	0.230113701	0.351521766	0.259048105	0.653621708	1.999489285	8.730894354	0.192190078	0.497287785	0.116810534	0.039857892	0.17682656	0.220560507	28.13138632	22.44820039	2.948796637	12.26819105	4.480391991	3.043747385
1138879	0.939798964	1.369274949	1.829449908	2.743222881	0.087480765	0.08642068	0.18677288	0.438773731	0.175420608	0.442183632	0.839717938	0.843707618	0.425083302	0.689181549	0.228121754	0.342029248	0.328280022	0.573367743	2.471951954	5.455568365	0.240092162	0.43903367	0.092652363	0.063035322	0.160020819	0.234319354	28.29100363	22.69654582	3.831048368	11.26315983	5.016979881	5.045828625
1138880	0.938636707	1.300165519	1.837335416	2.422436268	0.102321977	0.105074528	0.191751491	0.402774346	0.173759931	0.386939643	0.814326825	0.822083921	0.392104302	0.609531051	0.249239106	0.334492037	0.314810541	0.511343556	2.282004442	4.180709516	0.234963822	0.39373369	0.109291278	0.081103521	0.188529972	0.251566151	26.80324236	22.60597192	4.484407651	11.24942662	6.974140273	6.973441256
1138881	0.839974904	1.258343426	1.79555533	2.639235531	0.089604238	0.08476444	0.139671621	0.387588996	0.126619095	0.387427293	0.829629533	0.843555465	0.348020788	0.647124675	0.219415916	0.317195506	0.271231491	0.531000582	2.057961027	4.828338397	0.199382663	0.402962019	0.105571381	0.067658755	0.161371045	0.219638769	27.34152888	22.83903743	2.716616876	9.869791502	7.501557878	7.534699082
1138882	0.873919049	1.388383971	1.865237989	2.692587733	0.092660182	0.084176688	0.157192386	0.419713175	0.143234843	0.428972964	0.825645723	0.849991629	0.369723009	0.689017584	0.228734265	0.324652746	0.28984316	0.565418426	2.162105901	5.465459946	0.213519927	0.428262685	0.105790763	0.06020858	0.172288824	0.222467277	27.5939838	22.31000636	3.474991786	10.71929193	7.008687195	5.885343507
1138883	0.930757184	1.564806949	1.779892684	2.867810087	0.101894148	0.080320977	0.181618759	0.49471964	0.165417398	0.516490607	0.815081585	0.855303224	0.378193044	0.750622385	0.245601589	0.364303416	0.303118115	0.629327742	2.268817466	7.115241369	0.226221004	0.484564067	0.110609324	0.05184312	0.180850302	0.229215256	29.08826116	22.58965977	3.878194345	11.80123919	4.473417128	3.525898688
1138884	0.95304822	1.010173426	1.847383055	2.24454677	0.104490112	0.092711104	0.194298723	0.266468927	0.175902545	0.250813943	0.814531999	0.82585303	0.391720064	0.500684822	0.249362677	0.2750702	0.31356579	0.40464673	2.271878223	3.034303771	0.233889453	0.303488201	0.109195073	0.091555041	0.192266772	0.206081465	29.00825881	23.14571351	4.789593547	6.937264322	6.539380911	8.250429378
1138885	0.967383027	1.474537326	1.964506099	2.873905361	0.096433514	0.078970036	0.223695721	0.445846085	0.208870126	0.464797113	0.818722626	0.859315089	0.444131113	0.72439634	0.26272452	0.334606296	0.357075512	0.595464438	2.681754972	6.34570902	0.267063655	0.452499676	0.101682462	0.053645495	0.187911678	0.22304785	27.87044465	22.58400545	4.967828644	11.26620623	4.490366056	4.811345813
1138886	1.249194206	1.665507392	2.373861884	3.011952977	0.095633676	0.095901623	0.394622227	0.587659975	0.3819424	0.58625247	0.827434356	0.833697728	0.620726089	0.762017607	0.330990769	0.42418663	0.51675776	0.663266913	4.304025794	7.393048665	0.396407456	0.528550637	0.076815916	0.057667673	0.228015859	0.288525565	25.69524719	22.52295159	9.816511024	15.37404367	2.983955051	1.927751847
1138887	0.906284729	1.34255245	1.929978916	3.003778282	0.088505628	0.083119271	0.178401564	0.481439836	0.16633344	0.482697756	0.834125333	0.836910406	0.407561151	0.716871808	0.23070931	0.373543893	0.317817026	0.607684421	2.407651668	6.000307407	0.233555711	0.472267123	0.097433368	0.061864212	0.169805615	0.252178236	27.71273028	22.39553048	3.988893955	12.19829388	6.52625986	6.473514945
1138888	0.983102743	1.520142495	1.972093393	2.933883479	0.091551813	0.091429933	0.215671493	0.543417178	0.202158892	0.541883827	0.832914498	0.833860862	0.4491624	0.739325246	0.244841257	0.40429309	0.353256202	0.638000912	2.627887786	6.710414351	0.260884437	0.503897643	0.093398124	0.060327901	0.180635133	0.268585566	26.76086725	22.13795418	5.162571456	13.72158289	5.029716691	5.057417912
1138974	0.872781909	1.033303408	1.842484518	2.306159542	0.093577811	0.091759876	0.147576312	0.291701105	0.134578189	0.277248095	0.825176048	0.821450342	0.350850115	0.52913804	0.22595489	0.291544884	0.275797671	0.43235318	2.109321195	3.285816025	0.20355781	0.326361507	0.10801982	0.090343179	0.17276338	0.212348824	27.31933759	22.71279337	3.312163866	7.36564357	7.49213721	7.595771804
1139379	1.110627203	1.598651428	2.141117798	2.755689111	0.094900967	0.086357539	0.307171943	0.503364903	0.295108291	0.51933956	0.82621331	0.850353106	0.543665827	0.741160515	0.291201352	0.370511878	0.442694103	0.624673188	3.49714081	6.88687972	0.333608972	0.483335741	0.08702581	0.054718274	0.201098637	0.240437425	27.8255853	22.62914551	7.172034848	12.3811515	1.981390129	1.216594386
1139380	1.393674728	1.51005981	2.632412928	3.173861269	0.081492278	0.094368726	0.481930828	0.691899298	0.488466951	0.651814373	0.844674723	0.810174713	0.729435861	0.781445574	0.366218724	0.508777261	0.613906949	0.708687498	6.206322543	8.161737284	0.474459677	0.590871648	0.057676727	0.06263651	0.214909504	0.299505276	23.56322673	21.85330297	10.39544853	15.49120699	2.499296781	1.702421009
1139381	1.229390185	1.52263133	2.27961256	3.005973721	0.092706847	0.096506995	0.375241149	0.626133767	0.369040909	0.600437184	0.82932892	0.816896914	0.616991518	0.75541976	0.320841829	0.463785378	0.5106054	0.672023193	4.360975499	7.271873739	0.388641351	0.548727578	0.077817925	0.063721712	0.209974097	0.292557492	25.55970556	22.01928174	8.549583564	15.02067845	2.477950498	3.757707215
