# Supplementary material for: Multispectral and thermal infrared data, visual scores for severity of common rust symptoms, and genotypic single nucleotide polymorphism data of three F2-derived biparental doubled-haploid maize populations
Source: Data Brief. 2024 Mar 9;54:110300. doi: 10.1016/j.dib.2024.110300 (PMC10997887; doi:10.1016/j.dib.2024.110300)
Supplement: Supplementary file 1 [file mmc1.zip › Pop1_2019_raw.txt]

Rep	Block	GID	VS_TP3	thr_TP3	gre_TP3	red_TP3	Red_edge_TP3	nir_TP3	TVI_TP3	GM1_TP3	G_TP3	PSSRa_TP3	NDVI_TP3	RDVI_TP3	OSAVI_TP3	MSR_TP3	MCARI1_TP3	MCARI2_TP3
1	1	1138161	1	25.98416463	0.095237709	0.079566689	0.230531462	0.331037394	9.68473	2.42059	1.19695	4.1605	0.61244	0.39244	0.51122	0.82368	0.38656	0.37207
1	1	1138171	4	26.00242566	0.09689993	0.091054301	0.213399763	0.294176468	7.57455	2.20227	1.0642	3.23078	0.52727	0.32726	0.43215	0.81994	0.30162	0.28366
1	1	1138204	3	25.95066656	0.102356647	0.106193379	0.206122551	0.281569388	5.84228	2.01377	0.96387	2.65148	0.45228	0.28164	0.37139	0.80654	0.24656	0.22457
1	1	1138166	2	25.64647904	0.104456691	0.091643272	0.232088729	0.334426413	8.93926	2.22187	1.13982	3.64922	0.56982	0.37194	0.48054	0.80727	0.3696	0.34511
1	1	1138085	6	26.15905449	0.094128969	0.094993948	0.19554318	0.283652123	5.99835	2.0774	0.99089	2.986	0.49824	0.30659	0.40628	0.81862	0.27032	0.25216
1	1	1138196	3	25.09325783	0.102860227	0.084911794	0.243934694	0.356681049	10.25931	2.37152	1.21138	4.20061	0.61543	0.40897	0.52403	0.80982	0.41935	0.39596
1	1	1138158	3	26.4844724	0.107639734	0.107520839	0.20911118	0.295069832	6.10018	1.9427	1.00111	2.7443	0.46586	0.29559	0.38671	0.80042	0.27026	0.24523
1	1	1138016	1	25.30752448	0.112727004	0.093789883	0.257516068	0.375742373	10.58106	2.28442	1.20191	4.00621	0.6005	0.41147	0.51954	0.79285	0.43555	0.40088
1	1	1138057	8	26.72456441	0.107256964	0.113685602	0.208446673	0.284747957	5.42852	1.94343	0.94345	2.5047	0.42934	0.271	0.35534	0.797	0.2363	0.21203
1	1	1138080	5	28.46455978	0.112845713	0.12527276	0.196717932	0.260397387	3.78963	1.74325	0.9008	2.07864	0.35036	0.21758	0.28725	0.79352	0.17519	0.15408
1	2	1138135	6	28.59394638	0.101461835	0.103939378	0.202690537	0.276665722	5.82597	1.9977	0.97616	2.6618	0.45382	0.27998	0.37063	0.81075	0.24486	0.22414
1	2	1138232	3	28.45992496	0.100216053	0.10185872	0.203271546	0.27745997	6.01906	2.02833	0.98387	2.72397	0.46294	0.28512	0.37769	0.81282	0.2503	0.23011
1	2	1138019	4	26.6796533	0.103353658	0.092171787	0.229298792	0.335062039	8.6749	2.21858	1.12132	3.63519	0.56852	0.3716	0.4798	0.80642	0.36721	0.34242
1	2	1138001	4	25.86467887	0.089752523	0.076796944	0.204141047	0.312373277	8.15887	2.27449	1.1687	4.06752	0.60533	0.37763	0.4976	0.83223	0.35944	0.34966
1	2	1138177	7	25.40078088	0.085373125	0.073874966	0.219088998	0.329175942	9.17277	2.56625	1.15564	4.45585	0.63342	0.40214	0.52597	0.83162	0.38557	0.37703
1	2	1138265	4	28.24570783	0.089282407	0.091118532	0.179138021	0.247610905	5.20772	2.00642	0.97985	2.71746	0.462	0.26889	0.36399	0.83473	0.22248	0.20967
1	2	1138075	7	26.72151824	0.096409799	0.085555363	0.220148711	0.312429558	8.50978	2.28347	1.12687	3.65178	0.57006	0.35963	0.47165	0.82121	0.34363	0.32675
1	2	1138113	3	26.01211054	0.103488803	0.100687566	0.220394926	0.296458528	7.29449	2.12965	1.02782	2.94434	0.49294	0.31065	0.4076	0.80789	0.28628	0.26344
1	2	1138045	5	25.78121063	0.090997311	0.075887124	0.217572717	0.320860762	9.10554	2.39098	1.19911	4.22813	0.61745	0.38892	0.51041	0.83114	0.37633	0.3665
1	2	1138199	2	28.97477171	0.092305992	0.102510565	0.169836342	0.228261471	3.63136	1.83993	0.90045	2.22671	0.38017	0.21865	0.29723	0.82956	0.16516	0.15167
1	3	1138090	4	28.44121361	0.095591967	0.086273448	0.211838371	0.291219759	7.90664	2.21607	1.10801	3.37554	0.54291	0.33357	0.44231	0.82653	0.30966	0.29468
1	3	1138287	6	27.2462759	0.082683915	0.078194129	0.183522004	0.26397252	6.49926	2.21956	1.05742	3.37586	0.54295	0.3176	0.42915	0.84414	0.27452	0.26723
1	3	1138098	6	27.45608933	0.085641015	0.097408183	0.180598744	0.241126915	4.52075	2.10879	0.8792	2.47543	0.42453	0.24701	0.33441	0.8302	0.1886	0.17519
1	3	1138300	7	28.45265265	0.088015261	0.101184753	0.188112482	0.25336716	4.68888	2.13727	0.86985	2.50401	0.42922	0.25558	0.34308	0.82186	0.1986	0.18298
1	3	1138247	7	29.06218274	0.091162081	0.102617923	0.17700857	0.236087224	4.00521	1.94169	0.88836	2.30064	0.39406	0.22934	0.31045	0.82655	0.17432	0.1601
1	3	1138237	4	25.36020505	0.07758241	0.071006097	0.197397691	0.285494847	7.84655	2.54436	1.09262	4.02071	0.60165	0.35923	0.48172	0.84674	0.31912	0.31661
1	3	1138123	6	26.55350605	0.092116276	0.089890895	0.206711295	0.288205248	7.09824	2.24403	1.02476	3.20617	0.52451	0.32252	0.42752	0.82315	0.28904	0.27274
1	3	1138149	3	25.78533622	0.078355968	0.068063572	0.190942905	0.277537644	7.78446	2.43686	1.15122	4.07762	0.60611	0.35632	0.4806	0.85252	0.3177	0.31821
1	3	1138217	8	27.26577736	0.089152008	0.097963967	0.176707623	0.237379971	4.37214	1.98209	0.91005	2.42314	0.41574	0.24075	0.32649	0.83094	0.18701	0.17349
1	3	1138242	6	24.3662349	0.069942404	0.0618611	0.188922741	0.287554798	7.94695	2.70112	1.13064	4.64839	0.64592	0.38181	0.51393	0.85783	0.33761	0.34466
1	4	1138211	4	26.30030462	0.083745922	0.073083498	0.200266373	0.301432267	8.05747	2.39136	1.14589	4.12449	0.60972	0.37313	0.49556	0.83987	0.34546	0.34008
1	4	1138248	8	29.37997634	0.09930317	0.113380091	0.172323865	0.23201289	2.97355	1.73533	0.87584	2.04633	0.34347	0.20186	0.27229	0.81707	0.14887	0.13378
1	4	1138225	7	27.85935828	0.093193423	0.094098111	0.185492365	0.246798825	5.44747	1.9904	0.99039	2.62278	0.44794	0.26153	0.35363	0.83178	0.21848	0.20448
1	4	1138314	8	26.12132933	0.072025922	0.075685713	0.154092919	0.219231778	4.55804	2.13941	0.95164	2.89661	0.48673	0.26433	0.36603	0.86064	0.201	0.19683
1	4	1138308	2	25.37084702	0.091004696	0.06340336	0.230059846	0.339635406	11.10344	2.528	1.43533	5.35674	0.68537	0.43511	0.56911	0.84332	0.44083	0.44388
1	4	1138307	6	30.17774225	0.105226797	0.113929313	0.190786023	0.254295569	4.2633	1.81309	0.92361	2.23205	0.3812	0.23132	0.30825	0.8079	0.18855	0.16931
1	4	1138126	6	26.93811622	0.094986233	0.087164084	0.195499956	0.269332401	6.81304	2.05819	1.08974	3.08995	0.511	0.3051	0.40913	0.83215	0.27452	0.26107
1	4	1138095	2	27.41645182	0.088067697	0.071978981	0.19433146	0.280459132	7.9847	2.20661	1.22352	3.8964	0.59154	0.35117	0.47193	0.8469	0.32531	0.32196
1	4	1138151	8	26.86354919	0.103568899	0.106872274	0.19564194	0.264008482	5.19404	1.889	0.96909	2.47032	0.42368	0.25802	0.34335	0.81193	0.22112	0.2013
1	4	1138207	2	26.20710657	0.09609524	0.080695251	0.203823059	0.297097748	8.00367	2.12105	1.19084	3.68173	0.57281	0.35208	0.46677	0.83157	0.33564	0.32377
1	5	1138201	4	24.74800619	0.101114678	0.081991947	0.240304126	0.350592244	10.26364	2.37655	1.23323	4.27594	0.62092	0.40839	0.52579	0.81531	0.41662	0.39683
1	5	1138183	4	26.11641517	0.095295297	0.095112897	0.19412839	0.269476978	5.94823	2.03712	1.00192	2.83323	0.47825	0.28877	0.38556	0.82308	0.25137	0.23462
1	5	1138152	4	26.80833663	0.097602975	0.095477956	0.193624934	0.274310344	5.97382	1.9838	1.02226	2.87302	0.48361	0.29408	0.39156	0.82108	0.26083	0.2432
1	5	1138267	3	26.2628896	0.088574151	0.083531354	0.178716556	0.256347091	5.91282	2.01771	1.06037	3.06887	0.50846	0.29643	0.40103	0.84033	0.25672	0.24646
1	5	1138061	3	26.58536369	0.099361313	0.097736919	0.197136178	0.277813419	6.02893	1.98403	1.01662	2.84246	0.4795	0.29385	0.39005	0.81737	0.26184	0.24287
1	5	1138091	4	28.5937487	0.097075393	0.096843573	0.185165802	0.25307685	5.30861	1.90744	1.00239	2.61325	0.44648	0.26411	0.35541	0.82666	0.22534	0.2096
1	5	1138044	3	27.48709653	0.094543276	0.093357559	0.181272274	0.247113723	5.32231	1.91735	1.0127	2.64696	0.4516	0.26351	0.35638	0.83247	0.22326	0.20931
1	5	1138081	8	27.00841376	0.086108838	0.097497236	0.158960664	0.20802801	3.23227	1.84604	0.88319	2.13368	0.36177	0.19997	0.27542	0.8422	0.1414	0.13108
1	5	1138055	6	26.28040456	0.093963778	0.09105077	0.197375177	0.268521862	6.49598	2.10055	1.03199	2.94914	0.49356	0.29596	0.39622	0.82797	0.2601	0.24507
1	5	1138076	2	25.10208977	0.091978543	0.069089671	0.233795883	0.352143295	10.79793	2.54185	1.33129	5.0969	0.67196	0.43612	0.56491	0.83244	0.4433	0.43726
1	6	1138259	5	25.95956156	0.092989117	0.082085046	0.220497819	0.310540009	8.74093	2.37122	1.13284	3.78315	0.58187	0.3646	0.47954	0.82606	0.34599	0.33197
1	6	1138233	7	25.78496688	0.093906026	0.093201027	0.197741809	0.271246986	6.30065	2.10574	1.00756	2.91034	0.48854	0.29493	0.39381	0.82466	0.25749	0.24136
1	6	1138088	7	27.28046671	0.099918903	0.104912337	0.189072566	0.246565478	4.84988	1.89226	0.9524	2.3502	0.40302	0.23893	0.32126	0.82031	0.19619	0.17936
1	6	1138270	3	25.04450502	0.096334139	0.085930164	0.208483963	0.297822812	7.76939	2.16418	1.12107	3.46587	0.55216	0.34205	0.45204	0.82499	0.32136	0.30586
1	6	1138281	3	24.61393548	0.107895163	0.08809241	0.238459923	0.3396731	9.81416	2.21011	1.2248	3.85587	0.58813	0.38466	0.49651	0.81031	0.39317	0.3698
1	6	1138159	7	24.40117343	0.109540313	0.09930206	0.231472247	0.321681798	8.33974	2.11312	1.1031	3.23943	0.52824	0.34274	0.44401	0.80157	0.3362	0.30929
1	6	1138089	5	24.19354779	0.098222433	0.080506407	0.217658232	0.320976968	8.93775	2.21597	1.22006	3.98697	0.59896	0.37951	0.4968	0.82518	0.37391	0.35966
1	6	1138274	4	25.09972264	0.109705988	0.085730613	0.243829139	0.348375923	10.44493	2.22257	1.27966	4.06361	0.60503	0.39863	0.51282	0.81098	0.41561	0.39241
1	6	1138243	4	26.0396225	0.104994207	0.092443072	0.223591544	0.330089469	8.37095	2.12956	1.13577	3.57073	0.56243	0.3656	0.47323	0.80752	0.36179	0.33746
1	6	1138009	2	27.28127625	0.101921573	0.095636566	0.201143892	0.290585922	6.58184	1.97352	1.06572	3.03844	0.50476	0.31369	0.41401	0.81567	0.29053	0.27047
1	7	1138153	3	27.68474499	0.103759137	0.092310389	0.213305632	0.306485293	7.71766	2.05578	1.12402	3.32016	0.53705	0.33915	0.4446	0.81469	0.32627	0.30553
1	7	1138195	3	26.80518004	0.112024116	0.100459113	0.227072845	0.308445329	8.05942	2.027	1.11512	3.07036	0.50864	0.32525	0.42409	0.80431	0.31754	0.29195
1	7	1138150	7	27.57995346	0.094614379	0.092714776	0.185297487	0.262255177	5.63095	1.95845	1.02049	2.82862	0.47762	0.28456	0.3819	0.82813	0.2471	0.23197
1	7	1138025	3	26.23340967	0.096057387	0.083046606	0.204818587	0.302921995	7.82675	2.13225	1.15667	3.64761	0.56967	0.35392	0.46716	0.82703	0.33692	0.32281
1	7	1138253	6	27.17036802	0.092057306	0.084304714	0.18517582	0.260668962	6.36237	2.01153	1.09196	3.09199	0.51124	0.30027	0.40514	0.83811	0.26606	0.25491
1	7	1138178	4	28.04577247	0.096174251	0.095114377	0.189924813	0.262577145	5.73102	1.9748	1.01114	2.76065	0.46818	0.28	0.37524	0.82535	0.2428	0.22668
1	7	1138206	3	26.09050746	0.0946941	0.078809344	0.213247073	0.311543638	8.70165	2.25196	1.20156	3.95313	0.59621	0.3725	0.49054	0.8299	0.35992	0.34827
1	7	1138228	6	25.71299563	0.088388269	0.078363955	0.191823672	0.292335608	7.20856	2.17024	1.12792	3.73049	0.57721	0.35144	0.4677	0.83577	0.32376	0.3144
1	7	1138084	3	25.35172132	0.103094118	0.086666736	0.216277998	0.314182808	8.43377	2.09787	1.18955	3.62518	0.56758	0.35935	0.47057	0.81933	0.35325	0.3349
1	7	1138035	7	25.36737191	0.089521747	0.081363501	0.18950927	0.270375196	6.81508	2.11691	1.10027	3.32305	0.53736	0.3187	0.42845	0.83854	0.2849	0.27493
1	8	1138208	3	26.60665544	0.086824674	0.084973713	0.163910253	0.23467212	4.81023	1.88783	1.02178	2.7617	0.46833	0.26478	0.36204	0.84567	0.21845	0.20891
1	8	1138033	7	27.43500992	0.090517506	0.100766326	0.167868304	0.228040036	3.61617	1.85454	0.89829	2.26306	0.38708	0.22196	0.30204	0.83143	0.16729	0.15419
1	8	1138213	6	25.79013135	0.084973918	0.078467489	0.19163445	0.272691	7.05027	2.25521	1.08292	3.47521	0.55309	0.32776	0.44076	0.84127	0.28983	0.28182
1	8	1138271	3	24.53530659	0.086234421	0.067167603	0.210926151	0.318265864	9.38819	2.44596	1.28387	4.73838	0.65147	0.40445	0.53402	0.84326	0.39133	0.39108
1	8	1138023	7	25.23578587	0.086651337	0.085389363	0.179289695	0.247212803	5.6845	2.06909	1.01478	2.89512	0.48654	0.28059	0.38107	0.84114	0.23499	0.22456
1	8	1138007	2	24.50266209	0.088299361	0.06874873	0.209272271	0.304715646	9.21344	2.37003	1.28438	4.43231	0.63183	0.38612	0.5131	0.84458	0.37029	0.36906
1	8	1138303	8	26.11619443	0.090915643	0.098819987	0.177761796	0.242669727	4.42033	1.95524	0.92001	2.45567	0.42124	0.24616	0.33274	0.82816	0.19481	0.18041
1	8	1138163	8	26.57798735	0.087441397	0.103708589	0.157820933	0.210382119	2.59605	1.80488	0.84315	2.02859	0.33963	0.19034	0.26101	0.8352	0.12823	0.11733
1	8	1138285	3	26.15122937	0.095686458	0.083114382	0.195421293	0.270198567	7.2413	2.04231	1.15126	3.25092	0.52951	0.31474	0.42278	0.83656	0.28901	0.27764
1	8	1138182	6	24.9754353	0.076103946	0.069537619	0.161564781	0.243455965	5.78428	2.12295	1.09443	3.50107	0.55566	0.31087	0.42653	0.86016	0.26069	0.26017
1	9	1138129	5	24.22804689	0.085881192	0.067670444	0.202489992	0.306808996	8.8176	2.35779	1.26911	4.53387	0.63859	0.39078	0.51901	0.84545	0.37277	0.37264
1	9	1138290	6	25.18704259	0.083524488	0.07434538	0.177318368	0.264018448	6.54554	2.12295	1.12347	3.55124	0.56056	0.32607	0.44149	0.84865	0.28745	0.28282
1	9	1138974	8	26.63386782	0.088771766	0.10334734	0.159712804	0.221202016	2.7989	1.79914	0.85897	2.14037	0.36313	0.20687	0.28214	0.83138	0.14697	0.13468
1	9	1138108	7	28.11027315	0.087455665	0.095235234	0.153974809	0.211863264	3.21319	1.7606	0.91831	2.22463	0.37977	0.21046	0.28964	0.843	0.15581	0.14521
1	9	1138010	7	26.10893737	0.080438969	0.079546475	0.16049537	0.238969551	4.89263	1.99524	1.01122	3.00415	0.50052	0.28248	0.38647	0.85021	0.23096	0.22403
1	9	1138013	7	25.16248911	0.087510879	0.070954364	0.20080042	0.287065271	8.45302	2.29458	1.23334	4.04577	0.60363	0.36118	0.48394	0.84638	0.33703	0.33438
1	9	1138179	7	24.60801648	0.104197751	0.087264658	0.224280503	0.314600583	8.89827	2.15245	1.19404	3.60513	0.5657	0.35861	0.46935	0.81847	0.35378	0.33489
1	9	1138187	6	25.99051914	0.10096519	0.091600102	0.213485203	0.2944269	7.68771	2.11444	1.10224	3.21426	0.52542	0.32645	0.43089	0.81922	0.30668	0.28805
1	9	1138119	2	25.79255398	0.096535628	0.083444732	0.216045151	0.313814095	8.47966	2.23798	1.15688	3.76074	0.5799	0.3655	0.47954	0.82345	0.35215	0.33656
1	9	1138132	7	26.51646637	0.102753034	0.102002632	0.196940702	0.270810319	5.7263	1.91664	1.00736	2.65493	0.45279	0.27647	0.36752	0.81492	0.24425	0.22456
1	10	1138301	3	25.15684867	0.101381115	0.08045458	0.218153138	0.32534984	9.09897	2.15181	1.2601	4.04389	0.60348	0.38443	0.50208	0.82405	0.38529	0.37037
1	10	1138017	3	24.41876976	0.094580479	0.06897449	0.228268772	0.359632252	10.5819	2.41349	1.37124	5.21399	0.67815	0.44397	0.57282	0.83083	0.45849	0.45151
1	10	1138316	4	26.36682249	0.099175331	0.087447698	0.199676028	0.27844522	7.20281	2.01336	1.13411	3.18413	0.522	0.31576	0.4213	0.829	0.29333	0.27862
1	10	1138200	4	23.95867755	0.089481063	0.06626284	0.219655362	0.33535729	10.13228	2.45477	1.3504	5.06102	0.67002	0.42462	0.5558	0.84035	0.42372	0.42321
1	10	1138198	3	23.8941839	0.102004496	0.072015332	0.238898439	0.344834433	11.21255	2.34204	1.41643	4.78835	0.65448	0.42256	0.54862	0.83018	0.43964	0.43074
1	10	1138184	4	25.23926759	0.100965252	0.0824431	0.215443227	0.297708215	8.72089	2.13384	1.22467	3.61107	0.56626	0.34914	0.46229	0.82926	0.33888	0.32539
1	10	1138162	3	24.95417244	0.092554003	0.072850083	0.213356529	0.303894788	9.21854	2.30521	1.27047	4.17151	0.61327	0.37642	0.49933	0.83952	0.36344	0.35791
1	10	1138049	4	25.54656755	0.089515583	0.077387085	0.200979224	0.280411057	7.90067	2.24519	1.15673	3.62349	0.56743	0.33941	0.45483	0.84033	0.31127	0.3034
1	10	1138157	4	25.59501665	0.091567332	0.072111529	0.210177336	0.300018442	9.06218	2.29533	1.2698	4.16048	0.61244	0.3736	0.49682	0.84148	0.35854	0.35401
1	10	1138212	3	25.19180321	0.099433489	0.078326503	0.233995522	0.329560017	10.18442	2.35329	1.26947	4.20752	0.61594	0.39338	0.51319	0.82568	0.3947	0.38126
1	11	1138039	7	25.93163865	0.096867856	0.095065249	0.200108908	0.282995218	6.37472	2.06579	1.01896	2.97685	0.49709	0.30564	0.40516	0.81875	0.27343	0.25504
1	11	1138219	6	25.27585267	0.091196305	0.086817497	0.196192206	0.285434566	6.73763	2.15132	1.05044	3.28775	0.53356	0.32554	0.43287	0.82762	0.29284	0.27844
1	11	1138048	7	25.7703338	0.093298097	0.099402424	0.183759909	0.250530195	4.81728	1.9696	0.93859	2.52036	0.43188	0.25548	0.34379	0.82477	0.2081	0.19248
1	11	1138240	3	26.67768503	0.100759102	0.094884369	0.203410043	0.27734897	6.74653	2.01878	1.06191	2.92302	0.49019	0.29907	0.39768	0.82077	0.27191	0.25382
1	11	1138289	7	24.93970705	0.107143084	0.110208477	0.216304939	0.291165732	6.24317	2.01884	0.97219	2.64195	0.45084	0.28563	0.37392	0.79868	0.2558	0.23096
1	11	1138004	4	27.23401029	0.107939483	0.102175274	0.20502574	0.273132363	6.4016	1.89945	1.05641	2.67317	0.45551	0.27906	0.37046	0.81393	0.25517	0.23448
1	11	1138066	7	29.36574291	0.119587986	0.136908436	0.197701077	0.253377737	2.95474	1.65319	0.87349	1.85071	0.29842	0.18643	0.24552	0.7842	0.1407	0.12136
1	11	1138144	4	27.34108984	0.109234077	0.106408634	0.216325835	0.295022238	6.70805	1.98039	1.02655	2.77254	0.46985	0.29769	0.3897	0.80172	0.27601	0.25102
1	11	1138236	4	25.9992945	0.109069461	0.09621981	0.22614343	0.31960882	8.3094	2.07339	1.13354	3.32165	0.53721	0.34642	0.45001	0.80597	0.34173	0.3166
1	11	1138065	7	26.29697345	0.105330681	0.105584627	0.200197779	0.27542481	5.66663	1.90066	0.99759	2.60857	0.44576	0.27515	0.36416	0.80934	0.24417	0.22276
1	12	1138145	2	25.50833758	0.10403991	0.081772081	0.231372539	0.336548449	9.86674	2.22388	1.27232	4.11569	0.60905	0.39392	0.51103	0.81933	0.40162	0.38393
1	12	1138041	5	26.85421207	0.09789807	0.098565679	0.188720262	0.266177261	5.38257	1.92772	0.99323	2.70051	0.45953	0.27753	0.37052	0.82031	0.24032	0.22262
1	12	1138027	7	25.98762113	0.094324723	0.098017519	0.190967823	0.260841849	5.42931	2.02458	0.96233	2.66118	0.45373	0.2718	0.36402	0.82273	0.22871	0.21215
1	12	1138186	7	25.12803855	0.091223578	0.078722016	0.211831962	0.303440399	8.48666	2.32212	1.15881	3.85458	0.58802	0.36351	0.4808	0.83224	0.3431	0.33244
1	12	1138131	5	28.36378512	0.102383079	0.099770538	0.194943205	0.262088594	5.81486	1.90406	1.02619	2.62691	0.44857	0.26983	0.3608	0.82037	0.23781	0.21975
1	12	1138209	5	27.06893298	0.101480327	0.092302117	0.207326466	0.288070449	7.26859	2.04302	1.09944	3.12095	0.51468	0.31742	0.42025	0.82036	0.29622	0.27794
1	12	1138173	6	25.41404715	0.095546027	0.08467811	0.223832455	0.319595863	8.78398	2.34267	1.12834	3.77424	0.58109	0.36947	0.48293	0.82027	0.35524	0.33815
1	12	1138277	8	25.73383888	0.087108658	0.095304517	0.165063459	0.23297638	3.8577	1.89491	0.914	2.44455	0.41937	0.24028	0.32706	0.83529	0.18546	0.17305
1	12	1138148	5	25.52117833	0.094399381	0.075221167	0.208948496	0.304829387	8.79077	2.21345	1.25496	4.05244	0.60415	0.37245	0.49319	0.83626	0.36055	0.35265
1	12	1138257	4	24.8861642	0.093247281	0.069625798	0.223476165	0.333468641	10.17588	2.3966	1.33926	4.78944	0.65454	0.41557	0.54353	0.83622	0.41678	0.41223
1	13	1138079	2	25.50926696	0.093999533	0.077404918	0.207772601	0.30126761	8.48585	2.21036	1.21439	3.8921	0.59118	0.36379	0.48208	0.83448	0.34825	0.33873
1	13	1138241	2	27.14600484	0.097588056	0.087682156	0.204327724	0.286023215	7.39497	2.09378	1.11298	3.26205	0.53074	0.32445	0.43109	0.82642	0.30106	0.28564
1	13	1138062	3	24.99967648	0.091476601	0.070571537	0.216812888	0.322868875	9.61068	2.37015	1.29623	4.57506	0.64126	0.40223	0.52881	0.83759	0.39592	0.39131
1	13	1138134	3	24.79862045	0.092985394	0.071191616	0.213816165	0.313495521	9.42922	2.29946	1.30613	4.40355	0.62987	0.39067	0.51603	0.83916	0.38292	0.37838
1	13	1138216	7	26.71639848	0.094922555	0.095845671	0.190449223	0.262700582	5.63929	2.00636	0.99037	2.74087	0.46537	0.27865	0.37326	0.8245	0.23883	0.2226
1	13	1138306	7	26.97624961	0.090397122	0.096954956	0.168115038	0.222401687	4.00729	1.85974	0.93236	2.29387	0.39281	0.22198	0.30357	0.83739	0.17041	0.15834
1	13	1138272	6	26.69176934	0.102515912	0.10155153	0.199241927	0.270627057	5.9	1.94352	1.0095	2.66492	0.45429	0.27714	0.36854	0.81548	0.24497	0.22544
1	13	1138172	5	24.65790956	0.081630599	0.063810711	0.191012999	0.293891433	8.34493	2.33997	1.27926	4.60568	0.64322	0.3847	0.51554	0.85372	0.35912	0.36401
1	13	1138160	7	26.92305166	0.09283322	0.102728889	0.171197271	0.229678109	3.71228	1.84414	0.90367	2.23577	0.38191	0.22019	0.29906	0.82881	0.16737	0.15364
1	13	1138258	2	25.21265579	0.08843256	0.070365989	0.209880384	0.305282328	9.09353	2.37334	1.25675	4.33849	0.62536	0.38329	0.50873	0.84234	0.36646	0.36345
1	14	1138093	5	26.02486286	0.086549052	0.081699681	0.189201645	0.269640571	6.64409	2.18606	1.05936	3.30039	0.53493	0.31707	0.42635	0.83837	0.2782	0.26824
1	14	1138029	6	26.08025984	0.093744916	0.085824992	0.196167592	0.274501221	6.93735	2.09257	1.09228	3.19838	0.52363	0.31432	0.42063	0.8321	0.28405	0.27095
1	14	1138282	5	25.39701681	0.094982707	0.073677712	0.22853694	0.330985591	10.14375	2.40609	1.28916	4.49234	0.63586	0.40449	0.52859	0.83142	0.40376	0.3949
1	14	1138096	8	25.99810594	0.08516312	0.094962008	0.15246777	0.205405536	3.05839	1.7903	0.89681	2.16303	0.36769	0.20152	0.27829	0.84568	0.14375	0.13398
1	14	1138203	7	24.37588481	0.087088109	0.075154424	0.200496206	0.295075215	7.99785	2.30222	1.15879	3.92625	0.59401	0.36144	0.48113	0.83898	0.3353	0.3284
1	14	1138302	3	24.27265444	0.085284245	0.067278833	0.21301636	0.332171991	9.46447	2.49772	1.26762	4.93724	0.66314	0.41912	0.54925	0.83972	0.40953	0.40805
1	14	1138156	7	25.19989327	0.086734078	0.092924909	0.171552883	0.234722761	4.47005	1.97792	0.93338	2.52594	0.43278	0.24772	0.3373	0.83718	0.19453	0.18251
1	14	1138128	7	24.43709613	0.095402671	0.095254104	0.204064111	0.279851322	6.53454	2.13898	1.00156	2.93795	0.49212	0.3014	0.40017	0.81954	0.26605	0.2481
1	14	1138086	4	24.91501702	0.092521086	0.075443874	0.196731707	0.275291835	7.96036	2.12634	1.22636	3.64896	0.5698	0.33745	0.4539	0.84413	0.31442	0.30823
1	14	1138073	7	25.81296186	0.097638263	0.095763144	0.184661792	0.251037495	5.40892	1.89129	1.01958	2.62144	0.44773	0.26367	0.3554	0.82853	0.22652	0.21121
1	15	1138030	7	25.72593209	0.103758927	0.100993383	0.200947796	0.275830704	6.10789	1.93668	1.02738	2.73118	0.46398	0.28482	0.3778	0.81435	0.25608	0.23588
1	15	1138294	7	27.05668693	0.095422348	0.09759047	0.18016744	0.24794241	4.86789	1.88811	0.97778	2.54064	0.43513	0.25578	0.345	0.82762	0.21312	0.19791
1	15	1138046	4	24.80369851	0.099475622	0.082827966	0.222505067	0.314589911	9.04653	2.23678	1.20099	3.79811	0.58317	0.36764	0.4823	0.824	0.35971	0.34428
1	15	1138276	7	26.23726443	0.100440465	0.1089736	0.185773393	0.250166963	4.26666	1.84959	0.9217	2.29567	0.39314	0.2356	0.31549	0.8147	0.19001	0.17228
1	15	1138026	6	26.33553431	0.1011588	0.099169019	0.19157815	0.255450987	5.62414	1.89384	1.02006	2.57592	0.4407	0.26244	0.35227	0.82332	0.22815	0.21112
1	15	1138111	8	25.85265075	0.08974665	0.103687942	0.158741411	0.208896829	2.74556	1.76877	0.86555	2.01467	0.33658	0.18818	0.25824	0.8358	0.12975	0.11871
1	15	1138083	3	25.01881989	0.096863859	0.079324464	0.217406508	0.296773136	8.9865	2.24445	1.22111	3.74126	0.57817	0.35457	0.47051	0.83335	0.34049	0.32964
1	15	1138193	3	24.84095289	0.100789446	0.084747763	0.218176955	0.296681707	8.64742	2.16468	1.18929	3.50076	0.55563	0.34316	0.45406	0.82675	0.33021	0.31525
1	15	1138124	6	24.58983851	0.092478534	0.076522941	0.201588532	0.281503158	8.14216	2.17984	1.20851	3.67868	0.57253	0.34257	0.45901	0.84107	0.32006	0.31268
1	15	1138231	4	25.65911269	0.101174503	0.089913125	0.213247351	0.288788216	7.85051	2.10772	1.12525	3.21186	0.52515	0.32317	0.42824	0.82294	0.30395	0.28677
1	16	1138077	7	26.55674474	0.101211482	0.102159571	0.195483614	0.268478283	5.56152	1.93144	0.99072	2.62803	0.44874	0.27319	0.36358	0.81554	0.23802	0.21878
1	16	1138032	6	24.91491422	0.10397166	0.101523849	0.212209494	0.278893273	6.73905	2.04103	1.02411	2.74707	0.46625	0.28757	0.38072	0.81272	0.25923	0.23846
1	16	1138105	5	25.00046512	0.107134263	0.096835774	0.218563467	0.289791408	7.7156	2.04009	1.10635	2.99261	0.49907	0.31032	0.40947	0.81452	0.29392	0.27292
1	16	1138106	4	25.14862551	0.09472043	0.088303051	0.201285872	0.282306678	7.03566	2.12505	1.07267	3.19702	0.52347	0.31868	0.42412	0.82682	0.28938	0.27422
1	16	1138130	6	25.0393558	0.098158081	0.090318761	0.204352389	0.282674201	7.15559	2.08187	1.0868	3.12974	0.51571	0.31496	0.41864	0.82435	0.28922	0.27275
1	16	1138181	4	26.08218495	0.102332474	0.088640828	0.209061101	0.29182877	7.77288	2.04296	1.15446	3.29226	0.53405	0.32941	0.4361	0.82352	0.31395	0.29703
1	16	1138315	2	27.11496686	0.106027715	0.096454262	0.20797605	0.297603123	7.07425	1.96153	1.09925	3.08543	0.51046	0.32043	0.42113	0.81249	0.30459	0.28285
1	16	1138092	4	25.93040135	0.103461367	0.09365857	0.216652718	0.304250619	7.77176	2.09404	1.10467	3.24851	0.52925	0.33385	0.43786	0.81375	0.31854	0.29745
1	16	1138118	3	25.15977677	0.110791979	0.0921702	0.24439162	0.34688889	9.87816	2.20586	1.20204	3.76357	0.58015	0.38441	0.49323	0.80304	0.39584	0.36824
1	16	1138020	4	26.23618554	0.112571497	0.100986397	0.225901064	0.309692763	7.95828	2.00673	1.11472	3.06668	0.5082	0.32567	0.42423	0.80329	0.31861	0.29256
1	17	1138053	3	24.70753199	0.100498604	0.078647624	0.224339415	0.326664751	9.61555	2.23226	1.27783	4.15352	0.61192	0.38957	0.50892	0.82603	0.39123	0.37778
1	17	1138975	4	22.40293704	0.088093984	0.055855991	0.256353811	0.449916858	13.31939	2.91	1.57716	8.05494	0.77913	0.5541	0.68659	0.8321	0.61774	0.61207
1	17	1138028	3	24.6925167	0.078282624	0.057675534	0.193597296	0.30943069	8.97959	2.47306	1.35729	5.36503	0.68578	0.41551	0.55404	0.85823	0.39467	0.40761
1	17	1138125	4	27.55667114	0.100845012	0.091165855	0.215350451	0.299972768	7.83824	2.13546	1.10617	3.29041	0.53384	0.33387	0.43948	0.81804	0.31578	0.29672
1	17	1138155	3	29.85931239	0.121749015	0.131106969	0.22795715	0.309266799	5.43669	1.87235	0.92862	2.35889	0.40457	0.26847	0.34423	0.76825	0.24195	0.20998
1	17	1138283	4	25.87765547	0.084583382	0.06779618	0.194363203	0.301710872	8.26551	2.29789	1.24761	4.45026	0.63305	0.38481	0.51244	0.84658	0.36303	0.36302
1	17	1138191	7	25.57340495	0.092456927	0.090486709	0.19480075	0.269748042	6.33765	2.10694	1.02177	2.98108	0.49762	0.29867	0.39971	0.82822	0.26121	0.24643
1	17	1138310	6	24.36048154	0.086386511	0.071808606	0.202454294	0.294001497	8.42186	2.34359	1.20301	4.09424	0.6074	0.36737	0.49018	0.84346	0.3427	0.33891
1	17	1138063	7	25.7776217	0.09018014	0.079101857	0.195769236	0.272472532	7.44317	2.17087	1.14005	3.44458	0.55001	0.32612	0.43847	0.84058	0.29574	0.28707
1	17	1138015	3	25.23019739	0.097265937	0.078000299	0.225709486	0.317323209	9.63318	2.32054	1.24699	4.06823	0.60538	0.38063	0.49992	0.82936	0.37468	0.36301
1	18	1138047	2	24.76063974	0.097150861	0.071838338	0.232197053	0.334547528	10.63402	2.39007	1.35235	4.65695	0.64645	0.4121	0.53805	0.83297	0.41779	0.41047
1	18	1138147	7	24.5677404	0.085547407	0.072556864	0.203400831	0.29827788	8.37026	2.37764	1.17904	4.11095	0.60868	0.37067	0.49325	0.84138	0.3453	0.34058
1	18	1138141	7	26.03109998	0.083150878	0.085604581	0.172411312	0.234083216	5.11026	2.07348	0.97134	2.73447	0.46445	0.2626	0.35906	0.84519	0.20998	0.20049
1	18	1138165	7	28.22250532	0.101099774	0.113533199	0.178783957	0.237769147	3.41771	1.76839	0.89049	2.09427	0.35364	0.20961	0.28186	0.81466	0.1595	0.14332
1	18	1138031	6	25.88598763	0.085689602	0.082826158	0.179970265	0.248785868	5.94318	2.10026	1.03457	3.00371	0.50046	0.2882	0.3916	0.84349	0.24345	0.23416
1	18	1138312	6	27.23887661	0.101635182	0.112156105	0.192291006	0.25439473	4.38726	1.89197	0.90619	2.26822	0.38805	0.23494	0.31335	0.80975	0.18841	0.16977
1	18	1138220	4	27.90580682	0.103725057	0.114642225	0.189788383	0.247200055	4.07208	1.82973	0.90477	2.15627	0.36634	0.22037	0.29466	0.80986	0.17385	0.1559
1	18	1138005	6	24.09998071	0.076973364	0.065762726	0.181874819	0.272329554	7.41515	2.36283	1.17047	4.14109	0.61098	0.35526	0.48107	0.85675	0.31494	0.31784
1	18	1138180	6	24.0934082	0.084863738	0.071810708	0.204921724	0.306630144	8.50878	2.41471	1.18177	4.26998	0.62049	0.38171	0.50589	0.84013	0.3585	0.35398
1	18	1138313	6	25.06261327	0.091986415	0.08652697	0.193375604	0.271737192	6.6293	2.10222	1.0631	3.14049	0.51697	0.30943	0.41455	0.83214	0.27522	0.26211
1	19	1138037	5	24.77705532	0.094619017	0.081169578	0.202815692	0.280992814	7.83674	2.1435	1.1657	3.4618	0.55175	0.33204	0.44391	0.83564	0.30873	0.29788
1	19	1138188	7	24.784097	0.083442042	0.07813058	0.177553124	0.257031604	6.17781	2.12786	1.06798	3.28977	0.53377	0.30902	0.41911	0.84628	0.2659	0.25893
1	19	1138234	7	24.43370024	0.084072804	0.076396659	0.189156448	0.269951024	7.07263	2.24991	1.10048	3.53354	0.55884	0.32889	0.44342	0.84451	0.29069	0.2843
1	19	1138051	5	25.73600946	0.086699042	0.077190546	0.192017053	0.269696921	7.26993	2.21475	1.12318	3.49391	0.55495	0.32685	0.44055	0.84365	0.29204	0.285
1	19	1138297	7	25.55619798	0.089579352	0.082350905	0.193296686	0.273317988	6.94588	2.15783	1.08778	3.31894	0.53692	0.32021	0.42958	0.83651	0.28627	0.2755
1	19	1138226	6	26.33759192	0.097051173	0.096372307	0.199358799	0.276915914	6.20634	2.05416	1.00704	2.8734	0.48366	0.2955	0.39272	0.81922	0.26104	0.24287
1	19	1138058	5	25.85414975	0.094615348	0.086862381	0.218163358	0.298150681	8.18818	2.30579	1.08926	3.43245	0.54878	0.34052	0.4497	0.82376	0.31635	0.30039
1	19	1138138	4	27.57529809	0.095661557	0.098129639	0.176833782	0.240123724	4.62353	1.84854	0.97485	2.44701	0.41979	0.24415	0.33058	0.82979	0.20062	0.18606
1	19	1138262	6	25.25971206	0.094669173	0.081270907	0.212883039	0.302032649	8.43266	2.2487	1.16486	3.71637	0.57594	0.35658	0.47135	0.82947	0.3388	0.32613
1	19	1138103	6	27.26115775	0.093632148	0.094488972	0.171029913	0.23102671	4.55818	1.82662	0.99093	2.44501	0.41945	0.23931	0.32622	0.83683	0.19528	0.18253
1	20	1138269	7	25.66594838	0.088258032	0.095018058	0.166165124	0.229680756	3.99842	1.88272	0.92886	2.41723	0.41473	0.23632	0.32228	0.83676	0.18337	0.17118
1	20	1138167	7	25.79543887	0.097170428	0.099444386	0.188753855	0.257083295	5.26761	1.9425	0.97713	2.5852	0.44215	0.26401	0.35402	0.82245	0.22345	0.20665
1	20	1138295	7	25.09587195	0.091757535	0.093172994	0.185761616	0.262707593	5.4987	2.02448	0.98481	2.81957	0.47638	0.28419	0.38121	0.82747	0.24192	0.22686
1	20	1138205	5	25.33056378	0.091564599	0.082086527	0.18929866	0.284805976	6.81185	2.06738	1.11546	3.46958	0.55253	0.33468	0.4463	0.83343	0.3067	0.29513
1	20	1138252	2	24.19225549	0.102264692	0.075668709	0.245946272	0.376553233	11.28049	2.405	1.35148	4.97634	0.66535	0.44743	0.5701	0.81738	0.47476	0.45658
1	20	1138189	6	24.42021228	0.09053779	0.079578863	0.199103268	0.29424177	7.60982	2.19912	1.13771	3.69749	0.57424	0.3511	0.46647	0.83375	0.32621	0.3157
1	20	1138078	6	24.80807982	0.100952778	0.089649633	0.21386156	0.302717125	7.90484	2.11843	1.12608	3.37667	0.54303	0.34015	0.44745	0.81904	0.32445	0.30586
1	20	1138311	7	27.5118608	0.098298975	0.102667453	0.176515551	0.228204642	4.25615	1.7957	0.95745	2.22276	0.37941	0.21824	0.29666	0.82942	0.17396	0.1597
1	20	1138235	6	29.18133999	0.101660275	0.101576778	0.179943873	0.237449435	4.70537	1.77005	1.00082	2.33764	0.40077	0.23335	0.31584	0.82714	0.19579	0.18022
1	20	1138210	5	24.19809638	0.096291657	0.073396085	0.226716609	0.327585612	10.11505	2.35448	1.31195	4.46326	0.63392	0.40142	0.52561	0.83266	0.40175	0.3935
1	21	1138154	6	25.27272298	0.103651161	0.102744748	0.214477424	0.293089039	6.74022	2.06922	1.00882	2.85259	0.48087	0.30254	0.39724	0.8066	0.27551	0.25251
1	21	1138121	7	25.02862537	0.103440411	0.09551305	0.217100987	0.298853809	7.61237	2.0988	1.083	3.12893	0.51561	0.3238	0.42549	0.81321	0.30518	0.28395
1	21	1138114	2	24.62549391	0.093074008	0.069086137	0.221878265	0.325087057	10.12704	2.38389	1.34722	4.70553	0.64946	0.40775	0.53586	0.83901	0.40606	0.40295
1	21	1138250	3	25.08920846	0.10386057	0.081308607	0.229332068	0.323089156	9.78349	2.20808	1.27736	3.97362	0.59788	0.3802	0.49693	0.82358	0.38335	0.36783
1	21	1138238	6	24.8511206	0.099788408	0.090855778	0.220343826	0.316138312	8.12659	2.20811	1.09832	3.47956	0.55353	0.35313	0.4609	0.81358	0.33834	0.31748
1	21	1138115	7	24.24474704	0.104599812	0.096324935	0.223514867	0.32421332	7.96239	2.13686	1.08591	3.36583	0.5419	0.35141	0.45535	0.80444	0.34107	0.31569
1	21	1138014	7	25.05806002	0.097208949	0.097877842	0.200870576	0.286404255	6.15281	2.06638	0.99317	2.92614	0.49059	0.30412	0.4018	0.8144	0.27043	0.2506
1	21	1138006	6	26.5814157	0.109678336	0.106019753	0.214542109	0.295224978	6.65768	1.9561	1.03451	2.78462	0.47155	0.2987	0.39106	0.8021	0.27816	0.25317
1	21	1138170	6	26.00897955	0.105231348	0.0987191	0.220169437	0.304102515	7.54751	2.09224	1.06597	3.08048	0.50986	0.3236	0.4233	0.80776	0.30591	0.28246
1	21	1138168	5	25.67802631	0.098865801	0.093019607	0.213688897	0.301245072	7.47401	2.1614	1.06285	3.23851	0.52814	0.33162	0.43579	0.81544	0.30896	0.28903
1	22	1138054	4	24.35432856	0.095405536	0.072621999	0.235346536	0.354043106	10.67481	2.4668	1.31373	4.87515	0.65958	0.43084	0.55645	0.8271	0.44079	0.43015
1	22	1138110	5	24.26262837	0.097231929	0.070963043	0.236757057	0.344941655	10.9984	2.43497	1.37018	4.86086	0.65875	0.42483	0.55185	0.83159	0.43551	0.42797
1	22	1138246	6	25.16420995	0.095499266	0.080540894	0.209741151	0.293791977	8.35035	2.19626	1.18572	3.64774	0.56968	0.34855	0.46295	0.8327	0.33042	0.31897
1	22	1138120	3	23.92662276	0.099170982	0.075567	0.247652368	0.368890305	11.26928	2.49723	1.31236	4.88163	0.65996	0.43998	0.56291	0.81939	0.45921	0.44272
1	22	1138299	6	23.64693786	0.095868276	0.071014475	0.235951718	0.3489536	10.89039	2.46121	1.34998	4.91384	0.66181	0.42889	0.55591	0.83055	0.439	0.43093
1	22	1138976	6	22.96573081	0.081428671	0.057741098	0.217364276	0.357941053	10.52489	2.66938	1.41024	6.19907	0.72219	0.46562	0.6049	0.84743	0.46924	0.47922
1	22	1138215	7	25.11513725	0.085783581	0.085710282	0.181181911	0.262931365	5.73123	2.11208	1.00086	3.06768	0.50832	0.30014	0.40417	0.83581	0.25531	0.24373
1	22	1138261	3	25.29246184	0.086944245	0.076019518	0.199231114	0.288677114	7.82968	2.29148	1.14371	3.79741	0.58311	0.35214	0.47014	0.83967	0.32327	0.31606
1	22	1138197	3	25.5122364	0.094611191	0.075033451	0.227938798	0.323143014	9.95743	2.40922	1.26092	4.30665	0.62311	0.39319	0.51562	0.83166	0.38782	0.37843
1	22	1138192	4	27.09475423	0.106429875	0.102121443	0.220834049	0.296239217	7.29509	2.07493	1.04219	2.90085	0.48729	0.30756	0.40328	0.80629	0.28625	0.26262
1	23	1138266	6	25.73497092	0.098623171	0.096858956	0.216784334	0.299299082	7.26609	2.19811	1.01821	3.09005	0.51101	0.32163	0.42224	0.81148	0.29427	0.27297
1	23	1138100	4	28.00721277	0.100138586	0.102999235	0.190708689	0.255675481	5.14814	1.90445	0.97223	2.4823	0.42567	0.25493	0.34146	0.81909	0.21539	0.19769
1	23	1138142	3	25.77418456	0.103432791	0.078816876	0.237660134	0.331990941	10.51523	2.29773	1.31232	4.21218	0.61628	0.395	0.5145	0.8244	0.40297	0.38855
1	23	1138024	7	25.17186827	0.090925885	0.080937554	0.205518299	0.300841535	7.87438	2.26028	1.12341	3.71696	0.576	0.3559	0.47084	0.83022	0.33224	0.32015
1	23	1138279	6	25.47056288	0.100965694	0.088474911	0.229884687	0.321334714	8.98422	2.27686	1.14118	3.63193	0.56821	0.36375	0.47405	0.81502	0.3548	0.33453
1	23	1138298	7	24.89937338	0.087913203	0.092624615	0.181730374	0.257591674	5.15789	2.06716	0.94913	2.78103	0.47104	0.27876	0.37506	0.82977	0.2302	0.21617
1	23	1138194	5	25.42926354	0.09054097	0.082297519	0.200188008	0.285145297	7.40317	2.21102	1.10017	3.46481	0.55205	0.33464	0.44612	0.83307	0.30496	0.29329
1	23	1138040	5	25.59872151	0.083870591	0.075875267	0.188747233	0.275901275	7.09213	2.25046	1.10537	3.63625	0.56862	0.33725	0.45338	0.84343	0.30051	0.29423
1	23	1138214	5	25.72845339	0.094161693	0.085392442	0.206365702	0.287680237	7.60917	2.19161	1.10269	3.36892	0.54222	0.33119	0.44019	0.82863	0.30497	0.29095
1	23	1138255	6	24.9052032	0.093670936	0.083175756	0.210124093	0.291530502	8.03671	2.24322	1.12618	3.50499	0.55605	0.34038	0.45201	0.83015	0.3164	0.30344
1	24	1138260	7	25.2283973	0.092710034	0.097671034	0.187078456	0.250343218	5.16601	2.01789	0.94921	2.56313	0.4387	0.2588	0.34861	0.82671	0.21211	0.19693
1	24	1138293	6	24.31315812	0.086616136	0.072268723	0.206127647	0.296871863	8.60543	2.37978	1.19853	4.10789	0.60845	0.36967	0.49238	0.84212	0.34581	0.34142
1	24	1138012	5	23.80813548	0.095416056	0.071924947	0.23235118	0.347319858	10.56522	2.43514	1.32661	4.82892	0.65688	0.42533	0.55151	0.8297	0.43321	0.4243
1	24	1138245	3	23.98764649	0.099731766	0.072711557	0.246433393	0.358101266	11.50412	2.47096	1.37161	4.92496	0.66244	0.4348	0.56033	0.82598	0.45311	0.4416
1	24	1138254	6	23.79360667	0.081254894	0.065165186	0.199980951	0.297232584	8.73253	2.46116	1.24691	4.56122	0.64037	0.3855	0.51531	0.85113	0.35928	0.36245
1	24	1138112	5	24.22234648	0.083657745	0.065839363	0.194855723	0.284788125	8.45372	2.3292	1.27063	4.3255	0.62445	0.36976	0.49739	0.85342	0.34308	0.34583
1	24	1138146	4	24.80421891	0.097772208	0.076608225	0.224267612	0.314918595	9.70612	2.29378	1.27626	4.11077	0.60867	0.38086	0.50123	0.83179	0.37618	0.36599
1	24	1138218	4	27.31365967	0.0960205	0.090405023	0.182338203	0.23742174	5.74061	1.89895	1.06211	2.6262	0.44846	0.25677	0.34959	0.83893	0.22046	0.20808
1	24	1138109	7	25.09253832	0.092058975	0.082369882	0.198824789	0.267660824	7.37486	2.15975	1.11763	3.2495	0.52936	0.31319	0.42142	0.83819	0.28193	0.27139
1	24	1138230	7	25.27476059	0.100920057	0.091193782	0.208245484	0.280024398	7.41215	2.06347	1.10666	3.07065	0.50868	0.30993	0.41234	0.82416	0.28709	0.27023
1	25	1138224	8	26.15912587	0.091547938	0.102755824	0.174349768	0.234525013	3.84732	1.90446	0.89093	2.28235	0.39068	0.22689	0.30738	0.82698	0.17226	0.15815
1	25	1138043	3	26.62520772	0.09706788	0.095441486	0.192443106	0.270947742	5.88515	1.98256	1.01704	2.83889	0.47902	0.28995	0.38676	0.82222	0.25527	0.23807
1	25	1138107	6	27.90975283	0.101850911	0.111550875	0.179898064	0.243058352	3.71283	1.76629	0.91304	2.1789	0.37085	0.22084	0.29644	0.81466	0.17424	0.15718
1	25	1138087	6	25.03604618	0.090454677	0.082572657	0.189756679	0.271101545	6.74632	2.09781	1.09546	3.28319	0.53306	0.31701	0.42574	0.83692	0.28378	0.27298
1	25	1138021	5	23.29125858	0.096969558	0.067839222	0.248767053	0.383676647	12.02088	2.56541	1.4294	5.65568	0.6995	0.47003	0.59912	0.82693	0.50025	0.49072
1	25	1138244	5	24.44468397	0.083651932	0.07123845	0.185369251	0.283156258	7.34439	2.21596	1.17425	3.97477	0.59797	0.35598	0.47789	0.84708	0.32453	0.32182
1	25	1138227	7	24.33021101	0.0989836	0.091381383	0.208594919	0.287713291	7.3369	2.10737	1.08319	3.14849	0.5179	0.31887	0.42246	0.82155	0.29458	0.27699
1	25	1138056	6	24.51998577	0.097990364	0.077488947	0.215949348	0.30089527	9.12768	2.20378	1.26457	3.88307	0.59042	0.36319	0.48135	0.83448	0.35369	0.34395
1	25	1138133	7	25.68620788	0.089350913	0.082968529	0.180168954	0.252892261	6.08732	2.01642	1.07693	3.04805	0.50594	0.29321	0.39751	0.84204	0.25465	0.24483
1	25	1138117	3	24.71928759	0.099091322	0.08216689	0.219321137	0.31492724	8.90623	2.21332	1.20598	3.83278	0.58616	0.36937	0.48466	0.82474	0.36158	0.34664
1	26	1138143	5	25.44371852	0.104503397	0.093328766	0.216102832	0.301740511	7.81343	2.0679	1.11973	3.23309	0.52753	0.33158	0.43554	0.81491	0.31755	0.29683
1	26	1138296	7	26.53728927	0.105484495	0.110572772	0.191916366	0.254617708	4.67708	1.81938	0.95398	2.30272	0.39444	0.23836	0.31816	0.81135	0.19949	0.1803
1	26	1138249	4	24.37275356	0.095622051	0.074115973	0.221918642	0.327315166	9.7284	2.32079	1.29017	4.41626	0.63074	0.39963	0.52315	0.83178	0.39816	0.38921
1	26	1138229	7	25.47851121	0.096760872	0.089780812	0.195164285	0.270226679	6.60221	2.01698	1.07775	3.00985	0.50123	0.30074	0.40253	0.82888	0.27073	0.25583
1	26	1138275	7	26.02883493	0.092122407	0.101717213	0.171723252	0.233824918	3.81657	1.86408	0.90567	2.29877	0.39371	0.22806	0.30925	0.82832	0.17527	0.16126
1	26	1138268	6	29.8055161	0.111492144	0.127627099	0.181936993	0.235429253	2.6132	1.63184	0.87358	1.84467	0.29693	0.17891	0.23908	0.8013	0.13006	0.11391
1	26	1138264	6	27.81091891	0.104605826	0.114377681	0.187463574	0.250529401	3.99428	1.79209	0.91457	2.19037	0.37311	0.22539	0.30088	0.80886	0.18081	0.16223
1	26	1138104	5	26.30916877	0.105819048	0.101669114	0.208596048	0.277385194	6.58161	1.97125	1.04082	2.72831	0.46356	0.2854	0.37813	0.81306	0.25951	0.23867
1	26	1138002	6	30.77740932	0.11518712	0.128512927	0.198456953	0.253584488	3.66361	1.72291	0.89631	1.97322	0.32733	0.20234	0.26763	0.79286	0.15931	0.13934
1	26	1138280	6	26.80073995	0.104915306	0.103664798	0.212049514	0.281658452	6.5531	2.02115	1.01206	2.71701	0.46193	0.28674	0.37862	0.80936	0.25826	0.23646
1	27	1138202	7	26.15839373	0.088825651	0.092560485	0.181047237	0.242535613	5.15981	2.03823	0.95965	2.62029	0.44756	0.25908	0.35139	0.83489	0.21014	0.19736
1	27	1138074	4	25.57445345	0.099939467	0.084153872	0.223027313	0.316484025	8.96383	2.23162	1.18758	3.76078	0.5799	0.36705	0.48071	0.82181	0.35918	0.34253
1	27	1138273	6	26.11530129	0.094257329	0.088552259	0.203543217	0.283060306	7.12766	2.15944	1.06443	3.19653	0.52342	0.31907	0.42442	0.8263	0.28899	0.27368
1	27	1138069	5	25.93087273	0.088429245	0.077491811	0.195281948	0.277737639	7.50491	2.20834	1.14114	3.58409	0.56371	0.33598	0.45084	0.84097	0.30542	0.29766
1	27	1138251	7	26.28721067	0.090205226	0.092045577	0.190894674	0.258397124	5.85733	2.11623	0.98001	2.80727	0.47469	0.28101	0.37804	0.83014	0.23668	0.22254
1	27	1138022	5	29.277427	0.106963604	0.112246071	0.207493527	0.277392757	5.50355	1.93985	0.95294	2.47129	0.42385	0.26457	0.34854	0.80123	0.22957	0.20666
1	27	1138239	3	24.76963141	0.086239841	0.064404082	0.223577119	0.341769676	10.42381	2.5925	1.33904	5.30665	0.68287	0.43521	0.56828	0.84142	0.43347	0.43485
1	27	1138122	6	25.86401418	0.092018487	0.081327693	0.204165095	0.289402641	7.79788	2.21874	1.13145	3.55848	0.56126	0.34174	0.45478	0.833	0.31631	0.30485
1	27	1138288	5	26.31596602	0.096081032	0.085899576	0.213802536	0.30123423	8.08144	2.22523	1.11853	3.50682	0.55623	0.34609	0.45654	0.82402	0.32596	0.31015
1	27	1138164	4	25.11990175	0.103341748	0.083364773	0.243890449	0.339089261	10.43062	2.36004	1.23963	4.06754	0.60533	0.39344	0.50929	0.81658	0.39941	0.38009
1	28	1138221	6	25.26829106	0.097612811	0.081816486	0.223388578	0.309868015	9.12618	2.28852	1.19307	3.78735	0.58223	0.36439	0.47951	0.82659	0.35304	0.33901
1	28	1138175	6	24.6329545	0.087439504	0.072706936	0.219856857	0.314196398	9.4183	2.51439	1.20263	4.32141	0.62416	0.38824	0.51221	0.83701	0.37073	0.36469
1	28	1138059	7	25.67296334	0.092023401	0.092322645	0.197063054	0.272306794	6.27245	2.14145	0.99676	2.94951	0.49361	0.29806	0.39796	0.82532	0.25871	0.24299
1	28	1138068	6	26.1197383	0.093484371	0.09122329	0.197555379	0.271117633	6.47037	2.11324	1.02479	2.97202	0.49648	0.29885	0.3995	0.82695	0.26258	0.24727
1	28	1138222	3	24.57665145	0.092647394	0.069478626	0.230779878	0.340694883	10.60483	2.49095	1.33347	4.90359	0.66122	0.42348	0.55178	0.83466	0.42669	0.42155
1	28	1138291	5	24.8695432	0.101435246	0.085800121	0.220545233	0.287914656	8.71011	2.17425	1.18223	3.35564	0.54083	0.33062	0.43928	0.82808	0.31544	0.30062
1	28	1138008	7	25.37086492	0.082216008	0.090133252	0.169195378	0.227570579	4.42704	2.05794	0.91216	2.52482	0.4326	0.24383	0.33374	0.84259	0.18556	0.17518
1	28	1138140	7	26.1033533	0.081807169	0.086507473	0.16441717	0.221279139	4.48657	2.00981	0.94567	2.55792	0.43787	0.24293	0.3342	0.84854	0.18674	0.17778
1	28	1138052	6	25.19799664	0.092785139	0.086734659	0.197272077	0.260923265	6.87426	2.12612	1.06976	3.00829	0.50103	0.29542	0.39802	0.83528	0.26027	0.24785
1	28	1138278	7	25.15866057	0.094794426	0.098451915	0.196569942	0.260112128	5.74078	2.07364	0.96285	2.64202	0.45085	0.26997	0.36163	0.8225	0.22709	0.21045
1	29	1138036	6	24.68027042	0.086586516	0.075915992	0.20303292	0.286167705	8.05384	2.34486	1.14056	3.76953	0.58067	0.34941	0.46715	0.8405	0.31941	0.31245
1	29	1138223	6	24.43404266	0.09433721	0.073738051	0.235415182	0.33443372	10.52459	2.49546	1.27936	4.53543	0.63869	0.40805	0.53225	0.83046	0.40754	0.39825
1	29	1138082	6	25.27599603	0.088508244	0.079386149	0.193953745	0.268491537	7.23894	2.19136	1.11491	3.3821	0.5436	0.32062	0.43192	0.84142	0.28654	0.27799
1	29	1138190	6	26.14059383	0.09682979	0.092158273	0.201568518	0.276220743	6.75148	2.08168	1.05069	2.99724	0.49966	0.30326	0.40409	0.82425	0.27234	0.25583
1	29	1138018	6	26.75894829	0.098483738	0.096291489	0.197476576	0.265977403	6.1588	2.00517	1.02277	2.76221	0.4684	0.28192	0.37689	0.82291	0.24777	0.23068
1	29	1138139	3	24.09813414	0.090606089	0.066016164	0.225591106	0.349147175	10.55809	2.4898	1.37248	5.28881	0.68197	0.43942	0.57102	0.83745	0.44607	0.44444
1	29	1138304	4	24.14942998	0.098435226	0.069529263	0.254601555	0.37216389	12.26058	2.58649	1.41574	5.35262	0.68517	0.45536	0.58345	0.82712	0.48089	0.4711
1	29	1138309	7	26.57376471	0.088333731	0.090780971	0.172755147	0.240531722	4.82056	1.95571	0.97304	2.64958	0.45199	0.26017	0.35356	0.83748	0.21182	0.19976
1	29	1138176	7	25.73677291	0.087563011	0.089136506	0.180312876	0.248561155	5.40764	2.05924	0.98235	2.78854	0.47209	0.27434	0.37158	0.83659	0.22712	0.21505
1	29	1138067	7	25.43919717	0.089438027	0.082248773	0.197330148	0.273638171	7.19245	2.20633	1.08741	3.32696	0.53778	0.32082	0.43035	0.83653	0.28682	0.2761
1	30	1138097	7	26.55620274	0.084746145	0.087632314	0.16740283	0.232397984	4.67078	1.97534	0.96707	2.65197	0.45235	0.2559	0.34983	0.84358	0.20396	0.19376
1	30	1138286	7	26.858516	0.105552901	0.104456587	0.21963427	0.292597819	6.95451	2.0808	1.0105	2.80114	0.47384	0.29858	0.39178	0.80478	0.27263	0.249
1	30	1138038	7	27.3307677	0.096573738	0.103223805	0.18549352	0.249611655	4.67018	1.92074	0.93558	2.41816	0.41489	0.24644	0.33112	0.82101	0.20042	0.18387
1	30	1138137	7	26.58808102	0.105455546	0.103231356	0.201829686	0.268410714	6.00487	1.91388	1.02155	2.60009	0.44446	0.27095	0.36041	0.81438	0.24133	0.22132
1	30	1138060	7	26.12433502	0.09996953	0.103908509	0.188245707	0.254112043	4.90267	1.88303	0.96209	2.44554	0.41954	0.25103	0.33635	0.81866	0.21015	0.19252
1	30	1138169	6	27.77766062	0.102406273	0.106751695	0.179497715	0.238837668	4.19094	1.7528	0.95929	2.23732	0.3822	0.22469	0.30305	0.82124	0.18342	0.16704
1	30	1138050	7	25.53290704	0.093613381	0.080991076	0.196567942	0.2699046	7.4395	2.09978	1.15585	3.33252	0.53838	0.31891	0.42893	0.83912	0.29173	0.2818
1	30	1138070	6	24.96646703	0.101800429	0.085039966	0.218007587	0.299331515	8.64848	2.14152	1.19709	3.51989	0.55751	0.34564	0.45663	0.82562	0.33473	0.31924
1	30	1138263	3	25.45839464	0.110682352	0.090594247	0.230975556	0.306160624	9.2264	2.08683	1.22174	3.37947	0.54332	0.34223	0.44913	0.81687	0.34175	0.32132
1	30	1138102	4	26.32449335	0.100433897	0.080239556	0.219913628	0.297825084	9.18822	2.18964	1.25168	3.7117	0.57552	0.35387	0.46909	0.83193	0.34483	0.333
1	31	1138099	5	25.37175718	0.115420317	0.093780018	0.247742806	0.327409456	10.10338	2.14644	1.23076	3.49125	0.55469	0.35999	0.4663	0.80664	0.37019	0.34441
1	31	1138071	5	26.61739252	0.112018893	0.092650583	0.225483848	0.292050612	8.74473	2.01291	1.20905	3.15217	0.51832	0.32149	0.42464	0.81871	0.31735	0.29741
1	31	1138305	5	25.62831148	0.095999231	0.077670027	0.215568424	0.316314748	9.00707	2.24552	1.23599	4.07255	0.60572	0.3802	0.4997	0.83006	0.37224	0.36103
1	31	1138284	6	26.71907425	0.109004312	0.103887771	0.214335487	0.285497622	6.83152	1.9663	1.04925	2.74814	0.4664	0.29104	0.38346	0.80781	0.2695	0.24657
1	31	1138116	4	27.24095236	0.101324378	0.098071895	0.194648062	0.266301741	5.92467	1.92104	1.03316	2.71537	0.4617	0.2787	0.37215	0.82082	0.24732	0.22936
1	31	1138034	6	27.02902665	0.106733449	0.106985955	0.195811282	0.275093311	5.31942	1.83458	0.99764	2.5713	0.43998	0.27196	0.35973	0.80789	0.24168	0.21987
1	31	1138101	5	24.65737141	0.109450772	0.083486375	0.252215236	0.366802773	11.16231	2.30437	1.311	4.39356	0.62919	0.42221	0.53851	0.80907	0.44848	0.42386
1	31	1138136	4	23.98030422	0.103101246	0.065695824	0.250535791	0.387952885	12.58661	2.43	1.56937	5.90529	0.71037	0.47846	0.60917	0.82913	0.5224	0.51501
1	31	1138185	6	23.58571492	0.094455714	0.065919317	0.239984132	0.385632906	11.58534	2.54071	1.4329	5.85007	0.70803	0.47578	0.60644	0.82931	0.5049	0.49781
1	31	1138973	2	23.14120366	0.086227059	0.057705246	0.230299848	0.410194303	11.49655	2.67085	1.49427	7.10844	0.75334	0.51531	0.6512	0.83673	0.55208	0.55363
1	32	1138042	4	25.53142581	0.088856143	0.067674155	0.200901011	0.301024279	8.84089	2.26097	1.313	4.44814	0.6329	0.3843	0.51199	0.84691	0.36907	0.36923
1	32	1138174	6	26.60664423	0.098214257	0.091617737	0.198492534	0.275218454	6.67635	2.02102	1.072	3.00399	0.5005	0.30314	0.40426	0.82519	0.27468	0.25837
1	32	1138127	5	26.89105961	0.088728349	0.077658375	0.195533283	0.276779463	7.51529	2.20373	1.14255	3.56406	0.56179	0.33446	0.449	0.84105	0.304	0.29617
1	32	1138094	4	25.74850338	0.101504092	0.074210576	0.238837374	0.338785246	10.96935	2.35298	1.36778	4.56519	0.64062	0.41169	0.53562	0.82873	0.42357	0.41298
1	32	1138011	6	26.29761782	0.112764169	0.092616275	0.236617319	0.318306283	9.44598	2.09834	1.21754	3.43683	0.54923	0.35207	0.45856	0.81078	0.35642	0.33298
1	32	1138003	7	25.35053475	0.089205994	0.080400311	0.191459106	0.271354562	7.01575	2.14626	1.10952	3.37504	0.54286	0.32197	0.43284	0.83938	0.28871	0.2793
1	32	1138064	6	26.13086196	0.08555931	0.074757659	0.190326761	0.267776351	7.36621	2.2245	1.14449	3.58193	0.5635	0.3298	0.44555	0.84708	0.2948	0.28967
1	32	1138256	3	26.20959117	0.091884096	0.081016578	0.208710709	0.293408214	8.09635	2.27146	1.13414	3.62158	0.56725	0.3471	0.46101	0.83223	0.3228	0.31124
1	32	1138292	4	29.57438242	0.105590561	0.105943121	0.201238491	0.259565558	5.70362	1.90584	0.99667	2.45005	0.4203	0.2541	0.3391	0.81452	0.22067	0.20129
1	32	1138072	5	29.29707783	0.108914302	0.113930467	0.204175485	0.259310532	5.21405	1.87464	0.95597	2.27604	0.38951	0.23796	0.31626	0.80602	0.20152	0.18095
2	33	1138053	3	26.65939909	0.102832218	0.096491944	0.212821513	0.281609542	7.23339	2.0696	1.06571	2.91848	0.4896	0.30105	0.39906	0.81755	0.27646	0.25707
2	33	1138976	5	23.88759745	0.086698187	0.067206534	0.213775123	0.315802614	9.57378	2.46574	1.29003	4.69899	0.64906	0.40169	0.53106	0.84382	0.38839	0.38826
2	33	1138032	6	24.50446072	0.090407743	0.077377122	0.210908891	0.290536831	8.53313	2.33286	1.1684	3.75482	0.57937	0.35142	0.46838	0.83749	0.32728	0.31873
2	33	1138153	4	28.73132696	0.103074521	0.102952875	0.204355097	0.264764863	6.089	1.9826	1.00118	2.57171	0.44004	0.26684	0.35569	0.81595	0.2332	0.21401
2	33	1138250	4	25.71195881	0.099072849	0.084292358	0.223119178	0.302651	8.92083	2.25207	1.17535	3.59049	0.56432	0.35103	0.46311	0.82558	0.33749	0.32235
2	33	1138216	7	26.25458889	0.092616083	0.090582667	0.191958598	0.25734852	6.16389	2.07263	1.02245	2.84103	0.47931	0.28272	0.38086	0.83211	0.24331	0.22958
2	33	1138163	7	27.01411134	0.102091854	0.10738786	0.196735097	0.253643506	5.14899	1.92704	0.95068	2.36194	0.40511	0.24341	0.32562	0.8151	0.20235	0.18405
2	33	1138108	7	25.96901657	0.093065942	0.089428462	0.194385451	0.256727405	6.44292	2.08869	1.04067	2.87076	0.48331	0.28435	0.38341	0.8336	0.24658	0.23331
2	33	1138105	5	25.84016262	0.100807244	0.093291179	0.208016972	0.267217264	7.18419	2.06351	1.08057	2.86434	0.48245	0.28967	0.38761	0.82587	0.26218	0.24575
2	33	1138144	5	27.96668125	0.10359165	0.105030684	0.200383296	0.256207931	5.6636	1.93436	0.9863	2.43936	0.4185	0.25153	0.33644	0.81671	0.21545	0.19691
2	34	1138227	7	26.21260711	0.092887063	0.094298744	0.184399709	0.235396272	5.34959	1.9852	0.98503	2.49628	0.42796	0.24573	0.33423	0.8355	0.20098	0.18797
2	34	1138097	7	27.6515141	0.090651402	0.091268223	0.176402496	0.234045874	5.08338	1.94594	0.99324	2.56437	0.43889	0.25033	0.34127	0.83917	0.20464	0.19273
2	34	1138287	6	26.86068012	0.093024831	0.085326571	0.193689552	0.264335081	6.80971	2.08213	1.09022	3.09792	0.51195	0.30273	0.40743	0.83581	0.26978	0.25778
2	34	1138262	6	25.57438758	0.100206615	0.086110345	0.219827248	0.299758652	8.58686	2.19374	1.1637	3.4811	0.55368	0.34394	0.45401	0.8242	0.32964	0.31354
2	34	1138224	8	26.06727633	0.084649847	0.086019959	0.166834702	0.228048367	4.79408	1.97088	0.98407	2.65111	0.45222	0.25343	0.34753	0.84676	0.20238	0.19299
2	34	1138007	2	25.64085623	0.09498738	0.071764319	0.228768774	0.331157751	10.34919	2.40841	1.3236	4.61452	0.64378	0.40865	0.53453	0.83392	0.40975	0.40294
2	34	1138205	5	26.40893686	0.093202239	0.0872158	0.192670822	0.268978617	6.56676	2.06723	1.06864	3.08406	0.51029	0.30455	0.40846	0.8322	0.27108	0.25777
2	34	1138247	7	27.73586298	0.098037135	0.104545806	0.176787866	0.232591543	4.07418	1.80327	0.93774	2.22478	0.3798	0.22053	0.29878	0.82586	0.17423	0.15935
2	34	1138008	7	26.25898646	0.074497851	0.074476895	0.156886519	0.223455096	4.94542	2.10592	1.00028	3.00033	0.50004	0.27294	0.37738	0.86061	0.21456	0.21089
2	34	1138034	6	26.68904259	0.08554334	0.079241713	0.180044008	0.254377309	6.3002	2.10471	1.07952	3.21014	0.52496	0.30321	0.41157	0.8458	0.26203	0.2544
2	35	1138124	7	25.49914559	0.087387378	0.073968805	0.184918933	0.266609636	7.19375	2.11608	1.18141	3.60435	0.56563	0.3301	0.44641	0.84835	0.29834	0.29381
2	35	1138120	2	24.60050884	0.094498649	0.06737517	0.231971795	0.350450218	10.96074	2.45476	1.40257	5.20147	0.6775	0.43793	0.56828	0.83524	0.44994	0.44629
2	35	1138245	4	24.97078804	0.103874673	0.076055075	0.243221961	0.353958846	11.1428	2.34149	1.36578	4.65398	0.64627	0.42379	0.54637	0.82242	0.44358	0.42879
2	35	1138085	6	24.95604176	0.093855609	0.082819031	0.203916661	0.297051846	7.70732	2.17266	1.13326	3.58676	0.56396	0.34759	0.46031	0.82899	0.32571	0.31247
2	35	1138131	5	26.05166331	0.105299339	0.089075065	0.220584689	0.305970574	8.53955	2.09483	1.18214	3.43497	0.54904	0.34509	0.45329	0.81877	0.33764	0.3186
2	35	1138090	6	26.74760275	0.100321092	0.094065587	0.199748051	0.274913509	6.59117	1.99109	1.0665	2.92257	0.49013	0.29772	0.39658	0.82249	0.27018	0.25271
2	35	1138222	3	26.85523124	0.096770248	0.070597573	0.224138156	0.321358134	10.25934	2.31619	1.37073	4.55197	0.63977	0.40054	0.527	0.83794	0.40192	0.39733
2	35	1138303	7	26.0229626	0.101743009	0.089039142	0.219401237	0.297460773	8.32988	2.15643	1.14268	3.34079	0.53925	0.33525	0.4424	0.82135	0.31995	0.30224
2	35	1138009	2	26.37077531	0.097132089	0.07747763	0.215374811	0.295850519	9.06001	2.21734	1.25368	3.81853	0.58494	0.3574	0.47497	0.83589	0.34512	0.33583
2	35	1138201	6	25.11919053	0.101796033	0.074028703	0.243422202	0.335902894	11.2743	2.39127	1.37509	4.53747	0.63882	0.40901	0.533	0.8297	0.42042	0.41037
2	36	1138002	6
2	36	1138272	5	27.56466576	0.117145085	0.10506895	0.231107154	0.298648564	8.04534	1.97283	1.11494	2.84241	0.47949	0.30466	0.39834	0.80206	0.29759	0.27129
2	36	1138139	3	25.33668909	0.100905428	0.071808096	0.251628575	0.375638107	11.95312	2.49371	1.40521	5.23114	0.67903	0.45421	0.5802	0.82306	0.48291	0.4695
2	36	1138075	6	25.19437007	0.110009766	0.095398424	0.240599004	0.324192053	9.29649	2.18707	1.15316	3.3983	0.54528	0.35321	0.45791	0.80559	0.35226	0.32672
2	36	1138266	6	25.44308898	0.093961118	0.087415528	0.203472481	0.280089598	7.22524	2.1655	1.07488	3.20412	0.52428	0.31783	0.4237	0.82854	0.28766	0.27323
2	36	1138051	4	27.34637648	0.092936653	0.082388313	0.198863498	0.281427627	7.41044	2.13977	1.12803	3.41587	0.54709	0.32999	0.44078	0.83406	0.30307	0.29149
2	36	1138252	2	26.86565834	0.103848958	0.082485218	0.230400513	0.33410307	9.72947	2.21861	1.259	4.05046	0.604	0.38984	0.50621	0.81907	0.39566	0.37773
2	36	1138119	3	27.21530119	0.099063465	0.088802877	0.207822715	0.298294862	7.55161	2.09787	1.11554	3.35907	0.54119	0.33671	0.44418	0.82138	0.31767	0.30023
2	36	1138284	5	30.40034006	0.106153244	0.107341708	0.193649235	0.26475199	5.13091	1.82424	0.98893	2.46644	0.42304	0.25805	0.34316	0.81115	0.22482	0.20447
2	36	1138237	6	25.04665873	0.095818928	0.082877914	0.224077591	0.330535998	8.98962	2.33855	1.15615	3.98823	0.59906	0.38518	0.50101	0.81953	0.37682	0.35963
2	37	1138975	4	22.98072225	0.091080309	0.058113065	0.264718466	0.462197968	13.71501	2.90643	1.56729	7.95343	0.77662	0.5602	0.68901	0.826	0.63331	0.61903
2	37	1138214	6	24.67729155	0.090030233	0.0694049	0.208083726	0.311407108	9.14574	2.31126	1.29717	4.48682	0.63549	0.39216	0.51908	0.84202	0.38066	0.37827
2	37	1138041	7	26.60092794	0.086008608	0.083461769	0.170736276	0.244586175	5.33834	1.98511	1.03052	2.93052	0.49116	0.28131	0.38296	0.84411	0.23599	0.22661
2	37	1138067	6	26.01932967	0.096056291	0.087525182	0.204836217	0.281751233	7.37991	2.13246	1.09747	3.21909	0.52596	0.31962	0.42568	0.8279	0.29299	0.27819
2	37	1138304	3	25.62027513	0.102650746	0.077339451	0.240442485	0.344004144	10.79863	2.34234	1.32728	4.44798	0.63289	0.41082	0.5321	0.82322	0.42348	0.40891
2	37	1138258	2	24.43446006	0.09666085	0.065832573	0.243898245	0.370457359	11.91707	2.52324	1.46828	5.62727	0.69822	0.46119	0.59261	0.83283	0.48675	0.48238
2	37	1138208	3	25.19925179	0.088288415	0.065955868	0.214249362	0.314713841	9.79091	2.4267	1.3386	4.77158	0.65347	0.40318	0.53371	0.84575	0.39305	0.39452
2	37	1138040	6	25.89348101	0.088772865	0.07515335	0.196306017	0.28716495	7.81394	2.21133	1.18122	3.82105	0.58515	0.35222	0.47085	0.84116	0.32654	0.32008
2	37	1138189	6	25.40665204	0.090638776	0.074665256	0.212924053	0.31076777	8.93447	2.34915	1.21394	4.16215	0.61256	0.3803	0.50213	0.83538	0.36491	0.35716
2	37	1138045	6	28.94559558	0.105475704	0.10655784	0.200934719	0.262886373	5.61933	1.90503	0.98984	2.46708	0.42315	0.2572	0.34251	0.81267	0.22342	0.20353
2	38	1138213	6	26.17492862	0.100266758	0.088961947	0.215548207	0.290783948	8.04737	2.14975	1.12707	3.26863	0.53147	0.32751	0.43375	0.82346	0.30826	0.29145
2	38	1138277	7	27.1697473	0.098821315	0.110294441	0.183399569	0.234748784	3.92738	1.85587	0.89598	2.12838	0.36069	0.21187	0.28585	0.81914	0.16132	0.14585
2	38	1138301	4	28.81209094	0.110844334	0.097349595	0.226341876	0.303601561	8.27933	2.04198	1.13862	3.11867	0.51441	0.32573	0.42651	0.80954	0.31805	0.29457
2	38	1138038	6	27.73597101	0.105859427	0.1122114	0.204400487	0.268289896	5.27727	1.93087	0.94339	2.39093	0.41019	0.25303	0.33497	0.80456	0.21484	0.1935
2	38	1138210	3	25.40754421	0.096594118	0.076239265	0.223892648	0.318484654	9.6734	2.31787	1.26699	4.17744	0.61371	0.38557	0.50657	0.83132	0.38059	0.37043
2	38	1138190	6	26.97078624	0.103703193	0.097931836	0.207102753	0.279582217	6.78111	1.99707	1.05893	2.85487	0.48118	0.29564	0.39202	0.81657	0.27058	0.25083
2	38	1138268	6	30.21005092	0.116683232	0.12979446	0.196950001	0.250576157	3.50488	1.6879	0.89898	1.93056	0.31754	0.19584	0.25928	0.79276	0.15347	0.13394
2	38	1138101	4	26.43837295	0.099571763	0.078659001	0.227013844	0.320898843	9.7378	2.2799	1.26587	4.07962	0.60627	0.38323	0.50218	0.82756	0.38145	0.3687
2	38	1138004	5	29.32616567	0.121760717	0.125145554	0.212941681	0.270077188	5.13237	1.74885	0.97295	2.1581	0.36671	0.23054	0.3028	0.78986	0.20342	0.17889
2	38	1138308	2	26.4107456	0.095410918	0.064580032	0.228087893	0.324791091	11.04371	2.39058	1.47741	5.02928	0.66829	0.41701	0.54944	0.84517	0.4228	0.42546
2	39	1138162	4	25.48656781	0.099688344	0.076591797	0.230128536	0.312685967	10.13607	2.30848	1.30155	4.0825	0.60649	0.3784	0.4986	0.83241	0.37601	0.36596
2	39	1138196	3	24.19927781	0.105225404	0.06744962	0.269702567	0.388981594	13.64621	2.56309	1.56006	5.76699	0.70445	0.47592	0.60506	0.82631	0.52194	0.51167
2	39	1138280	6	25.64246718	0.103130634	0.084308617	0.227110028	0.308130525	9.32097	2.20216	1.22325	3.65479	0.57034	0.35729	0.46998	0.82398	0.35167	0.33564
2	39	1138042	4	26.94211274	0.095145272	0.076172264	0.199928503	0.276755438	8.18429	2.1013	1.24908	3.63328	0.56834	0.33764	0.45362	0.84284	0.31844	0.3115
2	39	1138246	6	25.97125704	0.095177093	0.075463547	0.21269075	0.296556893	9.02217	2.23468	1.26123	3.9298	0.5943	0.36249	0.48206	0.83819	0.34913	0.34159
2	39	1138288	5	26.59735275	0.093081569	0.080604217	0.198284892	0.27730634	7.55993	2.13023	1.1548	3.44035	0.54958	0.32879	0.44057	0.83739	0.30272	0.29259
2	39	1138096	7	27.29407778	0.096348505	0.098092448	0.17787146	0.230593921	4.71698	1.84613	0.98222	2.35078	0.40312	0.23112	0.31452	0.83324	0.18808	0.17439
2	39	1138253	7	27.1807994	0.092994749	0.087886257	0.186509133	0.250974399	6.12171	2.00559	1.05813	2.85567	0.48128	0.28016	0.37923	0.83717	0.24282	0.23061
2	39	1138154	7	26.40929137	0.088132326	0.082022653	0.185134605	0.256289711	6.4311	2.10064	1.07449	3.12462	0.51511	0.29961	0.40567	0.84206	0.26048	0.25104
2	39	1138236	5	25.22207741	0.088204948	0.063619149	0.207896191	0.30905858	9.64005	2.35697	1.38645	4.85795	0.65858	0.40205	0.53449	0.85025	0.39179	0.39656
2	40	1138074	5	26.21573206	0.09789411	0.080021981	0.214817536	0.312523189	8.80262	2.19439	1.22334	3.90547	0.59229	0.37109	0.48811	0.8281	0.36268	0.34976
2	40	1138140	7	28.72547669	0.098257671	0.102762898	0.181697095	0.251758731	4.55584	1.84919	0.95616	2.4499	0.42027	0.25024	0.33591	0.82073	0.20753	0.19057
2	40	1138106	6	27.23606298	0.089369257	0.084534047	0.181802772	0.258845903	6.02953	2.03429	1.0572	3.06203	0.50764	0.29747	0.40169	0.83842	0.25855	0.24758
2	40	1138111	8	28.13523377	0.095200132	0.101056089	0.171004354	0.231024194	3.96266	1.79626	0.94205	2.2861	0.39138	0.22554	0.30638	0.83003	0.17802	0.16401
2	40	1138127	5	28.60213722	0.090770722	0.078297366	0.199683236	0.279186099	7.78209	2.19986	1.15931	3.56572	0.56195	0.33599	0.45032	0.83959	0.30874	0.30021
2	40	1138242	6	26.35792672	0.085070413	0.06750713	0.214821584	0.308544466	9.5414	2.52522	1.26017	4.57055	0.64097	0.39306	0.5216	0.84523	0.37449	0.37445
2	40	1138255	6	26.45694144	0.093082215	0.075725264	0.203333615	0.278951419	8.35078	2.18445	1.22921	3.68373	0.57299	0.34124	0.45804	0.84275	0.31972	0.3131
2	40	1138261	2	26.48242199	0.086443645	0.061463282	0.205840386	0.304562253	9.66184	2.38121	1.40643	4.95519	0.66416	0.40182	0.53609	0.85422	0.38903	0.39686
2	40	1138170	7	26.39376082	0.100521506	0.082968009	0.225567443	0.311267833	9.25811	2.24397	1.21157	3.75166	0.57909	0.3636	0.47783	0.82476	0.35614	0.34091
2	40	1138062	2	27.63905691	0.102939539	0.084967013	0.216764297	0.302608226	8.62674	2.10574	1.21152	3.56148	0.56155	0.34959	0.46106	0.82476	0.34144	0.32557
2	41	1138006	5	27.61708732	0.110031317	0.094758953	0.221179553	0.307751513	8.19613	2.01015	1.16117	3.24773	0.52916	0.33572	0.43923	0.81135	0.33053	0.30774
2	41	1138219	6	27.17061751	0.090998179	0.080288102	0.18944355	0.280424934	6.97773	2.08184	1.1334	3.49273	0.55484	0.33323	0.44585	0.83685	0.3049	0.29489
2	41	1138150	6	27.64827936	0.093007285	0.086536489	0.193068143	0.272371825	6.65073	2.07584	1.07478	3.14748	0.51778	0.3102	0.41543	0.83193	0.2777	0.26446
2	41	1138276	7	27.6923678	0.095797481	0.098072301	0.181420413	0.244809719	4.90989	1.89379	0.9768	2.49622	0.42795	0.25059	0.33848	0.8282	0.20775	0.19271
2	41	1138015	4	26.95422816	0.10796688	0.088267716	0.229567794	0.310429108	9.26597	2.12628	1.22318	3.5169	0.55722	0.35184	0.46126	0.81844	0.35064	0.33132
2	41	1138073	7	27.7045493	0.10384426	0.100434847	0.203459876	0.274810171	6.31788	1.95928	1.03395	2.7362	0.4647	0.28466	0.37791	0.81532	0.25642	0.23648
2	41	1138239	2	26.87825638	0.091900294	0.067534436	0.226556522	0.343604079	10.51596	2.46524	1.36079	5.08784	0.67148	0.43055	0.56071	0.83664	0.43555	0.43253
2	41	1138116	3	30.40145052	0.100799132	0.102174898	0.190485212	0.261939876	5.24359	1.88975	0.98654	2.56364	0.43878	0.26477	0.3536	0.81779	0.22792	0.20953
2	41	1138149	5	26.82467291	0.095205289	0.079148392	0.213261075	0.310221214	8.68904	2.24001	1.20287	3.91949	0.59345	0.37031	0.48791	0.82984	0.35779	0.34596
2	41	1138249	4	25.75844385	0.094684321	0.065235385	0.235206416	0.361790164	11.37622	2.48411	1.45143	5.54592	0.69447	0.45381	0.58601	0.83565	0.47298	0.47079
2	42	1138080	5	27.53692757	0.103737851	0.088622566	0.219358944	0.307863825	8.44879	2.11455	1.17056	3.47388	0.55296	0.34818	0.45701	0.81876	0.33929	0.32043
2	42	1138973	1	24.84599357	0.098400265	0.074446459	0.23852731	0.389702417	10.803	2.42405	1.32176	5.23467	0.67921	0.46274	0.58591	0.81597	0.49134	0.47212
2	42	1138294	7	27.49838421	0.09042688	0.091838258	0.166161468	0.233768963	4.40294	1.83752	0.98463	2.54544	0.4359	0.24873	0.33904	0.83866	0.20218	0.19016
2	42	1138188	7	26.25194383	0.092177986	0.085233168	0.193131394	0.273014171	6.75169	2.0952	1.08148	3.20314	0.52417	0.31373	0.42031	0.83324	0.28124	0.26869
2	42	1138193	3	28.22096532	0.10374561	0.096165664	0.206246542	0.272948081	6.90805	1.988	1.07882	2.83831	0.47894	0.29098	0.38757	0.82075	0.26639	0.24801
2	42	1138168	5	27.55409014	0.099247557	0.090778098	0.217946548	0.294097832	7.96889	2.19599	1.0933	3.23974	0.52827	0.32773	0.43285	0.82029	0.30599	0.28797
2	42	1138182	7	27.57190654	0.095803069	0.090237021	0.196410677	0.263585155	6.59306	2.05015	1.06168	2.92103	0.48993	0.29142	0.39135	0.83048	0.2583	0.24389
2	42	1138292	6	27.95399525	0.11278303	0.100868884	0.227780966	0.296306546	8.09129	2.01964	1.11812	2.93754	0.49207	0.31011	0.40689	0.80772	0.30002	0.27598
2	42	1138259	5	27.88236592	0.101651779	0.085657308	0.233555275	0.315200273	9.51366	2.2976	1.18673	3.67978	0.57263	0.36255	0.47475	0.82029	0.35549	0.33781
2	42	1138114	4	26.98273563	0.104592943	0.086793692	0.240462294	0.324993903	9.93209	2.29903	1.20508	3.74444	0.57845	0.3712	0.48324	0.81609	0.37078	0.3508
2	43	1138156	8	27.42360771	0.0934361	0.098880997	0.188909856	0.245358229	5.18394	2.02181	0.94493	2.48135	0.42551	0.24965	0.33697	0.82715	0.20243	0.18745
2	43	1138050	6	28.11711453	0.106238198	0.100334782	0.208968802	0.274014959	6.75418	1.96698	1.05884	2.73101	0.46395	0.28386	0.37704	0.8157	0.25931	0.23921
2	43	1138181	4	27.83695562	0.106676321	0.093048517	0.221898251	0.295550118	8.2761	2.08011	1.14646	3.1763	0.52111	0.32485	0.42819	0.81715	0.31286	0.29284
2	43	1138260	7	28.13594103	0.10825682	0.117045843	0.202085953	0.262889971	4.75085	1.86673	0.92491	2.24604	0.38387	0.23661	0.31333	0.80133	0.1963	0.17522
2	43	1138316	5	28.90516748	0.107870101	0.100134441	0.216080361	0.29684552	7.26618	2.00315	1.07725	2.96447	0.49552	0.31221	0.40968	0.80841	0.29533	0.27208
2	43	1138279	5	27.16683517	0.103293425	0.094685925	0.204304944	0.280722707	6.92144	1.97791	1.09091	2.96478	0.49556	0.30363	0.40306	0.81991	0.28132	0.26267
2	43	1138152	5	29.4907859	0.114331001	0.112457777	0.216918037	0.28593867	6.34254	1.89728	1.01666	2.54263	0.43545	0.27485	0.36039	0.79796	0.25273	0.22729
2	43	1138263	4	26.9362268	0.106577132	0.083439511	0.228751772	0.314572143	9.64424	2.14635	1.2773	3.77006	0.58072	0.36636	0.48048	0.82324	0.36893	0.35256
2	43	1138192	5	26.64363727	0.116270597	0.097588162	0.248104899	0.326188653	9.7783	2.13386	1.19144	3.3425	0.53944	0.35116	0.45424	0.80229	0.35833	0.33064
2	43	1138001	5	25.70568013	0.085072967	0.073529981	0.215112713	0.298906017	8.95668	2.52857	1.15698	4.06509	0.60514	0.3693	0.49102	0.83998	0.34255	0.33689
2	44	1138273	6	26.45523301	0.101006054	0.095931009	0.211417719	0.274237617	7.1322	2.09312	1.0529	2.8587	0.48169	0.29307	0.39013	0.82059	0.26468	0.24653
2	44	1138010	7	27.07974698	0.091296724	0.087778389	0.195160425	0.261427333	6.58366	2.13765	1.04008	2.97827	0.49727	0.29385	0.39558	0.83394	0.25554	0.24272
2	44	1138248	7	27.66624692	0.097680141	0.098643181	0.193240227	0.241345418	5.6373	1.9783	0.99024	2.44665	0.41973	0.24474	0.33108	0.82882	0.20399	0.18897
2	44	1138191	7	26.09570753	0.100647203	0.093644918	0.217142914	0.282193903	7.68997	2.15747	1.07477	3.01345	0.50168	0.30756	0.40818	0.82064	0.28243	0.2643
2	44	1138117	3	25.6155547	0.100720385	0.075581915	0.243106735	0.33218772	11.05703	2.41368	1.3326	4.39507	0.62929	0.40185	0.52427	0.82859	0.40873	0.39755
2	44	1138039	6	26.91038596	0.095841873	0.088510707	0.200631293	0.269301705	7.02048	2.09336	1.08283	3.04259	0.50527	0.30224	0.40501	0.83062	0.27178	0.25761
2	44	1138305	5	25.94437029	0.090597494	0.07783738	0.202836906	0.290368282	8.01038	2.23888	1.16393	3.73045	0.57721	0.35025	0.46674	0.83697	0.32595	0.31705
2	44	1138020	4	26.04512139	0.100524997	0.077155257	0.220668614	0.292197899	9.54559	2.19516	1.30289	3.78714	0.58221	0.35384	0.47123	0.8373	0.34612	0.33723
2	44	1138230	6	25.70257698	0.104416852	0.083640937	0.223914515	0.302739984	9.24745	2.14443	1.24839	3.61952	0.56705	0.35248	0.46516	0.82635	0.34791	0.33285
2	44	1138103	6	27.94795995	0.095182184	0.086215436	0.191329658	0.255639259	6.66552	2.01014	1.104	2.96512	0.4956	0.28977	0.39161	0.83753	0.25796	0.24599
2	45	1138265	5	25.29160398	0.093250364	0.071979328	0.225837501	0.318781416	10.08233	2.42184	1.29552	4.42879	0.63159	0.39481	0.51981	0.83677	0.38858	0.38276
2	45	1138183	6	26.62583006	0.09473143	0.084466429	0.20402322	0.279020914	7.58401	2.1537	1.12153	3.30334	0.53524	0.3227	0.43111	0.83232	0.29617	0.2834
2	45	1138031	5	28.01031727	0.096568647	0.092234118	0.193757484	0.263797201	6.26478	2.00642	1.04699	2.86008	0.48188	0.28753	0.38566	0.82817	0.25381	0.23852
2	45	1138055	6	27.40232314	0.093990303	0.084456435	0.20180707	0.283290201	7.42239	2.14711	1.11289	3.35428	0.54068	0.32788	0.43704	0.83105	0.30119	0.28812
2	45	1138115	6	26.75816359	0.095023825	0.079967439	0.202859799	0.28431356	7.9758	2.13483	1.18828	3.55537	0.56096	0.33857	0.45213	0.83611	0.31775	0.30748
2	45	1138314	6	27.04138889	0.078982144	0.074370298	0.168816644	0.236295788	5.85125	2.1374	1.06201	3.17729	0.52122	0.29051	0.39908	0.85678	0.24037	0.23648
2	45	1138035	7	27.56095747	0.095368361	0.092264445	0.181196963	0.24260628	5.46011	1.89997	1.03364	2.62947	0.44895	0.2598	0.35241	0.83518	0.22133	0.20802
2	45	1138160	6	28.81193629	0.093303131	0.091631772	0.176114486	0.232265421	5.13582	1.88755	1.01824	2.53477	0.43419	0.24711	0.33713	0.8394	0.20512	0.19301
2	45	1138013	6	27.46160146	0.08711556	0.072184695	0.192307311	0.263668377	7.80459	2.2075	1.20684	3.65269	0.57014	0.33041	0.44796	0.85131	0.29903	0.29605
2	45	1138060	7	27.48711832	0.091161344	0.084716512	0.175652032	0.241138993	5.71392	1.92683	1.07608	2.84642	0.48004	0.27402	0.37347	0.84384	0.2353	0.22521
2	46	1138267	3	28.41670468	0.098389761	0.088379548	0.191937692	0.272209554	6.6139	1.95079	1.11326	3.08001	0.5098	0.30613	0.40962	0.82986	0.28033	0.26577
2	46	1138315	2	28.49715044	0.093157283	0.07419268	0.20142088	0.292510512	8.39228	2.16216	1.25561	3.94258	0.59535	0.36052	0.48082	0.84088	0.34396	0.33789
2	46	1138238	6	28.11596546	0.095469462	0.08878432	0.200418558	0.274228788	6.96546	2.09929	1.0753	3.08871	0.51085	0.30779	0.4113	0.82876	0.27747	0.26277
2	46	1138147	6	27.0392379	0.092362633	0.077991523	0.208470813	0.30160255	8.4036	2.25709	1.18427	3.86712	0.58908	0.36294	0.48071	0.83366	0.34442	0.33445
2	46	1138146	4	26.97579989	0.103804895	0.075838028	0.233221773	0.332745668	10.5617	2.24673	1.36877	4.38758	0.62878	0.40192	0.52413	0.82811	0.41358	0.40193
2	46	1138028	2	27.22435279	0.087480499	0.065618397	0.203279922	0.310312866	9.13418	2.32372	1.33317	4.72905	0.6509	0.39909	0.52963	0.84728	0.38646	0.3886
2	46	1138077	6	27.33091184	0.093745518	0.076110104	0.207884598	0.301546604	8.61189	2.21754	1.23171	3.96198	0.59693	0.36684	0.48638	0.83602	0.35214	0.34372
2	46	1138220	4	29.88300072	0.107306264	0.106285657	0.196267806	0.253347371	5.43975	1.82904	1.0096	2.38365	0.40892	0.24523	0.32829	0.81639	0.21336	0.19451
2	46	1138093	6	29.00649027	0.103537249	0.104713745	0.197204066	0.259764096	5.50236	1.90467	0.98876	2.48071	0.4254	0.25682	0.34293	0.81578	0.22144	0.2025
2	46	1138158	5	27.937602	0.10336822	0.096865167	0.210771519	0.278444452	7.0945	2.03904	1.06714	2.87456	0.48381	0.2964	0.39348	0.81816	0.27162	0.25241
2	47	1138204	6	26.68932213	0.096352757	0.084403472	0.211842446	0.287106885	8.12431	2.19861	1.14157	3.4016	0.54562	0.33256	0.44239	0.82998	0.31053	0.297
2	47	1138185	6	25.25339764	0.096617525	0.072651219	0.245442409	0.359162823	11.32612	2.54035	1.32988	4.94366	0.66351	0.43601	0.56158	0.82581	0.44996	0.43849
2	47	1138179	7	25.7020815	0.105128353	0.086722486	0.241718986	0.31884652	10.03602	2.29927	1.21224	3.67663	0.57234	0.36449	0.47609	0.81792	0.36297	0.34382
2	47	1138072	4	29.05905661	0.101774224	0.099644383	0.201412397	0.253414581	6.19127	1.97901	1.02137	2.54319	0.43554	0.25879	0.34767	0.82351	0.22475	0.20777
2	47	1138063	6	29.22311853	0.115450059	0.114151877	0.230703494	0.284223895	7.04502	1.9983	1.01137	2.48987	0.42691	0.26946	0.35332	0.79666	0.24693	0.22138
2	47	1138125	3	28.06817498	0.106529907	0.091046683	0.235529121	0.298255147	9.28828	2.21092	1.17006	3.27585	0.53226	0.3321	0.43758	0.81871	0.32253	0.30321
2	47	1138264	6	27.86093684	0.099047889	0.097531062	0.201766402	0.250734954	6.31479	2.03706	1.01555	2.57082	0.4399	0.25961	0.34965	0.82672	0.22298	0.20709
2	47	1138244	6	27.97690493	0.094693259	0.0834993	0.215341727	0.2786564	8.3583	2.2741	1.13406	3.33723	0.53888	0.32429	0.43355	0.83357	0.29849	0.28632
2	47	1138278	7	28.53349987	0.097323957	0.098892965	0.197854897	0.250357346	5.87496	2.03295	0.98413	2.5316	0.43368	0.2563	0.34501	0.82538	0.21566	0.19969
2	47	1138019	5	26.50376211	0.091636146	0.079619948	0.212265024	0.294483993	8.43935	2.31639	1.15092	3.69862	0.57434	0.35129	0.46666	0.83363	0.32815	0.31753
2	48	1138176	6	27.42641684	0.10134589	0.095277656	0.215352998	0.282453266	7.44725	2.12493	1.06369	2.96453	0.49553	0.30455	0.40378	0.81868	0.279	0.26012
2	48	1138047	3	28.55221454	0.113166907	0.102942277	0.2388921	0.305106067	8.56597	2.11097	1.09932	2.96386	0.49544	0.31648	0.41283	0.80244	0.30707	0.28096
2	48	1138289	7	28.41396977	0.111130126	0.114450867	0.207860796	0.267317245	5.47177	1.87043	0.97099	2.33565	0.40042	0.24741	0.32731	0.80248	0.21495	0.19277
2	48	1138166	3	27.30518274	0.103174866	0.090348934	0.219735267	0.308667123	8.27622	2.12974	1.14196	3.41639	0.54714	0.34562	0.45303	0.81642	0.33439	0.31447
2	48	1138197	4	27.16583289	0.101506109	0.078314883	0.232895585	0.329988249	10.20249	2.2944	1.29613	4.21361	0.61639	0.39386	0.51371	0.82558	0.39859	0.38499
2	48	1138161	2	25.95248998	0.090191691	0.060295208	0.220719311	0.327246597	10.82131	2.44722	1.49584	5.42741	0.68883	0.42882	0.56555	0.85052	0.43105	0.4397
2	48	1138271	6	25.45242576	0.08874705	0.072700807	0.203868866	0.298522956	8.51193	2.29719	1.22072	4.10618	0.60832	0.37064	0.49311	0.84113	0.35022	0.34527
2	48	1138167	7	26.54947655	0.097116306	0.096347804	0.191793946	0.253427652	5.75751	1.97489	1.00798	2.63034	0.44909	0.2656	0.35744	0.82708	0.22739	0.21174
2	48	1138186	7	27.05310578	0.093251201	0.077909887	0.215115272	0.288366361	8.84598	2.30684	1.19691	3.70128	0.57458	0.34774	0.46388	0.83745	0.32699	0.31806
2	48	1138030	7	26.41288657	0.094882738	0.082227733	0.207069266	0.277709393	7.99669	2.18237	1.1539	3.37732	0.5431	0.32583	0.43613	0.83535	0.30124	0.28992
2	49	1138012	4	26.54903479	0.101481747	0.085243267	0.230405452	0.312798792	9.35927	2.27041	1.1905	3.66948	0.57169	0.36068	0.47302	0.82149	0.35301	0.33592
2	49	1138094	4	27.69131636	0.110162325	0.090148329	0.246453594	0.319294551	10.17888	2.23719	1.22201	3.54188	0.55965	0.35811	0.46679	0.81353	0.36119	0.33932
2	49	1138307	6	29.94400095	0.098329664	0.095029851	0.206821501	0.265342303	6.83949	2.10335	1.03472	2.7922	0.4726	0.28371	0.37966	0.82453	0.2504	0.2338
2	49	1138177	6	28.09268943	0.09043466	0.087548546	0.190750507	0.242231652	6.30756	2.10926	1.03297	2.76683	0.46905	0.26936	0.36635	0.8404	0.22725	0.21599
2	49	1138226	6	26.7480313	0.097623718	0.088367689	0.227936005	0.296212494	8.74434	2.33484	1.10474	3.35205	0.54045	0.33516	0.44273	0.82253	0.31374	0.29689
2	49	1138129	5	27.22842845	0.097178862	0.085402655	0.221260361	0.291863259	8.62251	2.27684	1.13789	3.4175	0.54725	0.33613	0.44576	0.82738	0.31567	0.30103
2	49	1138081	8	27.91901818	0.087011017	0.095741012	0.172886343	0.218040203	4.27952	1.98695	0.90882	2.2774	0.38976	0.21833	0.29944	0.84022	0.16249	0.15134
2	49	1138043	3	28.18760016	0.086090423	0.076731224	0.190787488	0.255195824	7.21774	2.21613	1.12197	3.32584	0.53766	0.30976	0.42083	0.84844	0.27159	0.26549
2	49	1138048	7	28.17582534	0.080695596	0.083222076	0.164122786	0.215372432	4.75298	2.03385	0.96964	2.58792	0.44257	0.24184	0.33427	0.85397	0.18636	0.17881
2	49	1138046	5	26.16204484	0.091928251	0.070348938	0.23224638	0.31713596	10.57702	2.52639	1.30675	4.50804	0.63689	0.39646	0.52289	0.83933	0.38904	0.38515
2	50	1138029	7	29.17567756	0.10562167	0.108792174	0.199770535	0.258789316	5.33188	1.89138	0.97086	2.37875	0.40807	0.2474	0.3298	0.81172	0.21105	0.19142
2	50	1138066	7	29.97203431	0.096543231	0.103033965	0.175062209	0.23094927	4.06207	1.8133	0.937	2.24149	0.383	0.22134	0.30038	0.82802	0.17407	0.1597
2	50	1138054	3	27.16803106	0.092213184	0.072432648	0.210503498	0.301743325	9.07547	2.28279	1.27309	4.16585	0.61284	0.37487	0.49796	0.84062	0.36107	0.3561
2	50	1138132	7	26.47786717	0.091688826	0.08092104	0.190776344	0.263236094	7.02203	2.08069	1.13307	3.253	0.52974	0.31077	0.41948	0.8412	0.27933	0.26995
2	50	1138123	6	26.79019358	0.097659774	0.083386008	0.210301423	0.293404227	8.18588	2.15341	1.17118	3.51863	0.55739	0.34214	0.45385	0.82936	0.32469	0.31116
2	50	1138128	8	26.94600077	0.099571543	0.100205168	0.206689149	0.281275491	6.36369	2.07579	0.99368	2.807	0.47465	0.29316	0.3879	0.81342	0.25975	0.23958
2	50	1138138	4	28.35129758	0.094797661	0.081257133	0.187006324	0.257297999	6.88657	1.97269	1.16664	3.16647	0.51998	0.30255	0.4096	0.84262	0.27462	0.2652
2	50	1138282	5	27.59354382	0.09091366	0.067962284	0.209025005	0.304590019	9.38182	2.29916	1.33771	4.48175	0.63515	0.38768	0.51542	0.84563	0.37655	0.3762
2	50	1138076	2	26.21820461	0.101841021	0.068676914	0.246401817	0.377607377	11.99006	2.41948	1.4829	5.49832	0.69223	0.46244	0.59107	0.82709	0.4966	0.48689
2	50	1138195	4	27.77004841	0.107063016	0.088206299	0.227285329	0.321327754	9.09901	2.12291	1.21378	3.64291	0.56924	0.36428	0.47481	0.81536	0.36511	0.34447
2	51	1138203	5	26.92912597	0.096551283	0.08220967	0.213719384	0.316503954	8.46425	2.21353	1.17445	3.84996	0.58763	0.37105	0.48644	0.82425	0.35976	0.34477
2	51	1138037	6	27.3254051	0.099605218	0.086810474	0.2000935	0.283158016	7.30877	2.00887	1.14739	3.2618	0.53071	0.32281	0.42977	0.82831	0.3027	0.28787
2	51	1138209	5	29.0531019	0.098525056	0.087545353	0.189616441	0.262882269	6.56345	1.92455	1.12542	3.00281	0.50035	0.29619	0.39847	0.83374	0.26961	0.25622
2	51	1138070	5	28.5420077	0.104482191	0.093273169	0.207481988	0.292294477	7.30089	1.98581	1.12017	3.13375	0.51618	0.32052	0.42316	0.8179	0.30408	0.28456
2	51	1138025	3	27.11743294	0.099210226	0.074676198	0.231088822	0.358273937	10.36612	2.32928	1.32854	4.7977	0.65504	0.43101	0.55481	0.82323	0.44665	0.43292
2	51	1138169	6	28.64256763	0.093784671	0.086942967	0.175866365	0.251353248	5.60907	1.87521	1.07869	2.89101	0.486	0.28267	0.38274	0.83809	0.24742	0.23553
2	51	1138018	6	28.94028964	0.100120725	0.096612929	0.197190108	0.267374326	6.17494	1.96952	1.03631	2.76748	0.46914	0.28304	0.37803	0.82209	0.25137	0.23385
2	51	1138297	6	29.45750464	0.098930473	0.097063953	0.18972406	0.251529285	5.63427	1.91775	1.01923	2.59138	0.44311	0.26162	0.3523	0.82695	0.22534	0.2095
2	51	1138217	7	28.55038354	0.098382511	0.100387567	0.182828719	0.240386385	4.86627	1.85835	0.98003	2.39458	0.41083	0.23982	0.3243	0.82732	0.19847	0.18316
2	51	1138164	4	27.01181063	0.093705473	0.076363541	0.206151009	0.28193183	8.48093	2.19999	1.2271	3.69197	0.57374	0.34343	0.46008	0.84114	0.32307	0.31575
2	52	1138091	6	29.27939167	0.091895595	0.085316656	0.18882046	0.250088165	6.47339	2.05473	1.07711	2.93129	0.49126	0.28451	0.38582	0.8403	0.24753	0.23659
2	52	1138229	6	26.93393634	0.0976626	0.093748963	0.206772236	0.272792706	6.93794	2.11721	1.04175	2.90982	0.48847	0.29573	0.39444	0.82354	0.26393	0.24707
2	52	1138109	7	25.99776076	0.089387392	0.083543209	0.196067946	0.25981462	6.98525	2.19346	1.06995	3.10994	0.51338	0.30082	0.40622	0.83924	0.26295	0.25242
2	52	1138052	7	25.97802215	0.089828435	0.078597135	0.195471507	0.259578023	7.46171	2.17605	1.1429	3.30264	0.53517	0.31122	0.42141	0.84498	0.27813	0.27048
2	52	1138104	4	25.68110378	0.097765476	0.082266128	0.229636504	0.306687725	9.4622	2.34885	1.1884	3.728	0.57699	0.35985	0.47423	0.82692	0.34735	0.3333
2	52	1138083	3	28.17884238	0.09632327	0.082679475	0.217619919	0.288647914	8.64218	2.25927	1.16502	3.49117	0.55468	0.338	0.44967	0.83159	0.31788	0.30532
2	52	1138061	4	27.63067319	0.096849792	0.088220028	0.206999743	0.275958314	7.47197	2.13733	1.09782	3.12807	0.51551	0.3111	0.41546	0.82887	0.28381	0.26911
2	52	1138141	6	29.35104164	0.100082157	0.100346187	0.191261736	0.24488626	5.44437	1.91105	0.99737	2.44041	0.41867	0.246	0.33186	0.82576	0.20773	0.19174
2	52	1138026	5	28.33134246	0.110152406	0.09825175	0.231257961	0.30265233	8.4564	2.09944	1.12112	3.08038	0.50985	0.32282	0.42272	0.80877	0.3129	0.28926
2	52	1138270	3	26.18875221	0.096096871	0.074024656	0.237281095	0.346371762	10.67827	2.46919	1.29817	4.67914	0.64783	0.42004	0.54432	0.82707	0.42661	0.41546
2	53	1138243	4	26.70650401	0.093909581	0.075061822	0.221306356	0.317861593	9.52858	2.35659	1.2511	4.23466	0.61793	0.38734	0.50938	0.833	0.37903	0.37016
2	53	1138171	4	27.42922441	0.092420508	0.083661923	0.195721928	0.273490029	7.07394	2.11773	1.10469	3.26899	0.53151	0.31764	0.42579	0.83493	0.28702	0.27529
2	53	1138022	5	29.66151471	0.101556237	0.099640421	0.19798169	0.263536037	5.97711	1.94948	1.01923	2.64487	0.45128	0.27196	0.36339	0.82002	0.239	0.2209
2	53	1138143	6	28.23296473	0.106189346	0.098682128	0.216362261	0.291665946	7.3611	2.03751	1.07607	2.95561	0.49439	0.30888	0.40676	0.81177	0.28961	0.26778
2	53	1138024	7	27.02641467	0.094373804	0.081676744	0.212388118	0.30409818	8.35056	2.2505	1.15546	3.72319	0.57656	0.3581	0.47274	0.82838	0.34009	0.32695
2	53	1138086	4	26.42197476	0.093513929	0.070656861	0.221232247	0.311757517	9.94881	2.36577	1.32349	4.41228	0.63047	0.38988	0.51561	0.8403	0.38284	0.379
2	53	1138232	3	28.85421822	0.112677223	0.109697477	0.230911604	0.31362203	7.39204	2.04932	1.02716	2.85897	0.48173	0.31343	0.40553	0.79166	0.2983	0.26894
2	53	1138102	3	28.92920521	0.102100831	0.084979326	0.214996571	0.292652202	8.48589	2.10573	1.20148	3.4438	0.54994	0.33794	0.44808	0.82765	0.32576	0.31095
2	53	1138145	2	27.55906497	0.105944983	0.088286759	0.231363825	0.327206581	9.29095	2.18381	1.20001	3.70618	0.57503	0.37066	0.48158	0.81358	0.37159	0.35017
2	53	1138100	4	28.72234989	0.098654511	0.089658289	0.196678416	0.265481756	6.78106	1.99361	1.10034	2.96104	0.49508	0.29504	0.39592	0.83052	0.26722	0.25264
2	54	1138221	6	27.30165652	0.100100136	0.088550606	0.211225233	0.283790122	7.82246	2.11014	1.13043	3.20484	0.52436	0.31996	0.42544	0.82608	0.29916	0.28329
2	54	1138309	7	26.84418053	0.094656548	0.084830753	0.201103103	0.276033111	7.36937	2.12456	1.11583	3.25393	0.52985	0.31829	0.42582	0.83279	0.29066	0.27792
2	54	1138011	5	27.01830016	0.116630705	0.096878649	0.241730518	0.314230564	9.48119	2.07261	1.20388	3.24355	0.5287	0.33899	0.44147	0.80681	0.3438	0.31831
2	54	1138184	4	27.28684285	0.103977411	0.086595647	0.227447518	0.301851709	9.14638	2.18747	1.20072	3.48576	0.55414	0.34537	0.45528	0.823	0.33708	0.32016
2	54	1138036	5	27.664049	0.089999355	0.08219195	0.199703874	0.278081051	7.36301	2.21895	1.09499	3.38331	0.54372	0.32636	0.43675	0.83528	0.29426	0.28323
2	54	1138283	3	29.2464067	0.098453756	0.088866623	0.211287484	0.287319058	7.72874	2.14606	1.10788	3.23315	0.52754	0.32356	0.42934	0.82462	0.30073	0.28448
2	54	1138112	5	28.2626488	0.093783584	0.090055032	0.19768273	0.266303874	6.6068	2.10786	1.0414	2.95712	0.49458	0.29524	0.39594	0.82981	0.25961	0.24521
2	54	1138207	2	27.49763152	0.087413976	0.073458226	0.190861157	0.260576668	7.60241	2.18342	1.18998	3.54728	0.56018	0.32376	0.43936	0.85068	0.29122	0.28729
2	54	1138056	5	27.91813071	0.087438543	0.080882331	0.179624363	0.237136745	6.18677	2.05429	1.08106	2.93187	0.49134	0.27708	0.37918	0.84932	0.23523	0.22736
2	54	1138082	6	27.26096555	0.079861103	0.069342329	0.177255277	0.244192791	6.89553	2.21954	1.15169	3.52155	0.55767	0.31227	0.42832	0.86018	0.26819	0.26783
2	55	1138251	7	28.13613929	0.080846151	0.081877855	0.159084244	0.21113346	4.59112	1.96774	0.9874	2.57864	0.44113	0.23879	0.33098	0.85679	0.18452	0.17759
2	55	1138286	7	26.64778114	0.098158495	0.086546852	0.211029446	0.282938088	7.93342	2.14988	1.13417	3.26919	0.53153	0.32309	0.43026	0.82869	0.30092	0.28637
2	55	1138235	6	31.60306434	0.11244466	0.121409959	0.190770512	0.247809115	3.80302	1.69657	0.92616	2.04109	0.34234	0.20802	0.27706	0.80258	0.16803	0.14881
2	55	1138087	5	27.92633255	0.096710119	0.088025032	0.19769993	0.277273581	6.9279	2.04425	1.09867	3.14994	0.51807	0.31312	0.41791	0.82869	0.28607	0.27136
2	55	1138311	6	29.11339258	0.087126101	0.085759577	0.167834252	0.240679827	4.97914	1.92634	1.01593	2.80645	0.47458	0.27115	0.36943	0.84285	0.22522	0.215
2	55	1138113	4	27.06942913	0.100977928	0.078291797	0.228943663	0.342227305	9.94656	2.26726	1.28976	4.37118	0.62764	0.40701	0.5274	0.82241	0.41546	0.4003
2	55	1138285	3	28.92102296	0.098466761	0.081965533	0.19040921	0.266596118	7.16667	1.93374	1.20132	3.25254	0.52969	0.31273	0.42113	0.83898	0.29161	0.28101
2	55	1138974	8	30.18048001	0.086155805	0.08889786	0.154857925	0.218496676	3.84792	1.79742	0.96915	2.45784	0.4216	0.23375	0.32164	0.84703	0.18234	0.17256
2	55	1138173	6	27.63285242	0.093989359	0.084178824	0.210389896	0.300711046	7.96509	2.23844	1.11654	3.57229	0.56258	0.34902	0.46097	0.82627	0.32711	0.3126
2	55	1138107	5	30.74587375	0.084807765	0.082669211	0.158141765	0.22346135	4.6139	1.86471	1.02587	2.70308	0.45991	0.25446	0.35037	0.85183	0.20608	0.19813
2	56	1138211	4	26.88868356	0.093804867	0.078833679	0.216372032	0.324301691	8.85115	2.30662	1.18991	4.11375	0.6089	0.38661	0.50564	0.82642	0.37683	0.36385
2	56	1138003	7	27.14934953	0.083227745	0.078399304	0.172296872	0.255003051	5.82699	2.07019	1.06159	3.25262	0.5297	0.30585	0.4152	0.84658	0.26184	0.2548
2	56	1138017	3	27.1610479	0.085961041	0.06398741	0.197127445	0.307479112	8.86735	2.29322	1.34341	4.80531	0.65549	0.39951	0.53145	0.85014	0.38491	0.38923
2	56	1138078	6	27.33436193	0.094384765	0.081462409	0.197810247	0.290813911	7.49776	2.09579	1.15863	3.56992	0.56236	0.34312	0.45624	0.83243	0.32163	0.30983
2	56	1138194	6	27.59839767	0.092649213	0.082824609	0.195734282	0.285969744	7.16756	2.11264	1.11862	3.45271	0.55084	0.33451	0.44563	0.8322	0.30786	0.29565
2	56	1138198	3	26.70560147	0.099879306	0.071841731	0.226735052	0.32988799	10.4151	2.27009	1.39027	4.59187	0.64234	0.40713	0.53288	0.83414	0.41533	0.40843
2	56	1138172	6	26.34891396	0.087068167	0.062215391	0.202894273	0.313901332	9.43484	2.33029	1.39946	5.0454	0.66917	0.41039	0.54457	0.85098	0.4012	0.40764
2	56	1138212	3	29.47006783	0.096064846	0.078576821	0.198749724	0.277678619	7.9099	2.06891	1.22256	3.53385	0.55887	0.33358	0.44737	0.83969	0.31399	0.30512
2	56	1138269	7	29.97338605	0.0916458	0.093697335	0.167105204	0.223523542	4.32241	1.82338	0.9781	2.38559	0.40926	0.23051	0.31557	0.84032	0.18375	0.172
2	56	1138122	5	29.06654117	0.097721704	0.096644356	0.188692753	0.251996493	5.566	1.93092	1.01115	2.60746	0.44559	0.2631	0.35429	0.82725	0.22539	0.20974
2	57	1138065	7	28.06744196	0.088955623	0.089397674	0.170003918	0.227572691	4.81869	1.91111	0.99506	2.54562	0.43592	0.24543	0.33604	0.84336	0.19828	0.18752
2	57	1138023	6	26.5912981	0.085959588	0.079251722	0.182069415	0.252034053	6.43738	2.11808	1.08464	3.18017	0.52155	0.30019	0.40797	0.84651	0.25927	0.25172
2	57	1138312	6	27.38249864	0.092668436	0.084087369	0.193697105	0.26744667	6.91983	2.09022	1.10205	3.18058	0.5216	0.30926	0.4158	0.83627	0.27742	0.26588
2	57	1138021	5	26.84507393	0.097166968	0.078479188	0.21930456	0.310647153	9.19703	2.25699	1.23812	3.95834	0.59664	0.37218	0.49044	0.83056	0.36347	0.35206
2	57	1138058	4	29.12195608	0.096044487	0.09241607	0.194626513	0.260701207	6.27776	2.02642	1.03926	2.82095	0.47657	0.2832	0.38044	0.82898	0.24799	0.23297
2	57	1138142	4	28.62258523	0.120195495	0.098223277	0.250484166	0.336816209	10.01454	2.08397	1.2237	3.42909	0.54844	0.36174	0.46513	0.7983	0.37785	0.34752
2	57	1138295	7	28.46105885	0.095829676	0.095922205	0.185585713	0.252611502	5.37611	1.93662	0.99904	2.6335	0.44957	0.26541	0.35742	0.82782	0.22549	0.21017
2	57	1138068	6	26.74895426	0.095865319	0.08640146	0.201494445	0.283868617	7.28413	2.10185	1.10953	3.28546	0.53331	0.32452	0.43197	0.82858	0.29912	0.28474
2	57	1138240	2	26.7248571	0.091816131	0.071611839	0.208418101	0.311055868	9.01655	2.26995	1.28214	4.34364	0.62572	0.38707	0.51183	0.83924	0.37632	0.37154
2	57	1138310	5	26.01776714	0.099099991	0.088594939	0.213131207	0.306778583	7.89238	2.15067	1.11857	3.46271	0.55184	0.34699	0.45572	0.81911	0.33057	0.31226
2	58	1138290	5	26.41936534	0.09506145	0.07989598	0.206342334	0.298750994	8.1934	2.17062	1.18982	3.73925	0.57799	0.35566	0.47131	0.83209	0.33881	0.32745
2	58	1138254	5	27.43227025	0.097385806	0.089528301	0.205697807	0.291851549	7.28447	2.11219	1.08777	3.25988	0.5305	0.32762	0.43351	0.82246	0.3036	0.28663
2	58	1138155	2	29.31226544	0.104779154	0.100966701	0.200645636	0.279389656	6.13323	1.91494	1.03776	2.76715	0.46909	0.2893	0.38303	0.81318	0.26288	0.2421
2	58	1138234	7	28.37510016	0.100493702	0.107739037	0.186138169	0.257721194	4.41413	1.85224	0.93275	2.39209	0.41039	0.2481	0.3311	0.81325	0.20467	0.18603
2	58	1138231	4	27.59312419	0.105598566	0.083294143	0.227977392	0.318290779	9.57317	2.15891	1.26778	3.82129	0.58517	0.37083	0.4854	0.82238	0.37319	0.35656
2	58	1138206	3	27.00522021	0.09536351	0.070305121	0.213642117	0.322208594	9.60256	2.24029	1.35642	4.583	0.64177	0.40207	0.52887	0.83811	0.40183	0.39752
2	58	1138126	5	28.06965096	0.102220928	0.092292133	0.205913216	0.295191827	7.21442	2.01439	1.10758	3.19845	0.52363	0.32595	0.4299	0.81816	0.30766	0.28849
2	58	1138064	6	27.56286621	0.089760708	0.079329326	0.188657128	0.279526512	6.97692	2.10178	1.13149	3.52362	0.55788	0.33419	0.44758	0.83826	0.30456	0.29532
2	58	1138256	4	26.8161398	0.098261496	0.08160423	0.217520258	0.322038223	8.82125	2.21369	1.20412	3.94634	0.59566	0.37844	0.49482	0.82349	0.37221	0.35694
2	58	1138175	5	26.18315009	0.082614503	0.064849097	0.193675943	0.297499686	8.44023	2.34433	1.27395	4.58757	0.64206	0.38649	0.51666	0.85147	0.36273	0.36629
2	59	1138151	8	27.15914433	0.098921682	0.106220234	0.183875622	0.251530365	4.36738	1.8588	0.93129	2.36801	0.40618	0.24294	0.32556	0.81712	0.19786	0.1804
2	59	1138134	3	25.9848593	0.096204475	0.064657427	0.231626469	0.349288233	11.28002	2.40765	1.48791	5.40214	0.6876	0.4424	0.57527	0.83933	0.45908	0.45933
2	59	1138180	6	26.54891082	0.095102303	0.083665	0.207350924	0.306960015	7.87865	2.18029	1.1367	3.66892	0.57164	0.35727	0.47041	0.82511	0.33939	0.32449
2	59	1138298	7	27.26448104	0.102177938	0.103588301	0.197447887	0.272785745	5.57516	1.93239	0.98638	2.63336	0.44955	0.27579	0.36592	0.81248	0.24144	0.22122
2	59	1138299	5	27.59275486	0.117454384	0.101122046	0.251386666	0.349772174	9.66917	2.14029	1.16151	3.45891	0.55146	0.3703	0.47215	0.79077	0.38353	0.34967
2	59	1138187	5	27.90031304	0.099476406	0.085279387	0.207360081	0.286854459	7.89272	2.08452	1.16648	3.3637	0.54167	0.33044	0.43941	0.82901	0.31242	0.29815
2	59	1138178	4	29.92780539	0.112170204	0.115652901	0.207862371	0.274175029	5.39326	1.8531	0.96989	2.37067	0.40665	0.25389	0.33444	0.79864	0.22284	0.19933
2	59	1138005	6	28.21278013	0.084310331	0.072387514	0.181042631	0.259797039	6.99622	2.14734	1.16471	3.58898	0.56417	0.32516	0.44169	0.85216	0.28847	0.28546
2	59	1138199	2	27.82603488	0.090444313	0.064809058	0.206339667	0.294845779	9.51725	2.2814	1.39555	4.54945	0.6396	0.38358	0.5135	0.85219	0.37124	0.37505
2	59	1138174	6	28.7757811	0.098289465	0.094533362	0.18507077	0.248801926	5.58249	1.88292	1.03973	2.6319	0.44932	0.26328	0.35553	0.83063	0.22801	0.21318
2	60	1138202	7	29.41020778	0.094100538	0.09198168	0.177358504	0.234676643	5.20736	1.88478	1.02304	2.55134	0.43683	0.24967	0.34013	0.8382	0.20879	0.19631
2	60	1138136	4	28.03061761	0.100296287	0.073988569	0.21588913	0.313447111	9.56634	2.15251	1.35556	4.23643	0.61806	0.38471	0.50741	0.83554	0.38586	0.37823
2	60	1138165	6	31.04475639	0.096199221	0.098974595	0.163393074	0.220108668	3.75409	1.69849	0.97196	2.22389	0.37963	0.21444	0.2933	0.83619	0.1701	0.15733
2	60	1138300	7	28.01952507	0.085137412	0.085686107	0.167737504	0.238936276	4.90114	1.9702	0.9936	2.78851	0.47209	0.26897	0.36682	0.8435	0.21982	0.20988
2	60	1138098	6	28.00252969	0.082549931	0.085473283	0.165093879	0.235369058	4.6603	1.99993	0.9658	2.75371	0.46719	0.26463	0.36161	0.84491	0.21129	0.20182
2	60	1138215	7	27.98818035	0.083838451	0.0838165	0.157639519	0.227963411	4.43026	1.88028	1.00026	2.71979	0.46234	0.25816	0.35442	0.84913	0.20761	0.19906
2	60	1138027	7	27.96362836	0.089807393	0.085320216	0.177784475	0.255500693	5.72734	1.97962	1.05259	2.99461	0.49933	0.29151	0.39417	0.83858	0.25206	0.2409
2	60	1138228	6	28.4621459	0.084673577	0.068554424	0.178814823	0.271803048	7.26039	2.11181	1.23513	3.96478	0.59716	0.34839	0.4712	0.85345	0.31782	0.31797
2	60	1138118	2	27.25645207	0.097337365	0.072239481	0.237757294	0.358994729	10.93498	2.44261	1.34743	4.96951	0.66496	0.43667	0.56261	0.82642	0.45208	0.44108
2	60	1138148	6	28.16862999	0.094338362	0.080199791	0.199608488	0.294424388	7.73006	2.11588	1.17629	3.67114	0.57184	0.35	0.46481	0.83294	0.33054	0.31935
2	61	1138159	6	28.502163	0.099340289	0.09246492	0.213309709	0.307444427	7.5257	2.14726	1.07436	3.32498	0.53757	0.33995	0.44539	0.81422	0.3203	0.29979
2	61	1138049	4	30.47631178	0.098865236	0.097063512	0.192890027	0.267894465	5.82166	1.95104	1.01856	2.75999	0.46808	0.28278	0.37749	0.82141	0.24881	0.23123
2	61	1138218	4	30.77678487	0.113785499	0.101306146	0.216685552	0.299642427	7.42194	1.90433	1.12318	2.95779	0.49467	0.31323	0.41014	0.80613	0.30507	0.28027
2	61	1138223	6	28.06373414	0.109818424	0.093769422	0.238148283	0.348071766	9.30469	2.16856	1.17115	3.712	0.57555	0.38258	0.49015	0.80065	0.39123	0.36254
2	61	1138157	5	29.8600353	0.099849955	0.09095232	0.18865368	0.272239228	6.21799	1.88937	1.09783	2.99321	0.49915	0.30081	0.40194	0.8269	0.27493	0.25906
2	61	1138069	4	28.56484609	0.102432083	0.088479357	0.203559072	0.292913275	7.46289	1.98726	1.15769	3.31053	0.53602	0.33103	0.43802	0.82339	0.31615	0.29919
2	61	1138233	6	29.34163993	0.097296261	0.097438202	0.181925199	0.255390563	5.06354	1.86981	0.99854	2.62105	0.44767	0.26592	0.35728	0.82522	0.22723	0.21107
2	61	1138306	7	31.14169725	0.107632536	0.114576641	0.179615003	0.237119318	3.62454	1.66878	0.93939	2.06953	0.34843	0.20663	0.2778	0.81384	0.16563	0.14852
2	61	1138033	7	31.6512402	0.117637372	0.130273845	0.193852025	0.251146244	3.30923	1.64788	0.903	1.92783	0.3169	0.19572	0.25897	0.79203	0.15434	0.13459
2	61	1138296	6	30.68032177	0.10752187	0.110868016	0.192135551	0.255498218	4.74221	1.78694	0.96982	2.30453	0.39477	0.23895	0.31873	0.81071	0.20305	0.18341
2	62	1138133	5	29.64047041	0.105098879	0.104754758	0.193830122	0.26454416	5.35829	1.84426	1.00329	2.52537	0.43268	0.26294	0.35019	0.81405	0.23063	0.21087
2	62	1138200	5	28.34341267	0.101379274	0.089313895	0.210445649	0.298975193	7.75052	2.07583	1.13509	3.34747	0.53996	0.33647	0.44357	0.82056	0.32073	0.30273
2	62	1138110	4	27.34005639	0.104552295	0.086658427	0.215311651	0.309817398	8.43495	2.05937	1.20649	3.57516	0.56286	0.35441	0.46519	0.8206	0.34926	0.33133
2	62	1138092	6	27.05152163	0.103666493	0.089510584	0.208758336	0.290979436	7.7211	2.01375	1.15815	3.25078	0.5295	0.32662	0.43239	0.82275	0.3122	0.29478
2	62	1138084	2	27.99013559	0.113567808	0.088912242	0.235544111	0.334305845	9.78413	2.07404	1.2773	3.75995	0.57983	0.37721	0.48808	0.81077	0.39183	0.36822
2	62	1138135	6	30.09831265	0.107866453	0.114482634	0.201257578	0.271635451	4.94185	1.8658	0.94221	2.37272	0.40701	0.25291	0.33381	0.80086	0.21598	0.19365
2	62	1138313	5	28.68136763	0.110303096	0.113959776	0.207311266	0.283617852	5.45482	1.87947	0.96791	2.48875	0.42673	0.26907	0.35296	0.7971	0.2386	0.214
2	62	1138274	3	27.49781716	0.108067406	0.093222332	0.219443256	0.306892814	8.16706	2.03061	1.15924	3.29205	0.53402	0.33779	0.44251	0.81347	0.33084	0.30914
2	62	1138291	6	26.34280072	0.119572648	0.092562718	0.259331073	0.361940751	11.0865	2.16882	1.2918	3.91022	0.59269	0.39957	0.50851	0.79829	0.43004	0.39831
2	62	1138137	7	27.58115728	0.116053404	0.106436995	0.222549903	0.312241876	7.35143	1.91765	1.09035	2.93358	0.49156	0.31806	0.41255	0.79598	0.31136	0.2826
2	63	1138225	6	27.27194182	0.11031827	0.095751981	0.222110291	0.319650477	8.16415	2.01336	1.15213	3.33832	0.53899	0.34739	0.45137	0.80653	0.34514	0.32009
2	63	1138044	3	29.21361649	0.10814328	0.104853802	0.199699046	0.289430837	5.82229	1.84662	1.03137	2.76033	0.46813	0.29395	0.38628	0.80539	0.27092	0.2473
2	63	1138293	6	26.57485213	0.109054299	0.093540346	0.233388465	0.344136693	9.01145	2.14011	1.16585	3.67902	0.57256	0.37879	0.48637	0.80207	0.38506	0.35731
2	63	1138057	7	26.73982879	0.0938147	0.093578276	0.187210956	0.275611865	5.62742	1.99554	1.00253	2.94525	0.49306	0.29959	0.39902	0.82282	0.2625	0.24579
2	63	1138302	3	26.03758337	0.078284692	0.05933307	0.181942973	0.291676248	8.11466	2.32412	1.31941	4.91591	0.66193	0.39217	0.52742	0.86015	0.36414	0.3748
2	63	1138241	3	27.41456391	0.088883667	0.074193828	0.188786007	0.279678348	7.46312	2.12397	1.19799	3.76956	0.58067	0.34543	0.46385	0.84441	0.31881	0.31355
2	63	1138121	7	28.03397932	0.101315426	0.109502486	0.18557459	0.257193158	4.23684	1.83165	0.92523	2.34874	0.40276	0.24389	0.32528	0.81154	0.1999	0.18105
2	63	1138281	3	30.06559087	0.101430725	0.096615868	0.181260507	0.250479914	5.27127	1.78704	1.04984	2.59253	0.44329	0.26116	0.35197	0.8278	0.22908	0.21318
2	63	1138071	4	27.02007901	0.103195148	0.09107678	0.201483083	0.290777563	7.10911	1.95245	1.13306	3.19266	0.52298	0.32317	0.42752	0.82096	0.30647	0.28831
2	63	1138016	2	25.08335882	0.102902489	0.06617699	0.261601442	0.414188836	13.19449	2.54223	1.55496	6.2588	0.72447	0.50212	0.63041	0.82271	0.55843	0.5444
2	64	1138079	2	25.97493014	0.10149409	0.074913367	0.233023018	0.353472736	10.54981	2.29593	1.35482	4.71842	0.65025	0.4256	0.54918	0.8241	0.44259	0.42922
2	64	1138089	5	26.50058239	0.09355693	0.078094563	0.207453376	0.303648183	8.38002	2.2174	1.198	3.88821	0.59085	0.36506	0.48296	0.83296	0.34892	0.33864
2	64	1138130	6	27.91120531	0.097528621	0.092117936	0.197128592	0.279949414	6.51707	2.02124	1.05874	3.03903	0.50483	0.30793	0.40951	0.82312	0.27892	0.26198
2	64	1138095	3	27.51049308	0.098220124	0.078332358	0.219044705	0.318676612	9.23825	2.23014	1.25389	4.06826	0.60539	0.38145	0.50053	0.82858	0.37712	0.36497
2	64	1138257	4	27.6380058	0.111754882	0.094255165	0.232078917	0.32889531	8.96941	2.07668	1.18566	3.48941	0.55451	0.36071	0.46674	0.80561	0.36518	0.3393
2	64	1138059	7	29.893365	0.108622068	0.115741416	0.194290381	0.263858379	4.42816	1.78868	0.93849	2.27972	0.39019	0.2404	0.31841	0.80237	0.20218	0.1809
2	64	1138088	5	27.94592314	0.092888795	0.083787397	0.17935	0.247226913	6.09781	1.9308	1.10862	2.95065	0.49375	0.28408	0.38612	0.84291	0.24955	0.23943
2	64	1138014	7	26.97293583	0.089870203	0.082018605	0.172149137	0.245286409	5.7219	1.91553	1.09573	2.99062	0.49882	0.28538	0.38865	0.84549	0.24735	0.2384
2	64	1138099	6	26.20825944	0.102973567	0.078970762	0.217694814	0.311376233	9.28356	2.11408	1.30395	3.94293	0.59538	0.37198	0.48986	0.82974	0.37211	0.35992
2	64	1138275	7	27.40162611	0.095686461	0.098025781	0.177341837	0.247220172	4.66539	1.85336	0.97614	2.52199	0.43214	0.25391	0.34254	0.82741	0.21119	0.19592
