# Supplementary material for: Multispectral and thermal infrared data, visual scores for severity of common rust symptoms, and genotypic single nucleotide polymorphism data of three F2-derived biparental doubled-haploid maize populations
Source: Data Brief. 2024 Mar 9;54:110300. doi: 10.1016/j.dib.2024.110300 (PMC10997887; doi:10.1016/j.dib.2024.110300)
Supplement: Supplementary file 1 [file mmc1.zip › Pop1_2020_raw.txt]

GID	Block	Rep	VS_TP3	thr_TP3	gre_TP3	red_TP3	Red_edge_TP3	nir_TP3	TVI_TP3	GM1_TP3	G_TP3	PSSRa_TP3	NDVI_TP3	RDVI_TP3	OSAVI_TP3	MSR_TP3	MCARI1_TP3	MCARI2_TP3
1138973	1	1	1	22.01082508	0.083461224	0.047067803	0.234729391	0.393095602	12.71543212	2.81243649	1.773212665	8.351688014	0.786134867	0.521559698	0.668804936	0.857258896	0.555053768	0.582924184
1138974	1	1	7	22.23593886	0.091137982	0.081056349	0.206344035	0.287318772	7.92052653	2.26408387	1.124378086	3.544679434	0.559924956	0.339840372	0.452830577	0.83393174	0.312745237	0.301691902
1138975	1	1	1	21.52838043	0.096508719	0.053451305	0.30481515	0.538156699	16.80412728	3.158420842	1.80554469	10.06816773	0.819301618	0.630174511	0.748073803	0.820819572	0.765145335	0.725462242
1138976	1	1	2	21.63270473	0.082386281	0.043844658	0.238050169	0.418159906	13.19399553	2.889439444	1.87904945	9.537305685	0.810198161	0.550699124	0.698074762	0.858387665	0.599138888	0.630692514
1138304	1	1	1	22.21442483	0.100844347	0.052713148	0.286779289	0.427701317	15.96921637	2.843781515	1.913077673	8.113750226	0.78055137	0.541015276	0.679226188	0.841493068	0.615067632	0.622731396
1138062	1	1	1	23.01570842	0.087170831	0.061081207	0.207565075	0.295165578	9.83261702	2.381129947	1.427130124	4.832346838	0.657084866	0.392190384	0.525984622	0.856992562	0.377781306	0.386359075
1138314	1	1	4	22.58279974	0.081660609	0.058550155	0.215702849	0.312084877	10.35357977	2.641455301	1.394712089	5.330214352	0.684054933	0.41645129	0.554242105	0.856416942	0.401142307	0.412830691
1138152	1	1	2	22.2743729	0.082473854	0.050201019	0.224177634	0.343767721	11.72951025	2.718166109	1.6428721	6.847823557	0.745152272	0.467709199	0.614723087	0.861688875	0.473081672	0.498813997
1138100	1	1	2	22.67055928	0.092630834	0.064746913	0.233433467	0.329286091	11.23655011	2.520040662	1.430660242	5.085741973	0.671362997	0.421428304	0.553875753	0.843876933	0.424435333	0.426499003
1138259	1	1	4	22.17058184	0.097440099	0.065673228	0.262830319	0.37024362	13.10010033	2.697352764	1.483711129	5.63766445	0.698689198	0.461302551	0.592870728	0.833106594	0.488137684	0.484023769
1138005	2	1	2	21.77229427	0.083544704	0.044527583	0.263584659	0.433481009	14.70410942	3.155013375	1.876246122	9.73511213	0.813695472	0.562574121	0.707178525	0.854594297	0.620959643	0.646891564
1138296	2	1	6	22.33349334	0.088741426	0.067707282	0.239477069	0.332016412	11.14755301	2.698593894	1.310662953	4.903703179	0.661229581	0.418053843	0.547767755	0.839178106	0.413418412	0.411391081
1138001	2	1	5	22.13492777	0.082581836	0.059869282	0.244951281	0.366291229	12.01342213	2.966164163	1.379369076	6.118183137	0.719029426	0.469389387	0.606402943	0.842483142	0.476679188	0.482108668
1138028	2	1	1	22.27462491	0.080356139	0.045776243	0.242118158	0.368687856	13.16371072	3.013063626	1.755411393	8.05413096	0.779106354	0.501579993	0.652046789	0.863855762	0.51893736	0.552964647
1138038	2	1	3	22.38375799	0.082599915	0.060469679	0.227345921	0.31829643	10.89778399	2.752374774	1.365972444	5.263736097	0.680701746	0.418930925	0.555118495	0.852336243	0.40579369	0.414412
1138293	2	1	2	21.97887823	0.093118858	0.059477724	0.258490675	0.368682168	13.28642244	2.775921871	1.56560898	6.198659697	0.722170503	0.472544526	0.609829335	0.842553088	0.497734569	0.503694141
1138160	2	1	5	22.54890966	0.087033731	0.072141426	0.215481837	0.292675905	9.19611686	2.475842809	1.206432085	4.056974213	0.604506585	0.365122644	0.487445785	0.843395564	0.340801646	0.336758654
1138276	2	1	3	22.6387656	0.089413495	0.069504906	0.23959391	0.326540553	11.00168383	2.679616889	1.286434301	4.698093612	0.649005415	0.408433014	0.536217581	0.838094276	0.401188731	0.397501378
1138231	2	1	2	22.75909073	0.096610656	0.068678553	0.257292787	0.343647254	12.43413816	2.663192638	1.4067078	5.003705545	0.666872403	0.428216112	0.557311395	0.835044272	0.439529011	0.434972254
1138049	2	1	1	23.37875297	0.078967701	0.056812663	0.206134383	0.296756249	9.84550469	2.610363223	1.389966547	5.223417339	0.678633154	0.403526545	0.541961465	0.86233468	0.380080623	0.394479682
1138008	3	1	5	22.44264776	0.078038574	0.059712191	0.221582726	0.329402887	10.44528747	2.839399987	1.306911928	5.516509849	0.693087244	0.43234151	0.569718845	0.850846175	0.416943761	0.425964329
1138181	3	1	4	22.2469077	0.081551208	0.054363729	0.226079398	0.340642242	11.39043928	2.77223851	1.500103267	6.265983732	0.724744773	0.455498469	0.598341445	0.856093719	0.454653524	0.472178818
1138241	3	1	1	22.17808117	0.084876445	0.044611637	0.251410476	0.380775541	14.01852269	2.962075962	1.9025629	8.535341244	0.790253967	0.51541717	0.666140538	0.863579809	0.546889123	0.583095542
1138033	3	1	6	22.48079157	0.083681295	0.066674066	0.219009996	0.300015338	9.82044496	2.617191763	1.255080124	4.499730637	0.636345826	0.38533848	0.513919348	0.848463635	0.362542708	0.363875803
1138195	3	1	3	22.0269477	0.115014914	0.070962276	0.327762032	0.444841608	17.17009088	2.849735053	1.62078953	6.268705467	0.724847841	0.520582007	0.641754265	0.808758069	0.607108353	0.576338907
1138289	3	1	5	21.97338297	0.099450345	0.071645682	0.272228562	0.384015542	13.1471593	2.737331513	1.38808567	5.359925836	0.685530924	0.462751768	0.588552638	0.821328349	0.493187872	0.478459638
1138130	3	1	3	21.73270096	0.09146251	0.048301428	0.27394144	0.41037652	15.26484397	2.995122696	1.893577763	8.49615708	0.789388488	0.534619406	0.678878418	0.852064699	0.58871942	0.610760148
1138079	3	1	1	21.68711976	0.091387392	0.04721392	0.275155595	0.433190148	15.44343936	3.010870433	1.93560271	9.1750515	0.803440798	0.556874356	0.699140506	0.849900615	0.624716383	0.643924408
1138101	3	1	1	21.91119588	0.096931034	0.053122013	0.281122949	0.43427975	15.43241702	2.900236765	1.824686781	8.175137369	0.782019612	0.545960462	0.68294991	0.83959126	0.617209215	0.622055895
1138232	3	1	1	22.39422469	0.079559617	0.044199198	0.220024644	0.331310028	11.96394349	2.765531708	1.800023996	7.49583799	0.764590615	0.468532011	0.621928711	0.873393182	0.468601848	0.508365664
1138003	4	1	4	22.11168555	0.087871938	0.045652255	0.256250833	0.401769689	14.32470195	2.916185073	1.92481045	8.800653736	0.79593198	0.532395768	0.680081165	0.858089984	0.578671809	0.609063583
1138220	4	1	3	22.12959994	0.093477842	0.053086613	0.255457422	0.371681739	13.7578977	2.732812583	1.760855272	7.001421291	0.750044407	0.488835855	0.63199444	0.851656725	0.521787299	0.539561433
1138131	4	1	2	22.05272621	0.091982098	0.045182769	0.276536337	0.426474566	15.75318729	3.006414759	2.035778264	9.438876372	0.808408498	0.555193236	0.700219028	0.854617297	0.622067142	0.648575766
1138242	4	1	4	21.77410482	0.082696974	0.047936921	0.252531142	0.405770894	13.6660554	3.053692648	1.725120703	8.464684199	0.788688142	0.53124327	0.676359986	0.85350939	0.569506605	0.59286904
1138126	4	1	5	22.10138898	0.082997022	0.04925297	0.221770013	0.34057937	11.70078463	2.672023732	1.685117101	6.914900157	0.747312037	0.466595891	0.614621221	0.863773875	0.472150737	0.500147287
1138046	4	1	2	22.33977418	0.097394155	0.05802417	0.276226552	0.403905301	14.66694237	2.83617176	1.678510108	6.960983741	0.748774766	0.508907716	0.645124779	0.837480872	0.559486006	0.561890161
1138133	4	1	5	22.41608429	0.088796115	0.05780961	0.230312161	0.336088681	11.58961331	2.593718892	1.536009597	5.813716507	0.706474433	0.443392658	0.582785194	0.852059088	0.449060812	0.46112269
1138185	4	1	1	21.84527704	0.090429463	0.047628407	0.274968036	0.457035196	15.35241998	3.040690809	1.898645559	9.595853181	0.811246913	0.576307205	0.714514642	0.845082166	0.656315424	0.667042124
1138197	4	1	1	21.57225067	0.099609987	0.052955571	0.284787156	0.426891035	15.77607174	2.859022118	1.881010536	8.061305486	0.779281252	0.539815614	0.677920511	0.84123894	0.611247957	0.618562404
1138128	4	1	6	21.9571926	0.097463666	0.07258028	0.253904943	0.359920952	11.87481524	2.605124073	1.342839497	4.95893587	0.664369605	0.436921513	0.562556096	0.825724412	0.452588651	0.44104439
1138009	5	1	1	21.89818896	0.086415101	0.043396645	0.251576779	0.38668485	14.21154631	2.911259462	1.991285305	8.910478079	0.798193388	0.523460004	0.674846308	0.864582512	0.561443807	0.600398296
1138162	5	1	3	22.07178259	0.101040836	0.05465497	0.293837579	0.426357526	16.20639118	2.908107164	1.848703531	7.800892142	0.772750311	0.535941476	0.672646739	0.83852271	0.607613632	0.611376019
1138137	5	1	2	22.41161406	0.086370388	0.05086351	0.234772483	0.334597173	12.45481348	2.718205739	1.698081542	6.578334301	0.736089763	0.457004863	0.603400133	0.862552886	0.463967203	0.489060248
1138037	5	1	3	21.95248777	0.096011745	0.056616915	0.261684154	0.377348471	13.87982757	2.725543165	1.695813793	6.664942347	0.739071749	0.486871269	0.626380955	0.845062583	0.523309376	0.533285804
1138251	5	1	5	22.17402625	0.085590926	0.059471607	0.228673439	0.328728743	11.19688266	2.671701908	1.439189721	5.527490505	0.693603537	0.43215472	0.569752058	0.851337386	0.428476413	0.438169673
1138058	5	1	4	22.52953363	0.084111161	0.058962623	0.219923449	0.304084538	10.66359111	2.614676194	1.426516612	5.157242421	0.675179266	0.40681843	0.543624827	0.857708587	0.392207278	0.403561945
1138069	5	1	1	21.9150284	0.082668161	0.042968914	0.255415968	0.402166306	14.33479307	3.089653452	1.92390621	9.359471035	0.80693995	0.538377865	0.688555154	0.862641992	0.579175069	0.616491957
1138006	5	1	3	22.12175509	0.085766657	0.05102288	0.234738135	0.344436181	12.41266635	2.736939304	1.680945039	6.750622093	0.741956197	0.46658313	0.612753402	0.860304915	0.476715446	0.500931073
1138282	5	1	2	21.8684495	0.089079593	0.048024931	0.271507442	0.407678411	15.05113717	3.047919668	1.854861456	8.488891212	0.789227218	0.532774169	0.677595863	0.853017153	0.581946284	0.60510678
1138074	5	1	1	21.8973905	0.087054446	0.048669261	0.247540333	0.377369235	13.46767174	2.843511663	1.788694653	7.753749104	0.771526465	0.503587857	0.650626151	0.857544543	0.533208853	0.559728385
1138208	6	1	2	21.99362155	0.083538475	0.048248255	0.22757552	0.341165415	12.17124468	2.724200093	1.731429966	7.071041523	0.752200507	0.46939582	0.618448218	0.86519698	0.476853452	0.507126779
1138072	6	1	1	22.39253988	0.089785103	0.05480704	0.241724696	0.346584332	12.61418186	2.692258396	1.638203824	6.323719216	0.726914708	0.460540123	0.602897863	0.854185015	0.474725078	0.491467021
1138124	6	1	5	23.04133759	0.092859949	0.072066217	0.230852165	0.318381998	10.35890614	2.486025124	1.288536465	4.417909129	0.630853905	0.39419446	0.519079358	0.8367613	0.387132946	0.381265493
1138272	6	1	1	22.21690577	0.102922332	0.063452329	0.300283382	0.443125999	15.78866328	2.917572675	1.622041825	6.983604944	0.749486602	0.533441964	0.660719736	0.820956932	0.608303288	0.590403807
1138012	6	1	1	22.15206268	0.089026944	0.052816629	0.243689853	0.380535897	12.90080607	2.737259569	1.685585506	7.204850202	0.756241741	0.497830282	0.640688857	0.850325062	0.528403837	0.545285104
1138279	6	1	3	22.02684192	0.10435013	0.06166854	0.286795477	0.415723436	15.2148798	2.748395985	1.692112859	6.741256336	0.741644003	0.512428229	0.64435025	0.829361191	0.57642233	0.569357911
1138108	6	1	2	22.50571519	0.080446648	0.052872876	0.201304836	0.279635145	10.0088685	2.502339631	1.521510741	5.288820437	0.681975337	0.393250906	0.534091266	0.871618021	0.369552752	0.389963416
1138260	6	1	5	21.99066825	0.098110478	0.062434915	0.264335317	0.372606984	13.54104664	2.694261849	1.57140405	5.967926544	0.712970568	0.470259031	0.604662632	0.837318627	0.502301658	0.50278797
1138305	6	1	2	21.85797105	0.079683035	0.043675964	0.24489304	0.397371565	13.51330735	3.073339777	1.82441387	9.098175028	0.801944411	0.532582586	0.682619722	0.862242716	0.565492695	0.601329254
1138249	6	1	1	21.84882204	0.082603876	0.043694278	0.251250354	0.399067846	14.00974843	3.041629124	1.890496406	9.133183205	0.802628655	0.534072101	0.683907171	0.861917418	0.57243691	0.60822286
1138061	7	1	3	22.39165443	0.084441031	0.047359713	0.243866501	0.349872173	13.27366	2.888009526	1.782971772	7.387548489	0.761551304	0.479977873	0.629745826	0.864876687	0.493464798	0.525460009
1138268	7	1	5	22.32518802	0.093145334	0.058140837	0.273391086	0.384605375	14.31519482	2.935102321	1.602063864	6.615064288	0.73736269	0.490635068	0.628289081	0.841232229	0.524715949	0.530590052
1138267	7	1	3	22.31487658	0.083169595	0.050503369	0.229234243	0.332919849	12.03050151	2.756226532	1.646812816	6.592032549	0.736565934	0.456090297	0.602850793	0.863435887	0.457639044	0.483270945
1138114	7	1	1	22.09394134	0.084661017	0.044850458	0.256331627	0.389668337	14.28129248	3.027740956	1.887628806	8.688168513	0.793562633	0.523100931	0.672794103	0.861592499	0.558642217	0.592948846
1138051	7	1	1	22.11808871	0.080593554	0.039682651	0.254212055	0.398442137	14.50820039	3.154248001	2.030951877	10.04071381	0.818852292	0.542006483	0.695776221	0.86906125	0.580434669	0.628142971
1138060	7	1	5	22.01076854	0.091699406	0.056497771	0.258353001	0.369670819	13.51937918	2.817390141	1.623062359	6.543104479	0.734857179	0.479726445	0.619754694	0.846827673	0.505883738	0.517048881
1138235	7	1	5	22.07563088	0.089357726	0.051358329	0.257318367	0.391808176	13.87757819	2.879643204	1.739887728	7.628912134	0.768221073	0.511410546	0.654747603	0.850465987	0.549526839	0.56779831
1138262	7	1	5	22.08975695	0.091325221	0.057803493	0.247268723	0.363755071	12.70878295	2.707562288	1.579925651	6.292960084	0.725762931	0.471220027	0.610263271	0.846099483	0.492864169	0.502378279
1138303	7	1	6	22.30927029	0.093022006	0.064651408	0.241858576	0.34956076	11.76725395	2.600014633	1.438824124	5.40685455	0.687834337	0.442685481	0.575562251	0.839277443	0.454527598	0.454748633
1138121	7	1	5	22.03828329	0.09913462	0.057683828	0.282376968	0.413325514	15.1396201	2.848419326	1.718586028	7.165362137	0.755062915	0.518200587	0.653784863	0.836138662	0.576787264	0.577698662
1138283	8	1	1	22.01018286	0.084431174	0.042788127	0.246604324	0.398290495	13.89469372	2.920773357	1.973238394	9.308435005	0.805984129	0.535284285	0.686071227	0.863619107	0.576886564	0.615584675
1138138	8	1	1	22.00533365	0.087494751	0.051109603	0.248570386	0.404159557	13.30305285	2.840974848	1.711904326	7.907702913	0.775475224	0.523241332	0.665624044	0.84853523	0.565152763	0.581589049
1138024	8	1	4	22.00354958	0.095386064	0.058075822	0.268055679	0.402938776	14.0912011	2.810218481	1.642440193	6.938150259	0.748052136	0.507912857	0.644173307	0.8375943	0.554806632	0.55730767
1138278	8	1	5	21.7963883	0.097198209	0.057755147	0.270859793	0.395287738	14.36400122	2.786674746	1.682935869	6.844199314	0.745034526	0.501471269	0.638679308	0.839642881	0.547578106	0.552272648
1138142	8	1	1	21.64990834	0.106238557	0.053829884	0.312177179	0.460083938	17.5971846	2.938454637	1.973598095	8.546998504	0.790510075	0.566699147	0.699280364	0.83367366	0.666763367	0.66167909
1138040	8	1	3	21.75022922	0.083378211	0.043639055	0.255891475	0.42671272	14.32471144	3.069044921	1.910632826	9.778230062	0.814440777	0.558561378	0.704948362	0.857313255	0.61361916	0.643806488
1138077	8	1	3	22.00832214	0.086774426	0.048487787	0.249403992	0.383809281	13.58643789	2.874164716	1.789614081	7.915586763	0.775673766	0.510000085	0.65671933	0.856629583	0.542590109	0.568640668
1138146	8	1	1	21.94630379	0.09229188	0.045793352	0.281120776	0.41889748	15.97958653	3.045996847	2.015399091	9.147560982	0.802908304	0.547328423	0.69282398	0.854851466	0.609807648	0.636527283
1138202	8	1	5	22.0371714	0.090662851	0.053396038	0.284187014	0.418913811	15.33813111	3.134547529	1.697932183	7.845410074	0.773894033	0.531857146	0.6705583	0.842003111	0.584481821	0.592692895
1138312	8	1	5	22.12523235	0.092553268	0.055514138	0.271317395	0.386013714	14.42976057	2.931472889	1.667201741	6.953430746	0.74853619	0.49738405	0.637342904	0.845008563	0.533700431	0.544330111
1138302	9	1	1	21.7320961	0.081722901	0.040574605	0.264421939	0.424380724	15.07677191	3.235591705	2.014139177	10.45926952	0.825468805	0.562867639	0.712395076	0.863229082	0.616872154	0.656683163
1138270	9	1	1	21.84981814	0.08433959	0.042392177	0.285916047	0.451290828	16.28932872	3.390057364	1.989508359	10.6456159	0.828261552	0.581957929	0.725615371	0.855561348	0.654252022	0.681148392
1138127	9	1	1	21.97693958	0.077784469	0.037114902	0.25801967	0.40488023	14.88106879	3.317110407	2.095774618	10.90883212	0.832057419	0.553174357	0.70865653	0.872689866	0.593026597	0.647856825
1138106	9	1	5	22.07475565	0.083708451	0.051333811	0.260184345	0.382787515	13.82601764	3.10822077	1.630668943	7.456830318	0.763504774	0.503057139	0.647151147	0.852236486	0.527797772	0.547253082
1138070	9	1	5	21.77676877	0.099646768	0.057128195	0.303741299	0.441638317	16.49752921	3.048180138	1.744266012	7.730654204	0.770922092	0.544451419	0.677071063	0.83153644	0.620023551	0.61425671
1138010	9	1	5	21.95164629	0.074566094	0.045065789	0.22295567	0.362628712	11.85340509	2.990040909	1.654605322	8.046651885	0.778923736	0.497350278	0.648893007	0.866130658	0.503311086	0.539051027
1138290	9	1	4	21.80985282	0.088752019	0.048488543	0.264632255	0.402674556	14.57916173	2.98170405	1.830370919	8.304529907	0.785050935	0.527308316	0.67225226	0.853147062	0.572838881	0.595829835
1138117	9	1	1	21.74756824	0.086820176	0.049873328	0.256363124	0.395936232	13.86726165	2.952805849	1.740813767	7.938837198	0.776257252	0.518298986	0.66263888	0.852100983	0.555967664	0.576773362
1138198	9	1	2	22.17064209	0.090180031	0.056013746	0.247207015	0.355859143	12.83824751	2.741261139	1.609962508	6.353068093	0.728004695	0.46721393	0.608213236	0.850438193	0.485076776	0.498719078
1138200	9	1	3	22.16269407	0.093400134	0.055285156	0.275305292	0.416113386	14.72580726	2.94758992	1.68942516	7.526674719	0.765441973	0.525540743	0.662910537	0.839450346	0.579052016	0.584022993
1138134	10	1	1	22.76738841	0.089555301	0.056609977	0.244674126	0.343199063	12.60166187	2.732100979	1.581970277	6.062519033	0.716814922	0.453245335	0.593851324	0.852249739	0.464082989	0.477749171
1138316	10	1	2	23.07613821	0.087630322	0.060822233	0.221194724	0.294227895	10.69467304	2.524180198	1.440761353	4.837505677	0.657387913	0.391711707	0.525678092	0.857562187	0.377924774	0.386888986
1138150	10	1	5	22.38122725	0.076623494	0.049770031	0.220978258	0.337946332	11.34663219	2.883949119	1.539550875	6.790157211	0.743265772	0.462808363	0.610324125	0.863516831	0.456865277	0.483274118
1138286	10	1	2	21.82855327	0.080841994	0.042717113	0.252542395	0.389433657	14.11451219	3.123901132	1.892496678	9.116572591	0.802304587	0.527420396	0.679204034	0.865265942	0.558746638	0.598643523
1138239	10	1	1	21.7772633	0.086243668	0.041657419	0.29419561	0.458495569	16.93574144	3.411214021	2.070307549	11.00633657	0.833421295	0.589408	0.732454845	0.855790802	0.669801485	0.696649009
1138163	10	1	6	22.01001666	0.088022493	0.056035216	0.260089053	0.374270415	13.5227213	2.954802166	1.570842397	6.679199996	0.739556204	0.48513175	0.625358816	0.846585121	0.508158838	0.519441384
1138193	10	1	1	22.19818992	0.091511475	0.05520046	0.265630823	0.374997969	14.0782624	2.902705071	1.657802776	6.793384908	0.7433721	0.487574144	0.628543034	0.847718856	0.517153597	0.530077647
1138307	10	1	2	22.04657556	0.091333125	0.051154964	0.277776334	0.380901506	15.20440862	3.041353677	1.785420561	7.446032129	0.763202416	0.5016606	0.646063353	0.852885681	0.53751295	0.558088049
1138183	10	1	3	21.80551494	0.083861513	0.049059745	0.255807764	0.363370884	13.79695184	3.050359532	1.709375222	7.406701431	0.76209456	0.489422935	0.636934683	0.859594386	0.506898797	0.533818626
1138217	10	1	6	21.87319521	0.097789105	0.061571305	0.27068054	0.377038614	13.99526605	2.76800305	1.588225302	6.123609261	0.719243444	0.476337898	0.61131977	0.837639337	0.510772691	0.511964535
1138044	11	1	1	21.66687417	0.0801999	0.044812219	0.239598653	0.374907181	13.10269326	2.98751812	1.789688199	8.366182023	0.78646582	0.509517816	0.660509474	0.864302656	0.530541527	0.566414161
1138098	11	1	5	21.73021141	0.088940075	0.053267969	0.281609127	0.422962371	15.12735374	3.166279391	1.669672742	7.940275975	0.776293259	0.535715664	0.674041271	0.841453426	0.588008425	0.595456452
1138067	11	1	5	21.78335998	0.088575651	0.048229048	0.271163223	0.404809271	14.98991459	3.06137431	1.836562293	8.393474219	0.787086231	0.529772955	0.674726271	0.853192878	0.576416222	0.59961812
1138032	11	1	4	21.68069335	0.092922634	0.051536735	0.283874235	0.426460274	15.59568601	3.054952521	1.8030369	8.27487962	0.784363778	0.542288156	0.681682359	0.843693433	0.6044519	0.614943673
1138076	11	1	1	21.74134822	0.103808057	0.05661117	0.304017656	0.450864703	16.73226462	2.928651843	1.833702722	7.964235733	0.776891186	0.553436622	0.685169482	0.830650681	0.64135223	0.633585621
1138148	11	1	3	21.30870539	0.086110146	0.043779969	0.253264844	0.403363561	14.26229963	2.941173088	1.966884604	9.213427381	0.804179349	0.537745013	0.68701542	0.861027709	0.583835449	0.618944528
1138250	11	1	1	21.79363374	0.087279182	0.04378089	0.260410707	0.413106553	14.73772072	2.983652007	1.993545197	9.435773398	0.80835153	0.546392684	0.694482883	0.859357715	0.599686291	0.632944745
1138116	11	1	6	22.09275194	0.096934442	0.064633477	0.259315563	0.36646484	12.97296373	2.675164339	1.499755955	5.669892082	0.700145074	0.459701796	0.592328502	0.835463182	0.485026667	0.483034954
1138158	11	1	2	21.9600897	0.089911813	0.051690578	0.259745498	0.392439944	14.01214462	2.88889178	1.73942365	7.59209827	0.767227988	0.511304656	0.654277927	0.849809581	0.550304215	0.567753071
1138280	11	1	3	21.7670573	0.094077224	0.047085627	0.278052092	0.41669813	15.73765183	2.955572881	1.998003021	8.849794735	0.796950083	0.542736322	0.687338359	0.853005504	0.605548896	0.629445213
1138149	12	1	2	21.66503837	0.081958968	0.042049851	0.245354096	0.386869556	13.79461933	2.993621113	1.949090557	9.200259853	0.803926564	0.526507094	0.67919456	0.866856	0.558798597	0.601119006
1138140	12	1	5	21.48349235	0.081482376	0.044720665	0.235621296	0.370422081	12.9245063	2.89168416	1.822029614	8.283018164	0.784552829	0.50549972	0.656904125	0.865267559	0.526358307	0.563075306
1138288	12	1	2	21.80270848	0.087036205	0.049937482	0.246907647	0.364966623	13.30215882	2.836838393	1.742903364	7.308470743	0.759281815	0.489076577	0.635643059	0.857902084	0.511515971	0.536529779
1138050	12	1	3	21.72119751	0.081201763	0.043461794	0.241613519	0.362736785	13.39870226	2.975471358	1.868348173	8.346107127	0.786007161	0.500951524	0.654115012	0.868735497	0.518630339	0.559365268
1138015	12	1	2	21.52281562	0.097338798	0.05394186	0.30953429	0.449803014	17.07142332	3.179968291	1.8045132	8.338663473	0.785836592	0.557747416	0.691830487	0.835352057	0.637739285	0.636020926
1138104	12	1	5	21.52829528	0.103787585	0.061217798	0.318463105	0.463085558	17.13750993	3.06841234	1.695382532	7.564557635	0.766479474	0.554998549	0.681227994	0.820648662	0.645098442	0.624226977
1138281	12	1	1	21.52382659	0.088872514	0.046186227	0.288691875	0.436374581	16.25779038	3.248381997	1.924221153	9.448154008	0.808578626	0.561692054	0.704397912	0.851159071	0.628461839	0.649372508
1138244	12	1	1	21.67119494	0.073367319	0.03565055	0.239049734	0.393565029	13.71262182	3.258259083	2.057957592	11.0395221	0.833880449	0.546312994	0.704633094	0.8771693	0.574235011	0.635312419
1138105	12	1	5	21.9616767	0.098981909	0.060814479	0.295303022	0.409000672	15.59600978	2.983403987	1.627604324	6.725383136	0.741113164	0.507981664	0.641292898	0.832075479	0.560929308	0.557082332
1138213	12	1	6	22.03389483	0.088255827	0.054548382	0.269577309	0.385413663	14.25003342	3.054498713	1.617936666	7.065538003	0.752031421	0.498819694	0.639713345	0.846638913	0.529029619	0.541542638
1138264	13	1	7	22.08629183	0.081453875	0.059111766	0.231525297	0.340494598	11.23849622	2.842409866	1.377963825	5.760183191	0.704150029	0.445124398	0.583274435	0.849216423	0.440044969	0.44935834
1138300	13	1	7	22.28851752	0.083957683	0.060461063	0.24974749	0.357390476	12.29705044	2.974682966	1.388624009	5.911084932	0.710609836	0.45934841	0.596066803	0.843543147	0.464233083	0.469818036
1138080	13	1	3	22.46329373	0.083332166	0.057629993	0.226060451	0.32206561	11.13391443	2.712763429	1.445986055	5.588506887	0.696441085	0.429143133	0.56836727	0.855431058	0.420882679	0.433762504
1138125	13	1	1	22.03979589	0.085115862	0.045778135	0.260025782	0.380712114	14.42836785	3.054962693	1.859312563	8.316461865	0.785326229	0.512866882	0.66245503	0.86165036	0.543671783	0.576807802
1138256	13	1	2	22.212188	0.084347572	0.051556422	0.243233543	0.351705456	12.81227321	2.883705342	1.636024538	6.821758413	0.744303021	0.47265403	0.618136772	0.858022529	0.483368801	0.50585454
1138248	13	1	4	22.99583931	0.084459628	0.062913547	0.211326358	0.293438714	9.76661193	2.502099101	1.342471251	4.664157877	0.646902498	0.386170048	0.517881327	0.855005633	0.365568127	0.371662659
1138182	13	1	2	22.63184544	0.079737248	0.052833495	0.217502007	0.327227157	10.95626087	2.727734074	1.509217746	6.193555047	0.721973352	0.445089779	0.589372041	0.861179691	0.437096728	0.457999307
1138184	13	1	1	21.8544211	0.082529785	0.046985231	0.248769186	0.408454113	13.52881946	3.014295833	1.756504834	8.693244838	0.793670744	0.535618592	0.681308252	0.854637399	0.575964694	0.60116788
1138298	13	1	6	22.05420801	0.089791149	0.070263304	0.24276335	0.356499331	11.13111654	2.703644558	1.277923801	5.0737627	0.670714827	0.438158359	0.565874123	0.829770952	0.442643316	0.434618915
1138071	13	1	2	22.12301913	0.093265942	0.054913028	0.26853223	0.377490893	14.35126865	2.879209964	1.698430143	6.874341231	0.746010499	0.490557309	0.631647276	0.847658173	0.524342671	0.53754483
1138159	14	1	6	21.85078943	0.098169758	0.070239424	0.284571441	0.393661483	13.9771344	2.898768891	1.3976447	5.604565967	0.697179192	0.47485064	0.601328809	0.821153353	0.509299087	0.494460017
1138292	14	1	2	21.62421815	0.092883241	0.050640637	0.293625849	0.432511774	16.26881685	3.161236035	1.834164152	8.540804364	0.790374069	0.54938242	0.688748905	0.844110125	0.615792899	0.62673527
1138144	14	1	2	21.8204066	0.09229709	0.047439609	0.292834478	0.421271988	16.51799141	3.172737944	1.945570219	8.880174211	0.79757442	0.546039507	0.689736857	0.851591314	0.608296297	0.630071156
1138084	14	1	1	21.77923445	0.104349475	0.062816757	0.311202177	0.456786456	16.56443395	2.982307084	1.661172597	7.271729415	0.758212594	0.546546236	0.672458345	0.81925352	0.632107407	0.610655722
1138269	14	1	5	22.21157834	0.08461301	0.051741562	0.248650223	0.357849328	13.12937758	2.938676014	1.635300651	6.916090541	0.747350035	0.478298703	0.623403595	0.85650289	0.492074641	0.513673241
1138088	14	1	2	21.95537012	0.087269222	0.050374496	0.26551065	0.383712339	14.38395826	3.042431747	1.732408826	7.617194602	0.767905903	0.505936851	0.650867643	0.853595013	0.537562266	0.559237041
1138047	14	1	1	22.01091716	0.087660313	0.046722924	0.256999012	0.3786949	14.25406081	2.93176014	1.876173525	8.105119876	0.780343364	0.508971638	0.657799398	0.860462613	0.541901972	0.57309793
1138169	14	1	2	21.98664429	0.098733956	0.05828399	0.286409501	0.406194047	15.3055293	2.900820676	1.694015046	6.969221676	0.749034463	0.510486652	0.646260784	0.836611509	0.564092428	0.565507481
1138085	14	1	4	21.90921117	0.078088847	0.048587036	0.219766339	0.34495475	11.45083064	2.814311479	1.607195133	7.09972828	0.753078137	0.472427821	0.621067023	0.863926925	0.472792335	0.501598403
1138309	14	1	2	21.98966425	0.086505	0.047216431	0.250694025	0.377767985	13.78019837	2.898029299	1.832095272	8.00077382	0.777796883	0.507052234	0.655470115	0.85982683	0.537284405	0.567252643
1138018	15	1	4	21.74740741	0.088109376	0.049780377	0.254756203	0.379019264	13.83170952	2.891363161	1.769962015	7.613828785	0.767815213	0.50278686	0.648636791	0.855444129	0.533897236	0.557663167
1138168	15	1	3	21.70032312	0.082046987	0.046351961	0.231986638	0.360267312	12.56588163	2.827485152	1.770086642	7.77242869	0.772012966	0.492287234	0.642656938	0.86449405	0.507722345	0.541212033
1138265	15	1	3	21.63048792	0.091099609	0.04163369	0.297503564	0.48369011	17.33082923	3.265695308	2.188122398	11.61775753	0.841493229	0.609907767	0.748238202	0.851927464	0.713728078	0.731214653
1138094	15	1	1	21.50998833	0.095842203	0.045170006	0.300251157	0.475519672	17.33175699	3.132765604	2.121810745	10.52733261	0.826499324	0.596392244	0.733382082	0.846508877	0.698752148	0.70936456
1138164	15	1	1	21.97440093	0.09445891	0.049199612	0.282986224	0.438766728	15.83756864	2.995865874	1.919911695	8.918093337	0.798348339	0.557682938	0.69740946	0.845471592	0.631581152	0.644265422
1138214	15	1	2	21.83575096	0.09780327	0.049024468	0.290424758	0.439543664	16.43516953	2.969479016	1.994988931	8.965801893	0.799313691	0.558701477	0.698465197	0.845638812	0.638442574	0.651438224
1138043	15	1	1	22.00831061	0.082492893	0.041466546	0.242956297	0.39626162	13.73043892	2.945178544	1.989384226	9.556176188	0.810537456	0.536259915	0.68854424	0.866268825	0.574906006	0.617646187
1138118	15	1	1	21.77321986	0.101406665	0.055136763	0.306424752	0.471787885	16.92807547	3.021741737	1.839184247	8.556684571	0.790722401	0.573982035	0.703592896	0.829303321	0.672158664	0.659955068
1138122	15	1	1	21.82912639	0.093041252	0.049192949	0.259063291	0.383999424	14.34615266	2.784391707	1.891353432	7.80598512	0.772881742	0.508690291	0.654721014	0.855447929	0.550524678	0.575304419
1138002	15	1	5	21.85992529	0.090451656	0.04970465	0.256826241	0.384349895	14.05717572	2.839375771	1.819782594	7.732674888	0.770975099	0.507940106	0.653455964	0.854553496	0.545454484	0.568789072
1138308	16	1	1	21.74900911	0.09199174	0.046038518	0.281665487	0.441617485	15.97574697	3.061856293	1.99814728	9.592347966	0.811184451	0.566469334	0.708511307	0.850530371	0.641320737	0.661258363
1138115	16	1	4	21.83339815	0.0935677	0.052127817	0.278386235	0.425489781	15.23310038	2.97523864	1.794966774	8.162432373	0.781717352	0.54024395	0.679247059	0.842880692	0.602287445	0.611704323
1138068	16	1	3	21.70076603	0.087805571	0.045025479	0.268829057	0.411511524	15.13941839	3.061640115	1.950130758	9.139525835	0.802752118	0.542399713	0.689534953	0.857462747	0.594476849	0.624625987
1138055	16	1	5	21.74156494	0.088441109	0.04998613	0.274433463	0.415601561	15.00503916	3.103007929	1.769313005	8.3143377	0.785277272	0.535825987	0.677944766	0.848283298	0.586475989	0.60309478
1138011	16	1	3	21.90167859	0.098823481	0.05750667	0.29383497	0.414110192	15.83237046	2.973331505	1.718469907	7.20108112	0.756129714	0.519267291	0.654922488	0.836266034	0.577963298	0.579028573
1138194	16	1	5	22.16606381	0.085113708	0.050187076	0.250696494	0.358162282	13.42763038	2.945430288	1.695928825	7.136544189	0.754195399	0.481947594	0.628576834	0.858844504	0.497969844	0.522926202
1138004	16	1	4	21.94762749	0.101563572	0.056645727	0.295988369	0.416136988	16.15727232	2.914316266	1.792960878	7.346308605	0.760373107	0.522826441	0.659009568	0.837247783	0.587739255	0.590023693
1138171	16	1	4	21.86086958	0.084504144	0.044191257	0.267539232	0.402501811	15.013394	3.165989487	1.912236734	9.108177564	0.802140397	0.536111341	0.685091466	0.860465662	0.578855303	0.612817326
1138056	16	1	5	21.93691739	0.089419547	0.051853979	0.258724441	0.369864929	13.91485042	2.893376797	1.724449082	7.132816722	0.754082741	0.489700488	0.634142533	0.85393795	0.516538053	0.536934863
1138315	16	1	4	22.03353691	0.087681553	0.054138403	0.254297792	0.374366586	13.35128934	2.900242791	1.619581446	6.914991296	0.747314946	0.489194549	0.631200583	0.84948712	0.513455897	0.52842112
1138225	17	1	4	22.51620618	0.085069757	0.056699171	0.226606141	0.323979836	11.32924159	2.663768533	1.500370376	5.714013623	0.702115588	0.433199632	0.573437413	0.856319732	0.42914227	0.443575559
1138173	17	1	4	22.19295357	0.096038002	0.058542466	0.278986152	0.40186527	14.72644255	2.904955821	1.640484388	6.86450874	0.745692952	0.505977662	0.641923737	0.837079772	0.552877872	0.554739639
1138238	17	1	2	22.45834419	0.077672982	0.044651626	0.222767814	0.345185027	12.00782552	2.86802192	1.739533122	7.730626223	0.770921358	0.4813394	0.634040572	0.870048038	0.484281414	0.522401239
1138275	17	1	6	22.4306007	0.081983147	0.061988377	0.205203929	0.298445013	9.3927239	2.503001382	1.322556751	4.814531811	0.656034215	0.39385739	0.52704093	0.854996303	0.371689396	0.378816246
1138145	17	1	1	22.18011789	0.087203725	0.049749184	0.256796176	0.384121721	13.92100118	2.944784475	1.752867462	7.721166328	0.770672875	0.507633573	0.653125351	0.854524734	0.539925538	0.562973796
1138151	17	1	6	22.0916893	0.084466955	0.056695213	0.223829767	0.316642828	11.13894297	2.649909269	1.489842815	5.585001167	0.696279477	0.42543647	0.565381074	0.857961531	0.417648485	0.432311765
1138261	17	1	1	22.12078098	0.080904341	0.048170401	0.253073724	0.395123097	13.60355701	3.128061145	1.679544693	8.20261183	0.782670394	0.521104216	0.66711332	0.855057038	0.550676829	0.575295954
1138310	17	1	3	21.81772638	0.081685854	0.043447597	0.248410771	0.388296735	13.82732072	3.04105007	1.880100629	8.937128087	0.798734606	0.524826582	0.676009857	0.864213692	0.55623444	0.594309179
1138065	17	1	7	22.74573093	0.086715906	0.069858405	0.228005908	0.315570006	10.1631502	2.629343564	1.241309553	4.517280426	0.637502565	0.395779959	0.522571709	0.840372348	0.380122406	0.376970866
1138205	17	1	1	22.3441537	0.079371477	0.039136748	0.245001497	0.374976644	13.96127415	3.086770037	2.028055014	9.581190772	0.810985357	0.521882399	0.678566788	0.873923864	0.546375629	0.598629391
1138036	18	1	2	21.87879652	0.08753303	0.043306057	0.270299978	0.416153259	15.38871418	3.087976939	2.021265293	9.609585525	0.811491222	0.550056571	0.698193962	0.859677295	0.605894048	0.639879236
1138187	18	1	5	22.29890744	0.078401145	0.049380679	0.207647368	0.306251639	10.65682001	2.648524704	1.587688685	6.20185157	0.722293638	0.430739202	0.57787362	0.870636696	0.415166109	0.442770642
1138063	18	1	2	22.05862162	0.090766435	0.051994324	0.264135123	0.381029199	14.27933243	2.910052852	1.745698932	7.328284567	0.759854507	0.500018633	0.643617733	0.851527454	0.534294714	0.552961418
1138299	18	1	4	21.84929017	0.089180387	0.049719927	0.247250075	0.366232161	13.43022728	2.772471439	1.793654834	7.365903105	0.760934358	0.49075965	0.637473498	0.857998852	0.517335935	0.542876397
1138297	18	1	4	21.90861583	0.088861142	0.047910805	0.243728953	0.360014564	13.38710241	2.742806895	1.854720306	7.514266725	0.765100147	0.488662084	0.637478762	0.862057171	0.51331194	0.543676821
1138227	18	1	7	22.20618713	0.113612766	0.075293913	0.312416159	0.43170607	15.76008891	2.749833239	1.508923653	5.733611857	0.702982583	0.500551235	0.619847246	0.805028877	0.573010917	0.540818179
1138020	18	1	3	22.12276043	0.10112985	0.057346267	0.274779175	0.390820133	14.79731782	2.717092673	1.763494926	6.81509288	0.744084935	0.498129381	0.636058956	0.841185977	0.548504757	0.554903006
1138287	18	1	5	21.78473172	0.0905806	0.046032433	0.27002357	0.427270127	15.2213949	2.981030938	1.967756092	9.281936741	0.805484117	0.554148813	0.698300865	0.852989073	0.61847742	0.642363733
1138166	18	1	1	21.74504696	0.092618252	0.044935494	0.284076547	0.454504475	16.25577352	3.067176721	2.061137973	10.1145985	0.820056478	0.579542661	0.720459847	0.850365708	0.664164437	0.683073983
1138052	18	1	5	22.02981724	0.098014119	0.05346467	0.281635488	0.413393188	15.47222701	2.873417528	1.833250238	7.732081532	0.770959537	0.526773503	0.666047454	0.842935414	0.587794206	0.597349711
1138234	19	1	6	22.41479055	0.089879272	0.055403766	0.249284381	0.368001429	13.01185719	2.773546953	1.622259267	6.642173599	0.738294351	0.48040513	0.621546213	0.848836067	0.503922425	0.51732332
1138034	19	1	5	22.22304301	0.083471031	0.042354542	0.244648166	0.386128687	13.78227697	2.930934991	1.970769298	9.116582739	0.802304785	0.525177723	0.677636997	0.86646003	0.559176491	0.600880829
1138228	19	1	5	21.80163098	0.083814653	0.041961508	0.248112173	0.416708429	14.04316567	2.960248162	1.997417562	9.93073054	0.817029613	0.553334738	0.702646763	0.861974691	0.604926472	0.642430619
1138039	19	1	2	21.80357481	0.086904948	0.043173953	0.247575116	0.401262652	14.01330955	2.848803448	2.01290227	9.294091081	0.805713784	0.537137785	0.687223254	0.862439962	0.583868078	0.621178165
1138206	19	1	1	21.82596165	0.091550719	0.042789043	0.271138706	0.43177958	15.65144684	2.961622896	2.139583259	10.09089137	0.819671843	0.564663254	0.711079948	0.857999566	0.636214589	0.668209855
1138092	19	1	5	21.8385389	0.108355605	0.054455611	0.327367824	0.490346636	18.53073254	3.021235717	1.989796882	9.004519957	0.800090358	0.590552459	0.717411999	0.827181196	0.711767067	0.693088604
1138087	19	1	6	22.07771318	0.087030986	0.050136304	0.24255511	0.364779943	13.02091562	2.786997167	1.735887542	7.275764544	0.758330485	0.488470944	0.634851812	0.857626112	0.510642543	0.535227391
1138143	19	1	2	21.77115565	0.087676082	0.043433923	0.259361217	0.396987232	14.72532403	2.958175281	2.018608416	9.140027176	0.80276187	0.532746765	0.683056944	0.862726148	0.578134534	0.61551924
1138177	19	1	4	22.15694753	0.081124373	0.044337953	0.240379951	0.367233247	13.23397673	2.963103961	1.829682437	8.28259371	0.784542978	0.503314251	0.655313882	0.866477494	0.522356039	0.560348447
1138119	19	1	1	21.82343544	0.079239074	0.041586057	0.247592308	0.411297727	13.86649571	3.124623939	1.90542407	9.890279487	0.816349984	0.549376115	0.699750178	0.863542031	0.591123511	0.630437689
1138255	20	1	5	21.74841444	0.093829217	0.051898115	0.283598826	0.42508326	15.57928676	3.022500182	1.807950403	8.190726457	0.782389345	0.540348111	0.679603495	0.843340123	0.602799129	0.61284901
1138019	20	1	2	21.82928041	0.077505357	0.041257489	0.237814869	0.386399492	13.24335754	3.068366855	1.87857671	9.365560194	0.807053361	0.527776481	0.68128983	0.868305487	0.55355116	0.597740585
1138109	20	1	6	22.49556524	0.083566236	0.054956877	0.222226657	0.312308774	11.18056119	2.659287638	1.52057833	5.682797011	0.700724113	0.424655955	0.566181773	0.861371831	0.415217332	0.432867843
1138294	20	1	7	22.44744781	0.085223471	0.065844001	0.223216132	0.320406018	10.21750666	2.619186125	1.294324006	4.866138374	0.659060207	0.409599433	0.540580192	0.84451481	0.396801278	0.398034571
1138209	20	1	4	22.03196564	0.076397143	0.042939384	0.207391859	0.309064584	11.20545881	2.714654655	1.779185805	7.19769486	0.756028977	0.448551404	0.602935233	0.879631436	0.435414391	0.477346247
1138176	20	1	3	21.87508109	0.077303161	0.041772275	0.241687352	0.393005968	13.41614008	3.126487305	1.850585392	9.408297075	0.807845608	0.532674945	0.685013431	0.866286609	0.561204702	0.602930851
1138179	20	1	4	21.78508065	0.089874538	0.04713266	0.268962386	0.415544031	15.01945873	2.992642766	1.90684207	8.816477468	0.796260929	0.541619406	0.686322769	0.853128661	0.597189705	0.620969175
1138222	20	1	2	22.09090355	0.087676978	0.04836331	0.264453228	0.430775614	14.53794175	3.016221989	1.812882069	8.907074671	0.798124061	0.55246037	0.694056105	0.848325565	0.612003038	0.628765041
1138022	20	1	2	23.18464438	0.079784684	0.052238762	0.206934633	0.308007111	10.38358914	2.593663638	1.527308099	5.896141144	0.709982734	0.426135087	0.570290513	0.866162485	0.411278062	0.433525246
1138042	20	1	1	22.54214342	0.081783289	0.047141063	0.215167027	0.322898583	11.46724688	2.630941231	1.734863064	6.849624551	0.745210744	0.453318284	0.603499616	0.870519567	0.451132701	0.484113696
1138212	21	1	2	22.18691	0.103828783	0.063193916	0.291737723	0.422631649	15.33802313	2.809796243	1.643018662	6.687853493	0.739849361	0.515683796	0.645604314	0.825550818	0.580980728	0.569501068
1138123	21	1	4	22.05034656	0.086738313	0.055041136	0.244359736	0.367387438	12.62700308	2.817206463	1.575881592	6.67477935	0.739406189	0.480573396	0.6220878	0.849515094	0.499226271	0.513270713
1138132	21	1	7	22.48191865	0.09111235	0.068157708	0.243464923	0.33609619	11.43661858	2.67213965	1.336787176	4.931154522	0.662797522	0.421413054	0.550831178	0.837577247	0.421640656	0.418637006
1138254	21	1	2	22.32438066	0.08360888	0.049237975	0.250543698	0.372257702	13.4531796	2.99661588	1.698056852	7.560378057	0.766365459	0.497545135	0.644377764	0.85760324	0.51876702	0.544314569
1138191	21	1	6	22.27026913	0.087750264	0.060398751	0.246994406	0.358924343	12.28979977	2.814742608	1.452848975	5.942578895	0.711922611	0.461006637	0.597748804	0.84329897	0.472545212	0.478121504
1138192	21	1	1	21.82488397	0.106847328	0.053853864	0.333302009	0.483253535	18.88662723	3.119422963	1.984023431	8.973423615	0.799467056	0.58591031	0.714529238	0.829494758	0.70100533	0.686769059
1138054	21	1	2	21.98732338	0.097584287	0.053535008	0.309921565	0.476229289	17.1451646	3.175937172	1.822812615	8.89566119	0.797891221	0.580744398	0.710859302	0.831297146	0.677396641	0.666997743
1138103	21	1	4	22.68998339	0.081260128	0.049508314	0.221070977	0.32351313	11.56383239	2.720534442	1.641343085	6.534521318	0.734555134	0.448633085	0.596309194	0.866851371	0.444099766	0.47184631
1138048	21	1	6	22.39503657	0.084791305	0.052413352	0.235125777	0.349194019	12.25786364	2.772993959	1.617742475	6.662310432	0.738982123	0.468311443	0.613000456	0.857230503	0.477873768	0.498815751
1138139	21	1	5	21.99562208	0.083168554	0.04497526	0.236408712	0.371932888	13.0137389	2.842525211	1.849206762	8.269721879	0.784243797	0.506373865	0.657419817	0.864573234	0.530400524	0.566472957
1138174	22	1	4	22.20561198	0.084739042	0.045499662	0.22799898	0.341883191	12.51953433	2.690601341	1.862410383	7.513972186	0.765092021	0.476193945	0.628088536	0.869332714	0.488005716	0.524951735
1138120	22	1	1	22.12069334	0.107258633	0.057145264	0.322639646	0.484800464	17.93419768	3.008052937	1.87694702	8.48365078	0.78911075	0.580919371	0.706721349	0.823466615	0.694000343	0.672141996
1138090	22	1	5	22.30703918	0.086788062	0.046579769	0.246298152	0.390368802	13.59143465	2.837926637	1.863213652	8.380651297	0.786795188	0.520088027	0.668056341	0.858566642	0.557781143	0.587601864
1138301	22	1	3	22.14289629	0.095857362	0.050236273	0.268841413	0.403632599	14.94115191	2.804598502	1.908130436	8.03468439	0.778630895	0.524562005	0.667796913	0.850070793	0.580059607	0.599033784
1138284	22	1	4	22.72791534	0.099463213	0.057697207	0.27403776	0.396500919	14.65107342	2.755166987	1.723882637	6.872099059	0.745938156	0.502719222	0.639878713	0.839487443	0.553032315	0.557626051
1138247	22	1	7	23.41512479	0.099806255	0.079666304	0.230635879	0.31022148	9.86377254	2.310835926	1.252803885	3.894011224	0.591337267	0.369236873	0.486361059	0.829184238	0.363417778	0.350920953
1138207	22	1	2	22.71476499	0.08838189	0.047931479	0.2579635	0.385142732	14.21993775	2.918737085	1.843921631	8.035277516	0.778645427	0.512413895	0.659554988	0.857290442	0.548686846	0.576022916
1138113	22	1	2	22.18961154	0.095830225	0.052641432	0.284385286	0.438369866	15.63218296	2.9675949	1.820433483	8.327468564	0.785579551	0.550472861	0.687307556	0.83964969	0.622823463	0.627536366
1138075	22	1	7	22.28549969	0.107836589	0.075713708	0.285519399	0.401765401	13.8732567	2.647704295	1.424267706	5.306376009	0.682860648	0.471855773	0.593305662	0.811302124	0.519626133	0.495561276
1138089	22	1	3	22.23041128	0.092871459	0.046703699	0.271018285	0.406075631	15.30558553	2.918208537	1.988524699	8.694720968	0.79370216	0.534073289	0.680296186	0.855538808	0.589517288	0.616657366
1138271	23	1	2	22.20915751	0.09751522	0.050671823	0.315781311	0.489822259	17.78030514	3.23827719	1.92444664	9.666560812	0.812498139	0.597334841	0.727221712	0.834046601	0.705452326	0.695924047
1138136	23	1	1	22.38799491	0.087049148	0.039201921	0.259693519	0.411837963	15.14338493	2.983297648	2.220532713	10.50555566	0.826170933	0.554852293	0.707413411	0.867753332	0.611237575	0.658871798
1138246	23	1	2	22.15379129	0.092470948	0.046497566	0.287879278	0.446322462	16.32183797	3.113186181	1.988726636	9.598834958	0.811300015	0.569541872	0.710451364	0.848916278	0.647466326	0.664743431
1138218	23	1	4	22.214352	0.095773446	0.049290505	0.272208042	0.396458927	15.23436991	2.84220787	1.94304049	8.043312419	0.778842098	0.519989791	0.664821705	0.852960878	0.572435917	0.59507492
1138030	23	1	5	22.09563047	0.096532847	0.057482222	0.282453413	0.417127865	15.06029649	2.925982432	1.679351354	7.256641343	0.757770755	0.522043054	0.657394131	0.835709738	0.578808702	0.579179605
1138203	23	1	5	22.12360155	0.092272427	0.051006912	0.289306143	0.440031516	15.94857446	3.135347713	1.809018099	8.626899743	0.792248797	0.555161485	0.693151927	0.842132272	0.624569633	0.632475212
1138180	23	1	3	21.97595716	0.081623718	0.041305853	0.259743411	0.425457173	14.71896806	3.182205111	1.97608115	10.30016672	0.823011461	0.562281903	0.71097929	0.861721823	0.616073769	0.653340474
1138204	23	1	5	22.2178181	0.095474749	0.054317713	0.298412854	0.446965425	16.29198992	3.125568348	1.757709311	8.228723273	0.7832853	0.554576578	0.688769032	0.835235955	0.629617683	0.628014115
1138236	23	1	2	22.24805169	0.092706133	0.047309219	0.272482449	0.403088942	15.32627031	2.939206298	1.959578587	8.520304288	0.789922681	0.530130618	0.676123397	0.855048949	0.583141985	0.609287364
1138021	23	1	1	21.97369126	0.092709894	0.046548947	0.290130251	0.45621245	16.46131607	3.129442172	1.991664677	9.800703977	0.814826885	0.577758458	0.717014699	0.847158921	0.661926521	0.675834021
1138285	24	1	3	21.95630441	0.085548697	0.043693902	0.251070773	0.383550747	14.11680406	2.934828721	1.957909298	8.778129875	0.795461911	0.519945358	0.67132828	0.864629228	0.554687336	0.593135392
1138035	24	1	7	22.19754461	0.098085935	0.06130263	0.277129985	0.401320484	14.42097355	2.825379449	1.600028185	6.546546001	0.734978095	0.499905666	0.633482283	0.832906478	0.547007667	0.544045685
1138096	24	1	7	22.81320169	0.098815802	0.0801931	0.23750939	0.323338952	10.1838855	2.403556766	1.232223254	4.032004674	0.602544089	0.382761148	0.500502479	0.824934387	0.379181444	0.36487468
1138097	24	1	6	23.24230749	0.084142436	0.063542636	0.21921051	0.310698358	10.16406449	2.605231325	1.324188639	4.889604516	0.660418625	0.404012676	0.536650391	0.849957573	0.388039928	0.392766433
1138112	24	1	2	22.69584234	0.082949188	0.050610817	0.234186068	0.348430052	12.30804993	2.82324728	1.638961654	6.884497744	0.746337679	0.471459136	0.617969692	0.86012658	0.479307558	0.503919995
1138026	24	1	2	22.66190197	0.08470577	0.048588029	0.237340687	0.345392904	12.76986914	2.801942377	1.743346512	7.108600918	0.753348325	0.472860926	0.621490083	0.863839	0.483742697	0.513152207
1138233	24	1	4	22.45115306	0.079703615	0.048478856	0.22237205	0.335844118	11.682582	2.789987004	1.644090261	6.927641156	0.747718147	0.463538802	0.612400578	0.865900669	0.462516601	0.492083924
1138221	24	1	2	22.56853346	0.085091973	0.048209515	0.23022056	0.323602574	12.39596102	2.705549686	1.765045207	6.712421331	0.740678068	0.451638792	0.600693282	0.868770642	0.454102639	0.485045642
1138196	24	1	1	22.04706227	0.085975736	0.040605287	0.274444359	0.427904833	15.8451623	3.192114093	2.117353266	10.53815573	0.826662073	0.565831994	0.714813429	0.862606064	0.628489247	0.667756523
1138110	24	1	1	22.06674808	0.091783146	0.043719203	0.287318979	0.442767682	16.53854425	3.130411094	2.099378298	10.12753324	0.820265646	0.572123901	0.716017983	0.854508159	0.64960956	0.675716666
1138073	25	1	5	22.09588623	0.095762411	0.057722908	0.279661354	0.405730835	14.83788685	2.920366672	1.659001847	7.028939611	0.750901103	0.511194225	0.647504646	0.837589361	0.560473039	0.563039505
1138016	25	1	1	22.04580931	0.096585473	0.048460086	0.313625087	0.479115793	17.83491557	3.247124841	1.993093316	9.886812787	0.816291504	0.592908589	0.726553441	0.839865348	0.695219823	0.695629805
1138277	25	1	7	22.2635824	0.092467198	0.067438031	0.256162754	0.36618212	12.32465011	2.770309467	1.371143216	5.429905304	0.688953428	0.453674734	0.583779279	0.831490921	0.469236989	0.463353095
1138091	25	1	2	22.41356867	0.093465985	0.054326262	0.275272217	0.391605793	14.82234625	2.945159338	1.720456772	7.208406803	0.756347359	0.50507473	0.645689981	0.845763154	0.546740493	0.558833311
1138107	25	1	3	22.871771	0.06697601	0.039798095	0.173816793	0.256737739	9.12823848	2.595209733	1.682894872	6.451005733	0.73157986	0.398382573	0.551216286	0.894727864	0.354790635	0.397040654
1138099	25	1	4	22.27372489	0.09871419	0.055499121	0.303197811	0.448908499	16.59052421	3.071471396	1.77866224	8.088569602	0.77994337	0.553928729	0.686859792	0.832883398	0.633925013	0.629177102
1138153	25	1	2	22.31581896	0.074925448	0.036946624	0.235420244	0.374884203	13.42757021	3.142059878	2.027937627	10.14664312	0.820573784	0.526595403	0.68553071	0.877795953	0.545877081	0.604661487
1138291	25	1	3	22.25865174	0.104046783	0.059294784	0.308943535	0.43404875	16.769005	2.969275239	1.754737525	7.320184352	0.759620711	0.533545569	0.665369102	0.829460907	0.609458829	0.601706459
1138155	25	1	5	22.25177718	0.090749752	0.051573402	0.276737176	0.403541209	15.07688047	3.049453816	1.759623156	7.82459944	0.773360818	0.521726088	0.663750543	0.847891632	0.567948748	0.583605444
1138273	25	1	3	22.05263327	0.089761716	0.051366252	0.260370161	0.382484722	14.07605305	2.900681644	1.747484233	7.446226016	0.763207852	0.5027049	0.646790932	0.852243221	0.53670752	0.556484244
1138059	26	1	5	22.16542869	0.088982628	0.050474382	0.263522478	0.412019122	14.32321562	2.961504773	1.762926565	8.162935528	0.781729338	0.531629693	0.673728957	0.848124576	0.580697291	0.597000515
1138199	26	1	2	22.34009557	0.095515818	0.049888559	0.290333827	0.427265617	16.25180642	3.039641335	1.914583612	8.564400848	0.79089124	0.54631878	0.687050958	0.84633502	0.614601487	0.628853377
1138157	26	1	2	22.85233671	0.091748302	0.052369775	0.267891158	0.393165593	14.50642411	2.919848675	1.751932348	7.507490661	0.764913054	0.510567498	0.652848984	0.848577923	0.552176482	0.568086126
1138102	26	1	2	22.02138034	0.09315094	0.04711807	0.281275921	0.406355711	15.89078591	3.019571472	1.976968517	8.624201178	0.792190545	0.533464772	0.679272166	0.854786218	0.589113481	0.615130411
1138111	26	1	7	22.65893479	0.084695591	0.067086838	0.209440543	0.294286971	9.24557244	2.472862401	1.262477025	4.386657375	0.628712231	0.377946428	0.505495578	0.849386828	0.354637847	0.355732147
1138029	26	1	4	22.25397461	0.083939749	0.048100311	0.242532084	0.352830499	13.0994839	2.889359176	1.745097844	7.335305982	0.760056799	0.481261105	0.630179359	0.863143378	0.494720994	0.524731476
1138007	26	1	1	22.16793906	0.092493624	0.049336946	0.284598194	0.429127152	15.84194202	3.07694932	1.87473349	8.697886496	0.793769498	0.549059088	0.690025706	0.846943242	0.614222316	0.629211544
1138190	26	1	3	22.37589424	0.097012493	0.052061231	0.283142213	0.408288888	15.66290942	2.918615982	1.863430658	7.842474795	0.773818976	0.525029258	0.666114296	0.846198451	0.583091796	0.596895383
1138237	26	1	2	22.1532586	0.078404514	0.039748001	0.243912601	0.391012667	13.7961365	3.110951017	1.972539789	9.837291352	0.815452041	0.535200419	0.689732804	0.870172158	0.566125278	0.614452101
1138188	26	1	5	22.37275547	0.074160924	0.045048732	0.213179133	0.338993902	11.25231171	2.874547956	1.646237768	7.525048696	0.765397235	0.474325648	0.626745729	0.870593522	0.468696064	0.505565257
1138226	27	1	4	22.09716373	0.090224029	0.046865784	0.288144541	0.435157743	16.21105517	3.193656338	1.925157776	9.285190716	0.805545657	0.559273548	0.701561007	0.850170531	0.626779282	0.646295524
1138253	27	1	5	22.11018725	0.08086868	0.0444285	0.231111975	0.337901704	12.6586157	2.857867544	1.820198305	7.605516905	0.767590951	0.474623405	0.627715209	0.871777918	0.479448095	0.518730564
1138023	27	1	5	22.0866278	0.096640227	0.057742535	0.304642044	0.454882506	16.3698782	3.152331643	1.673640177	7.877771655	0.774718243	0.554681512	0.684902194	0.828000195	0.632561956	0.621351278
1138147	27	1	5	21.877712	0.087208288	0.043288455	0.290016539	0.464823483	16.56047841	3.32556166	2.01458539	10.73781653	0.829610559	0.591362757	0.731884293	0.851731445	0.675525381	0.695299328
1138129	27	1	4	22.00466385	0.081744387	0.042236362	0.247714168	0.378767139	13.90898931	3.030350806	1.935403113	8.96779744	0.799353868	0.518659019	0.671899052	0.867940073	0.546236837	0.588989839
1138057	27	1	6	22.10037708	0.09286556	0.060445257	0.28285294	0.414783574	14.64127313	3.045832508	1.536358101	6.862136055	0.745616206	0.514004272	0.647062017	0.831472881	0.56082285	0.556320128
1138014	27	1	7	22.48588836	0.079673734	0.051029163	0.219518945	0.31726866	11.25516976	2.755223509	1.561337269	6.217398863	0.722891856	0.438705327	0.584590364	0.865918165	0.428070406	0.452622938
1138082	27	1	4	22.41614949	0.080129559	0.046717447	0.224136978	0.320703831	11.98165636	2.797182217	1.715195607	6.86475514	0.74570092	0.452008738	0.602600273	0.871598535	0.446663289	0.480407396
1138170	27	1	4	22.43014665	0.087837378	0.052314185	0.258474295	0.360814708	13.79053435	2.942645857	1.679035587	6.897072198	0.746741583	0.479968925	0.624398127	0.855026887	0.499656934	0.519982529
1138211	27	1	2	22.78121424	0.083188506	0.052069655	0.245852616	0.366525813	12.87173168	2.955367626	1.597638884	7.039144248	0.751217301	0.486029738	0.630438991	0.854263543	0.501362274	0.521302603
1138229	28	1	3	23.00533796	0.085384705	0.056269719	0.244156881	0.33503258	12.43782911	2.859492012	1.517418356	5.954047505	0.712397708	0.445634405	0.586547379	0.854510047	0.446837897	0.461470086
1138095	28	1	5	23.14414383	0.095045738	0.082235224	0.249154549	0.314692372	10.52758006	2.621417375	1.155778915	3.826734539	0.585641186	0.368966773	0.484174772	0.824716651	0.354722695	0.340017397
1138224	28	1	7	22.80804931	0.083301531	0.070643061	0.212743899	0.284771369	9.03238903	2.553901438	1.179189142	4.031130092	0.602474998	0.359175378	0.481920611	0.847383893	0.328091976	0.325880951
1138201	28	1	2	22.45452313	0.082856949	0.047802797	0.249225664	0.345428284	13.48753805	3.007902994	1.733307541	7.226110305	0.756871726	0.474620181	0.624053089	0.865048194	0.483265178	0.514299342
1138258	28	1	6	22.27652106	0.094632736	0.063240493	0.2760219	0.380614085	14.02257416	2.916769726	1.496394671	6.018518665	0.715039584	0.476376617	0.60967223	0.834380321	0.505989872	0.503878286
1138257	28	1	1	21.99182594	0.081108562	0.042409723	0.263030463	0.403040027	14.78519801	3.242943242	1.912499239	9.503481825	0.809586951	0.540334701	0.690942813	0.863470319	0.579677828	0.618306126
1138274	28	1	1	22.15166112	0.09982413	0.052820945	0.311697444	0.449752246	17.41271737	3.122465936	1.889858851	8.514657401	0.789798002	0.559906732	0.694927468	0.837273732	0.644906043	0.645682523
1138186	28	1	3	22.10784641	0.085168768	0.041979625	0.277200941	0.409222266	15.84084463	3.254725278	2.028812013	9.748116271	0.813920882	0.54672338	0.696989767	0.86318801	0.596204465	0.635358952
1138263	28	1	1	22.15825855	0.092691401	0.045503176	0.287470724	0.428552413	16.40558183	3.101374259	2.037031448	9.418076938	0.808025991	0.556339589	0.700785739	0.853698648	0.625204531	0.650330118
1138161	28	1	1	22.17231859	0.085355159	0.042176355	0.27883055	0.430077107	15.92640381	3.266709996	2.023768021	10.19711417	0.821382548	0.564459837	0.711684315	0.859388082	0.625936016	0.659722909
1138045	29	1	4	22.57891903	0.074232108	0.045151498	0.218502363	0.311631034	11.56427632	2.943502056	1.644067464	6.901898082	0.746896255	0.446130662	0.598155401	0.875771295	0.429096285	0.465505688
1138215	29	1	5	22.29214293	0.08012004	0.048764895	0.231321537	0.350532395	12.20760435	2.887187006	1.642986011	7.188211891	0.755746428	0.477555976	0.625875195	0.862554712	0.483459226	0.511741175
1138172	29	1	1	22.44948331	0.083149233	0.040641822	0.25244186	0.400335023	14.40829875	3.036009503	2.045903196	9.850321866	0.815673671	0.541656971	0.694276523	0.867041045	0.584269771	0.628948571
1138216	29	1	4	22.57848428	0.086376038	0.051368232	0.252121108	0.367655451	13.44548478	2.918877912	1.681506919	7.157253349	0.754819433	0.488610007	0.633641049	0.855132772	0.510065771	0.531577116
1138266	29	1	6	22.45401775	0.089236773	0.058765236	0.262917245	0.388854121	13.46798197	2.94628814	1.518529977	6.617077493	0.737432105	0.49337424	0.630169368	0.839396267	0.522863591	0.526806388
1138025	29	1	1	22.24956621	0.093344224	0.047292891	0.296681444	0.470062798	16.80536652	3.178358883	1.973747492	9.939396663	0.817174561	0.587772757	0.724011182	0.843499235	0.680628747	0.6875822
1138017	29	1	2	22.13650208	0.082725097	0.040687635	0.261711656	0.42729566	14.94293969	3.163630707	2.033175349	10.5018554	0.826115011	0.565139534	0.71413573	0.86255295	0.622293995	0.661137033
1138313	29	1	5	22.42722042	0.09445649	0.057067442	0.277605147	0.411377987	14.72782425	2.938973791	1.65517302	7.208628522	0.75635394	0.517671881	0.653995103	0.837507211	0.5685341	0.5710779
1138135	29	1	5	22.66378646	0.086058407	0.052030357	0.257472249	0.379316117	13.68763555	2.991831472	1.654003783	7.290284788	0.758753764	0.498326502	0.642011915	0.851804636	0.524375252	0.542953947
1138041	29	1	6	22.56107331	0.076066273	0.048225439	0.209718075	0.326638385	10.8031915	2.757044195	1.577305963	6.773155232	0.742704225	0.454729008	0.603815406	0.868132549	0.444346342	0.474277364
1138078	30	1	5	22.29007297	0.087504516	0.046280178	0.262940578	0.40480478	14.64859749	3.004880085	1.890755822	8.746828491	0.794805048	0.533813791	0.680574006	0.856484266	0.580585393	0.608699246
1138066	30	1	7	23.18234882	0.084039933	0.068505393	0.218918289	0.305310581	9.64615533	2.604931735	1.226763753	4.456737895	0.633480655	0.387313188	0.514585609	0.844742366	0.365233353	0.364253948
1138081	30	1	7	23.27193636	0.080674063	0.062767452	0.199325466	0.280174578	8.90974531	2.470750323	1.285284978	4.463692102	0.633947162	0.371247398	0.501434065	0.85850723	0.341000575	0.347302103
1138189	30	1	3	22.52654752	0.079246705	0.039828438	0.247798246	0.400760239	14.05491916	3.12692177	1.989701567	10.06216322	0.819203536	0.543761536	0.697117522	0.868419931	0.581234291	0.62792622
1138240	30	1	7	22.38361012	0.102785531	0.069329773	0.292903371	0.406508768	14.75264625	2.849655668	1.482559762	5.863408357	0.708599591	0.488799446	0.61513672	0.81961558	0.537728736	0.520991215
1138230	30	1	6	22.39471841	0.093809379	0.052751259	0.269857478	0.374991052	14.66869794	2.876657759	1.778334409	7.108665435	0.753350287	0.492706241	0.635989876	0.851521753	0.528075968	0.546135191
1138013	30	1	4	22.08109715	0.080391329	0.038493679	0.257004846	0.385646174	14.786576	3.196922489	2.088429337	10.01842857	0.818485913	0.533047302	0.689384386	0.873282359	0.565259925	0.618616093
1138306	30	1	6	22.33903994	0.085817981	0.051803411	0.258511824	0.367937176	13.7630876	3.012327026	1.656608709	7.102566645	0.753164634	0.487955707	0.632550448	0.854397905	0.508295352	0.528803676
1138252	30	1	1	22.18513803	0.099405385	0.051050971	0.333488515	0.501785812	18.88042915	3.354833505	1.947179114	9.829113956	0.815312683	0.606209396	0.733481251	0.831337588	0.724491055	0.708612919
1138154	30	1	4	22.26113268	0.085194242	0.04830004	0.278330424	0.418628143	15.27759114	3.2670098	1.7638545	8.667242239	0.793115767	0.541953003	0.685215008	0.850587166	0.590827424	0.610670706
1138223	31	1	4	22.11322485	0.090316437	0.048151371	0.30037205	0.456095057	16.81984335	3.325773906	1.875677372	9.472109465	0.809016511	0.574485141	0.712408311	0.84430878	0.653216411	0.66292446
1138175	31	1	4	22.30472277	0.077172116	0.040886612	0.257063357	0.405747713	14.42202483	3.331039368	1.887466636	9.923730364	0.816912361	0.545948297	0.697683695	0.865708461	0.582005372	0.624279274
1138093	31	1	5	22.69342152	0.07958566	0.052042337	0.228585851	0.322512019	11.69434373	2.872198968	1.529248389	6.197108683	0.72211063	0.441937815	0.586927835	0.863333395	0.432443925	0.454959772
1138156	31	1	8	23.11381425	0.088836298	0.079312323	0.235894159	0.308710334	9.77586911	2.655380347	1.120081901	3.892337563	0.591197465	0.36826556	0.485566955	0.83004514	0.345190536	0.333704815
1138083	31	1	2	23.14734338	0.083762566	0.059156639	0.236579298	0.309636693	11.62959665	2.824403677	1.415945321	5.234183362	0.679188134	0.412459793	0.549471497	0.856149747	0.399076525	0.410002477
1138141	31	1	5	23.75114326	0.080933449	0.070348866	0.209180255	0.266508942	8.75326666	2.584595842	1.150458475	3.788390049	0.582323082	0.33797713	0.457969434	0.852712993	0.29898246	0.297580401
1138027	31	1	4	23.0400245	0.091894516	0.065697393	0.268173058	0.357494199	13.19642482	2.918270531	1.398754377	5.441527931	0.689514658	0.448551196	0.58039982	0.83597086	0.461054913	0.458814737
1138210	31	1	1	22.44606163	0.083086039	0.045409654	0.258854887	0.37600857	14.31376933	3.115504015	1.829699881	8.280366329	0.784491266	0.509266101	0.659585006	0.863114978	0.534837599	0.569313436
1138086	31	1	2	22.30600489	0.08489429	0.046241822	0.269602484	0.383496654	14.94773842	3.175743452	1.835876828	8.293285967	0.784790869	0.514465268	0.663371343	0.86037603	0.545944807	0.5774857
1138178	31	1	3	22.50513181	0.085234265	0.053468461	0.24500238	0.332118306	12.76266725	2.874458775	1.594103569	6.211480549	0.72266444	0.44874306	0.592451723	0.859213777	0.45081043	0.470717401
1138064	32	1	2	22.7620097	0.078848753	0.046317081	0.236555645	0.341830799	12.7155807	3.000119057	1.702368776	7.380231895	0.76134312	0.474328299	0.625371228	0.868061306	0.476289161	0.510555444
1138245	32	1	1	22.41587691	0.095041916	0.051191018	0.294307809	0.420474723	16.3410434	3.096610642	1.856613145	8.213837965	0.782935189	0.537703643	0.678157878	0.845372035	0.600175938	0.61305939
1138311	32	1	4	22.34374723	0.079779771	0.044851907	0.240508073	0.359987328	13.13648449	3.014649823	1.778737546	8.026132044	0.778421145	0.495285852	0.647187847	0.866965785	0.508282474	0.545351934
1138295	32	1	6	22.53249496	0.08949934	0.059043321	0.262864224	0.380148752	13.44749496	2.937052089	1.515824978	6.438471766	0.731127567	0.484529703	0.621640902	0.840781862	0.509903212	0.514836937
1138053	32	1	1	22.12995906	0.095113775	0.048516907	0.296612851	0.43061706	16.74963133	3.118505711	1.960425363	8.875608249	0.797480829	0.55201227	0.693494948	0.848088346	0.622915334	0.639648867
1138165	32	1	1	22.30506863	0.083958855	0.040575582	0.254917101	0.382209899	14.59582206	3.036214596	2.069196568	9.419702187	0.808055934	0.525413777	0.680002883	0.870200632	0.559631322	0.607242758
1138243	32	1	2	22.27305187	0.079204676	0.041168932	0.236023004	0.370119442	13.21267408	2.979912512	1.923894369	8.990261054	0.799805031	0.512929111	0.667933411	0.871259957	0.533024495	0.579435542
1138031	32	1	5	22.33294623	0.088257614	0.050179783	0.26080256	0.393132892	14.16047986	2.955014861	1.75882814	7.834487754	0.773614492	0.51508591	0.659402037	0.852125711	0.553253893	0.573921682
1138167	32	1	6	22.642067	0.098232154	0.070921341	0.268689511	0.380320288	12.95852272	2.73525012	1.385085964	5.36256481	0.685661355	0.460589732	0.587170051	0.823229117	0.488139351	0.475093887
1138219	32	1	2	22.64835396	0.077494986	0.040949625	0.234709208	0.384759475	13.0873894	3.028701876	1.892446768	9.395921806	0.807616868	0.526940826	0.680917243	0.869118517	0.552096946	0.597414343
1138036	33	2	3	22.61300472	0.089529902	0.041400749	0.283143314	0.435326567	16.42972002	3.162555835	2.162518895	10.51494422	0.826312663	0.570531236	0.71766035	0.859952745	0.642334656	0.677443398
1138264	33	2	5	22.62083763	0.084511267	0.053628294	0.232427239	0.352645401	11.96325562	2.750251502	1.575870883	6.57573408	0.735999181	0.469122954	0.612530384	0.854687038	0.478762071	0.496982085
1138049	33	2	2	22.76740044	0.081470523	0.03921198	0.249427306	0.376289766	14.30326126	3.061565071	2.077694687	9.596295979	0.8112548	0.522930179	0.679424927	0.873572075	0.551315338	0.603515483
1138289	33	2	7	23.19137833	0.095589894	0.076690303	0.236764823	0.331614447	10.36045484	2.476881322	1.246440427	4.324072719	0.62434773	0.398950261	0.520340552	0.827281224	0.396574129	0.384601607
1138051	33	2	3	22.95409908	0.082653908	0.03932277	0.253518559	0.396141319	14.58499281	3.067230167	2.101935024	10.07409495	0.819398334	0.540718526	0.695104078	0.87008191	0.581415284	0.630917886
1138268	33	2	6	23.04917592	0.084769405	0.055837067	0.232556494	0.333835645	11.76045917	2.743401294	1.518156483	5.978746117	0.713415567	0.445340895	0.586673386	0.855395868	0.4454524	0.46088581
1138119	33	2	1	22.32730874	0.080067108	0.039308666	0.241640838	0.406705774	13.77026797	3.017978837	2.036881842	10.34646593	0.823733662	0.550124863	0.703251634	0.868386497	0.592635004	0.640056424
1138199	33	2	1	22.2728436	0.091806939	0.045114806	0.278575631	0.42892034	15.8753348	3.034363585	2.034962502	9.507307634	0.809656282	0.557450053	0.702192019	0.854321082	0.625519695	0.651568929
1138301	33	2	2	22.29884915	0.090683042	0.047880754	0.252246967	0.378388184	13.97406428	2.781633289	1.893935118	7.902719817	0.775349551	0.506220098	0.653946668	0.858629782	0.542702267	0.571293616
1138196	33	2	2	22.31650409	0.082022742	0.039226471	0.249709297	0.393615935	14.34082037	3.044390987	2.091004873	10.03444675	0.818749409	0.538661455	0.693425055	0.870668318	0.57708301	0.627196368
1138098	34	2	6	22.38502001	0.087162141	0.050135073	0.264716715	0.401023191	14.35598129	3.037060723	1.738546224	7.998855302	0.77774951	0.522401246	0.665998059	0.850722719	0.563041117	0.582315619
1138092	34	2	5	22.24300129	0.095945896	0.047072846	0.301583969	0.453181688	17.22558941	3.143271189	2.03824295	9.62724226	0.811804422	0.574178503	0.713491893	0.846728397	0.66103869	0.674682143
1138976	34	2	2	21.9515092	0.085987575	0.043171267	0.280170832	0.464270513	15.93262625	3.258271135	1.991777899	10.75415549	0.82984741	0.591141369	0.731861775	0.852038496	0.673176355	0.693436124
1138138	34	2	1	21.96940311	0.072596179	0.035160387	0.219345898	0.376147755	12.54856231	3.021452376	2.064715016	10.69805502	0.829031408	0.53168528	0.69235027	0.88080695	0.549421645	0.613975427
1138044	34	2	2	22.28545148	0.081425321	0.045293044	0.243740672	0.375590959	13.35214873	2.993425982	1.797744506	8.292464479	0.784771843	0.509125233	0.659590519	0.863383476	0.531995349	0.566655705
1138313	34	2	4	22.26352987	0.089547134	0.050881219	0.276464472	0.409030754	15.08163183	3.087362595	1.759925109	8.038933934	0.778734969	0.528113214	0.67018138	0.848002598	0.576054159	0.592090786
1138189	34	2	4	22.3712958	0.074232901	0.037252217	0.23842028	0.383715779	13.54931114	3.211787198	1.992710971	10.30048181	0.823016396	0.53398988	0.691772585	0.875815223	0.556597396	0.613388941
1138050	34	2	4	22.62637964	0.079541784	0.044429824	0.235653713	0.338210051	12.87791172	2.962640547	1.790279059	7.612230267	0.767772117	0.474927644	0.628013309	0.871717338	0.477818184	0.51692201
1138078	34	2	4	22.28414596	0.077056289	0.041970056	0.236543448	0.355689698	13.07785284	3.069748779	1.835982526	8.474844583	0.788914743	0.49749176	0.652574949	0.872465897	0.506490808	0.551261137
1138168	34	2	4	22.01172151	0.073161508	0.040005324	0.222658814	0.34607634	12.28545676	3.043387433	1.828794287	8.650757072	0.792762372	0.492586626	0.650163523	0.877432303	0.492465909	0.542623669
1138187	35	2	5	22.80810547	0.074710963	0.04925259	0.206759746	0.297140768	10.46876423	2.767461944	1.516894086	6.032997818	0.715626245	0.421183198	0.567839767	0.872757994	0.396674037	0.423853523
1138056	35	2	4	23.06640685	0.092447383	0.060586932	0.257220405	0.343197992	13.07242644	2.782343817	1.525863428	5.664554773	0.699904935	0.444748104	0.581478533	0.846501106	0.456662231	0.463694859
1138249	35	2	1	22.85274864	0.077803532	0.047190078	0.222840704	0.345417577	11.76357567	2.864146385	1.648726487	7.319707694	0.759606939	0.475957643	0.626020823	0.866004167	0.477204586	0.50914969
1138203	35	2	5	22.7367079	0.086351597	0.056451195	0.254762188	0.374961047	13.09467566	2.950289257	1.52966819	6.64221634	0.738295815	0.484927305	0.624727394	0.845806781	0.505298814	0.515643841
1138084	35	2	1	22.49014825	0.09872234	0.06175934	0.283599312	0.415276287	14.78891827	2.872696422	1.598500559	6.724105002	0.741070325	0.511840716	0.643731121	0.829310958	0.566726683	0.55972487
1138261	35	2	1	22.68136121	0.080784599	0.047607105	0.244536247	0.36700458	13.14284828	3.027015682	1.696902161	7.709029637	0.77035329	0.49603316	0.644785133	0.861210862	0.511689255	0.541400015
1138034	35	2	4	22.71763063	0.077237186	0.040943522	0.234330711	0.348071399	13.05497793	3.033910538	1.886432399	8.501256994	0.789501536	0.492420482	0.64892287	0.875524872	0.498882259	0.546894363
1138308	35	2	1	22.34664722	0.086065991	0.044413918	0.265149192	0.394604213	14.91019939	3.080766171	1.937815787	8.884697302	0.797667046	0.528521767	0.67814432	0.861461467	0.569251259	0.604112122
1138154	35	2	5	22.44920679	0.086871325	0.05087199	0.26615447	0.386399253	14.3569222	3.063778192	1.707645511	7.595520773	0.767320672	0.507402212	0.651649699	0.852282241	0.539318222	0.559432728
1138179	35	2	5	22.1759257	0.093964497	0.048345299	0.297826289	0.455926134	16.79362734	3.169561888	1.94361189	9.430619887	0.808256842	0.573959928	0.711747858	0.843992683	0.658082352	0.667438567
1138106	36	2	5	22.40541928	0.077617727	0.044133339	0.23607762	0.368471378	12.85603238	3.041542572	1.758709609	8.349048373	0.786074484	0.504929556	0.657053837	0.866590132	0.519282422	0.557310909
1138304	36	2	1	22.32538197	0.098153295	0.04790852	0.302384523	0.438842588	17.27835113	3.080737371	2.048764907	9.160011372	0.803149827	0.56033796	0.701171615	0.847706249	0.641326906	0.657396139
1138164	36	2	1	22.46797949	0.088798351	0.042970419	0.2579834	0.383135458	14.73389619	2.905272419	2.066499562	8.916260788	0.798311073	0.521111809	0.673242602	0.865928767	0.561329231	0.602253395
1138054	36	2	2	22.41330262	0.095373216	0.049290661	0.286397948	0.433991046	16.06973939	3.002918005	1.934914527	8.804731712	0.796016856	0.553378705	0.693712322	0.84615799	0.62585734	0.63972631
1138253	36	2	6	22.85810276	0.087346078	0.049807465	0.231604105	0.334786409	12.4093429	2.651568469	1.753674424	6.721611078	0.740986696	0.45952759	0.607013025	0.864099982	0.468929914	0.496349728
1138202	36	2	6	22.71294372	0.09532688	0.054356062	0.278200783	0.416994273	15.06951596	2.918387599	1.753748818	7.671532073	0.769360249	0.528203961	0.66628669	0.84079328	0.586113499	0.592835438
1138116	36	2	7	22.84163944	0.095226588	0.058477856	0.250155118	0.353116331	12.97058497	2.626946137	1.628421329	6.038462328	0.715847026	0.459256003	0.597942804	0.84737556	0.481607425	0.49126976
1138079	36	2	1	22.45239637	0.100413202	0.050339474	0.288916409	0.445053167	16.31756517	2.877275141	1.994720912	8.841037294	0.796769391	0.560799241	0.69861615	0.84238705	0.646502733	0.654616648
1138176	36	2	4	22.51954617	0.078286596	0.038897053	0.224628466	0.371262014	12.71946652	2.869309396	2.012661396	9.544733846	0.810331865	0.518966202	0.676203147	0.874965836	0.540053232	0.593229378
1138240	36	2	7	23.01375844	0.106855105	0.073323071	0.28413913	0.395432025	13.99024487	2.659106736	1.457319007	5.393009589	0.687158298	0.470467683	0.59426379	0.81624977	0.516146867	0.496513468
1138183	37	2	4	22.94063575	0.097388366	0.057915312	0.263147903	0.377532664	13.89287759	2.702046593	1.681565076	6.518702058	0.733996641	0.484353241	0.622650749	0.843041796	0.52182695	0.529361362
1138175	37	2	5	22.59478679	0.084248066	0.044937706	0.237319809	0.372005492	13.1153406	2.81691699	1.874774536	8.278248474	0.784442074	0.506523181	0.657601362	0.864621897	0.532301775	0.568580709
1138266	37	2	7	22.72322174	0.097975867	0.06977647	0.265292152	0.386501414	12.85891675	2.707729576	1.404139053	5.539136818	0.694149235	0.468886316	0.596161155	0.823460163	0.500074978	0.487330506
1138045	37	2	4	22.76749837	0.082191013	0.048665265	0.231846547	0.346884615	12.33190684	2.820826007	1.688905074	7.127971357	0.753936141	0.47417122	0.622688364	0.863425785	0.481736031	0.510651699
1138001	37	2	4	22.6711294	0.085491847	0.049703721	0.257414139	0.398222511	13.89415017	3.010978801	1.720029127	8.011925606	0.778071848	0.520742412	0.665017853	0.851953439	0.557696536	0.578409618
1138274	37	2	1	22.52460914	0.100168497	0.051764381	0.266902237	0.382948479	14.84443605	2.664532712	1.935085401	7.397914846	0.761845644	0.502305846	0.645981583	0.851519501	0.552415524	0.571812782
1138213	37	2	5	22.56858565	0.092484767	0.051517861	0.261483274	0.38602768	14.23660104	2.827311805	1.795198133	7.493084461	0.764514293	0.505704991	0.649375427	0.851317801	0.545602514	0.564644223
1138275	37	2	7	22.97501628	0.08416784	0.060373924	0.205366976	0.288266876	9.65133978	2.439969655	1.394109164	4.774691776	0.653661169	0.385959549	0.519729886	0.859600032	0.365284361	0.374769088
1138145	37	2	1	22.61021909	0.08995781	0.047803191	0.251416315	0.367786408	13.9029722	2.794824773	1.881836935	7.693762773	0.769950014	0.496357817	0.644870118	0.860748604	0.526537038	0.556516388
1138149	37	2	1	22.37834931	0.081648703	0.040892602	0.245781908	0.380567176	13.92360238	3.010236544	1.996661951	9.306504279	0.805947783	0.523220766	0.677643614	0.8699319	0.552710903	0.599237036
1138018	38	2	3	22.30203039	0.087341105	0.047276666	0.26647153	0.392920299	14.75426943	3.050929245	1.847446379	8.31108316	0.785202219	0.520960793	0.668025062	0.856943087	0.560227356	0.587900496
1138165	38	2	1	22.41132803	0.092198966	0.046152048	0.28730096	0.430020421	16.31081146	3.116097414	1.997722116	9.317472231	0.80615407	0.556288641	0.699947475	0.852306673	0.624603651	0.647537715
1138124	38	2	5	22.36679009	0.091535521	0.051291374	0.264965992	0.379763704	14.43024294	2.89467947	1.784618219	7.404046224	0.762019396	0.500302195	0.644657185	0.852888696	0.535781024	0.556228343
1138161	38	2	1	22.33831317	0.082376004	0.042072836	0.255681088	0.386604342	14.42862187	3.103829721	1.957938003	9.18893004	0.803708535	0.526215652	0.678906135	0.866862081	0.558998311	0.601336059
1138277	38	2	7	22.680671	0.084940746	0.067620472	0.224660785	0.312878543	10.11522971	2.644911837	1.256139502	4.626979571	0.644569529	0.39760015	0.526364256	0.84399653	0.380191249	0.379764733
1138031	38	2	4	22.75746779	0.080637281	0.053545857	0.225648018	0.329195811	11.40978662	2.798308873	1.505948093	6.147923145	0.720198447	0.445558827	0.58914575	0.859721696	0.439198555	0.458760742
1138028	38	2	2	22.66226318	0.073629604	0.037971997	0.230490273	0.374190935	12.97740084	3.130402196	1.939050097	9.854391907	0.815742787	0.523706191	0.681648438	0.876094486	0.539781138	0.594983478
1138158	38	2	1	23.4236981	0.087613037	0.061888511	0.239732059	0.334148933	11.69959394	2.736260113	1.415659163	5.399207863	0.687461317	0.432629759	0.567987091	0.846707609	0.432185269	0.437869742
1138094	38	2	2	22.82718339	0.087875776	0.049848823	0.257506001	0.376923686	13.98050875	2.930341144	1.762845544	7.561335721	0.766391593	0.50066698	0.646599551	0.855734841	0.530309849	0.554182906
1138052	38	2	4	22.59891591	0.090989679	0.05434086	0.254048144	0.357828799	13.44838977	2.792054509	1.674424715	6.584893918	0.736318	0.472719401	0.615282554	0.852542701	0.494194789	0.510887066
1138108	39	2	4	22.64398283	0.075789548	0.047976581	0.200518912	0.289841518	10.26505851	2.645733044	1.579719655	6.041312479	0.715962045	0.416132328	0.563586031	0.876135369	0.391673737	0.421135705
1138181	39	2	5	22.53013611	0.07611564	0.045255286	0.221602878	0.340868284	11.81526963	2.911397434	1.681917102	7.532120866	0.765591694	0.475729814	0.627900161	0.869910965	0.473824869	0.510379962
1138973	39	2	1	22.19306599	0.072186791	0.035556653	0.22066963	0.372595655	12.57198414	3.056925346	2.030190848	10.47892951	0.825767725	0.527556566	0.688134568	0.880655446	0.542479179	0.605797589
1138302	39	2	1	22.24726519	0.081081574	0.039575575	0.263127867	0.43727175	15.07337751	3.245223984	2.04877818	11.04903101	0.834011548	0.575919442	0.724392717	0.863029788	0.637431851	0.677056061
1138146	39	2	1	22.35854268	0.093672649	0.045509622	0.280452495	0.420694726	16.02309344	2.993963547	2.058304253	9.244083064	0.804765347	0.549487007	0.69500431	0.855034855	0.615400871	0.642562431
1138129	39	2	3	22.14300121	0.090415825	0.044140223	0.277822438	0.448381387	15.87195693	3.072719173	2.048377157	10.15811332	0.820758228	0.576007171	0.718627158	0.852820656	0.654297215	0.677362735
1138086	39	2	4	22.29413693	0.093058239	0.046227484	0.267846539	0.402165164	15.1703735	2.878267876	2.013050061	8.699698384	0.793808022	0.531550737	0.678653351	0.857042302	0.585606237	0.614797135
1138107	39	2	4	23.04110058	0.073392589	0.043661526	0.174415642	0.252368554	9.03448945	2.376474844	1.680944202	5.780112999	0.705019666	0.383591657	0.530886367	0.890237132	0.346918579	0.38109916
1138198	39	2	2	22.62279164	0.099059296	0.052604687	0.268598563	0.378412566	14.81781692	2.711492751	1.883088783	7.193514249	0.755904495	0.496265695	0.639468878	0.851076319	0.541632535	0.559796895
1138136	39	2	1	22.72539027	0.090633353	0.043346987	0.23732785	0.354640713	13.53030645	2.618548729	2.090880124	8.181438703	0.782169215	0.493441354	0.647148177	0.870395731	0.522029697	0.564804083
1138008	40	2	6	23.15832103	0.077744163	0.059355585	0.199992063	0.289794194	9.1737318	2.572438306	1.309803669	4.882340794	0.659999298	0.389986308	0.52501012	0.86057195	0.360517779	0.371121922
1138105	40	2	4	22.88568576	0.101521662	0.0630948	0.275058932	0.384089598	14.25492242	2.709361983	1.609033752	6.087500096	0.717813055	0.480014851	0.613246928	0.833843473	0.522178415	0.519631563
1138112	40	2	3	22.46798126	0.093577402	0.048090404	0.275284342	0.423243123	15.45111622	2.941782264	1.945864355	8.800989214	0.795938965	0.546441824	0.689298344	0.850125254	0.611179633	0.630860838
1138043	40	2	2	22.52855257	0.083372356	0.043729074	0.233577902	0.373292271	12.97666091	2.801622913	1.906565767	8.536477836	0.790278965	0.510339948	0.662528885	0.866393161	0.536414523	0.575731564
1138026	40	2	4	22.55796455	0.097374077	0.048880596	0.274636853	0.418833972	15.48511466	2.820430882	1.992080405	8.568512049	0.790981086	0.54094928	0.683664103	0.849563177	0.608382692	0.627345629
1138140	40	2	5	22.92236356	0.086668933	0.051699333	0.223997426	0.34398513	11.73666953	2.584518109	1.676403301	6.653569979	0.738684038	0.46465778	0.610151169	0.859373798	0.475444123	0.498342656
1138135	40	2	5	22.7696586	0.088940147	0.051761414	0.256099617	0.388436025	13.74744153	2.879460256	1.718271208	7.504355044	0.764826375	0.507442236	0.65069013	0.850464196	0.542810263	0.560732407
1138160	40	2	6	22.80380109	0.091014237	0.065845809	0.231440722	0.327585921	10.94243192	2.542906793	1.382232811	4.975045921	0.665274539	0.41728771	0.548610631	0.842779883	0.41616851	0.416889491
1138073	40	2	7	22.64176297	0.097728227	0.06710436	0.25867696	0.363918237	12.71931065	2.646901181	1.456361807	5.423168286	0.688627184	0.452099662	0.582556571	0.832488659	0.475185215	0.470004623
1138070	40	2	6	22.47730967	0.097590365	0.055813664	0.281281115	0.415260688	15.19911512	2.882263167	1.748503124	7.440125983	0.763036712	0.523709152	0.66071224	0.838759936	0.58277537	0.586923823
1138251	41	2	7	23.02336965	0.082484938	0.061525735	0.210666621	0.295611787	9.78682123	2.554001093	1.340657491	4.804685178	0.655450737	0.391703811	0.525082418	0.856296644	0.369780271	0.37758911
1138061	41	2	2	22.97567473	0.081363002	0.041417836	0.23229995	0.350409451	13.05073351	2.855105462	1.964443591	8.460351604	0.788591367	0.493627512	0.649533437	0.874324026	0.507262385	0.554441751
1138211	41	2	3	22.41422645	0.09348146	0.048099286	0.28061124	0.441046709	15.76600422	3.001784948	1.943510367	9.169506458	0.803333622	0.561843285	0.702182583	0.846989952	0.636640482	0.651383113
1138178	41	2	4	22.43618357	0.087098939	0.049059818	0.23106761	0.341103243	12.44203241	2.652932546	1.775362067	6.952802933	0.748516339	0.467546014	0.615763576	0.863964365	0.479883562	0.508667009
1138227	41	2	7	22.40778198	0.106258235	0.065806229	0.289995506	0.406721004	15.06943681	2.729157951	1.614713928	6.180585184	0.721471169	0.495943728	0.625208083	0.824876336	0.554022405	0.542283079
1138113	41	2	2	22.08722566	0.089934551	0.0469287	0.266367135	0.435366377	14.88654017	2.961788695	1.916408327	9.277188184	0.805394242	0.559325905	0.701527572	0.850024158	0.626439382	0.645717578
1138239	41	2	1	22.1139459	0.088975501	0.039610884	0.291180902	0.481130601	17.06878574	3.272596393	2.246238698	12.14642421	0.847867377	0.611841617	0.752360305	0.856255404	0.712797194	0.737694746
1138243	41	2	2	22.21510141	0.080013155	0.040351227	0.245127158	0.406602402	13.87303298	3.06358572	1.982917533	10.07658098	0.819438868	0.5478325	0.699973348	0.866524663	0.5892743	0.633377179
1138033	41	2	7	22.42965997	0.083808653	0.055049159	0.236719973	0.357076803	12.05062857	2.82452902	1.52243294	6.486507868	0.732852749	0.470469754	0.612368762	0.851629709	0.479784618	0.494819685
1138025	41	2	1	22.35175607	0.098460547	0.049690601	0.312397271	0.504503611	17.71319809	3.172816732	1.981472271	10.15289824	0.820674415	0.610944679	0.738710961	0.833388783	0.731011851	0.717112317
1138144	42	2	3	22.40493812	0.08707718	0.043095092	0.262907613	0.407028098	14.94803481	3.019248149	2.020582309	9.444883009	0.808518679	0.542445051	0.691929588	0.861593236	0.592675586	0.62914621
1138137	42	2	2	22.98800653	0.077629393	0.048631755	0.19756572	0.289482002	10.09594345	2.544986037	1.596269625	5.952530491	0.712334955	0.414205323	0.560888518	0.875284021	0.392060671	0.420411916
1138062	42	2	1	22.81534993	0.087420036	0.054433129	0.242092621	0.355061737	12.57904575	2.769303617	1.606007906	6.522897793	0.734144999	0.469792496	0.612348251	0.852974949	0.48436477	0.500959304
1138151	42	2	5	22.88573267	0.095093661	0.063522526	0.265710085	0.375282221	13.39409894	2.794193463	1.497006924	5.907860527	0.710474757	0.470635096	0.603938511	0.83512852	0.498184932	0.496524737
1138117	42	2	1	22.65866921	0.086933787	0.051204146	0.250706578	0.399393723	13.39933156	2.883879647	1.697788053	7.800027099	0.772727973	0.518705915	0.661482672	0.849276698	0.557131231	0.574257744
1138284	42	2	2	22.55902239	0.100151599	0.056326017	0.296290459	0.44573685	16.15088985	2.958419655	1.778069979	7.913516306	0.775621659	0.549577544	0.682286516	0.832091838	0.629119509	0.62367356
1138172	42	2	1	22.52516118	0.078331546	0.041002159	0.228866303	0.399159426	12.7650241	2.92176417	1.9104249	9.735083121	0.813694968	0.539843279	0.692250954	0.866599048	0.573980307	0.617174591
1138188	42	2	4	22.65580784	0.075077481	0.045212864	0.209613873	0.344076474	11.05864517	2.791967326	1.660533615	7.610145511	0.767715888	0.479001401	0.631146035	0.869367289	0.4769524	0.513391564
1138182	42	2	4	22.45526737	0.077681673	0.043640291	0.22528725	0.369899177	12.26047285	2.900133876	1.780044807	8.476093359	0.788942561	0.507345564	0.659867942	0.867149184	0.522917352	0.562149879
1138975	42	2	1	21.92444125	0.094109254	0.053346982	0.305110434	0.532252901	16.73629798	3.242087496	1.764097049	9.977188597	0.817803987	0.625820397	0.745079068	0.821998721	0.753213666	0.717167599
1138077	43	2	4	22.52555731	0.080731514	0.045560018	0.218944977	0.339425367	11.80995735	2.712013756	1.771981609	7.450070948	0.763315597	0.473615882	0.625491644	0.869708685	0.478033636	0.514429566
1138174	43	2	4	22.43933984	0.089708404	0.04959732	0.25564363	0.372216971	13.96722201	2.849717737	1.808734926	7.504779991	0.764838126	0.49674119	0.643227232	0.857038355	0.52714559	0.552327708
1138027	43	2	6	22.47856683	0.103643662	0.069749196	0.286372574	0.406261558	14.35318137	2.763049553	1.485947777	5.824605647	0.706942774	0.487744793	0.613754309	0.81904424	0.53745317	0.52015158
1138180	43	2	2	22.2829305	0.081662128	0.042032427	0.245072587	0.393505443	13.76759761	3.001055599	1.942836372	9.361949109	0.80698612	0.532572854	0.684605831	0.865749226	0.567943476	0.609327357
1138118	43	2	1	22.53759979	0.08969507	0.051308248	0.2496611	0.372999495	13.436644	2.783442846	1.748160849	7.26977656	0.758155497	0.493854217	0.638639231	0.854178155	0.523118839	0.544333313
1138095	43	2	6	22.77884039	0.104661539	0.078154178	0.264127375	0.355309039	12.21868631	2.523633586	1.339167558	4.546257799	0.639396495	0.420965375	0.541734737	0.819232257	0.440454485	0.423243112
1138241	43	2	1	22.7739785	0.086975476	0.045027085	0.2518799	0.378125522	14.08910451	2.895987594	1.931625731	8.397734874	0.78718276	0.512063811	0.662595318	0.863364403	0.545101239	0.580732821
1138148	43	2	4	22.06474913	0.088017452	0.04749687	0.255799694	0.392162663	14.11899277	2.906238345	1.85312112	8.256600206	0.783937952	0.519804382	0.666732201	0.856715503	0.559530851	0.58682538
1138259	43	2	6	22.48449966	0.096614667	0.067261234	0.26705188	0.372709849	13.16157606	2.764092551	1.436409366	5.541228236	0.694247024	0.460496245	0.590562451	0.830250766	0.48563736	0.478870742
1138002	43	2	6	22.70549856	0.084334129	0.05455472	0.239907572	0.348769993	12.3123475	2.844726973	1.545863122	6.393030625	0.729474947	0.463273861	0.605849006	0.854102006	0.470125872	0.486870902
1138298	44	2	7	22.91424004	0.097827285	0.081360154	0.248726851	0.346768757	10.70068706	2.542510006	1.202397982	4.262144796	0.61992684	0.405627806	0.523480437	0.817156055	0.407877113	0.389474762
1138307	44	2	5	23.49261336	0.088631745	0.061939658	0.227352342	0.30275061	10.99244452	2.565134454	1.430936949	4.887831516	0.660316367	0.398762352	0.532391626	0.854019066	0.388407427	0.395689998
1138019	44	2	1	22.42602675	0.077626953	0.041345254	0.248466338	0.422439393	13.87853303	3.200774087	1.877529968	10.21736129	0.821704949	0.559595336	0.708688814	0.862141735	0.605375011	0.642854585
1138072	44	2	2	22.24020284	0.092555376	0.051184758	0.279168509	0.410686898	15.33384978	3.01623225	1.808260506	8.023617148	0.778359391	0.528981916	0.670592524	0.847192702	0.582221246	0.597324555
1138299	44	2	5	22.20900093	0.088754275	0.051055216	0.262757081	0.377238269	14.21007423	2.960500556	1.738397797	7.388829165	0.761587707	0.498414489	0.643169355	0.853752993	0.528514128	0.549671951
1138170	44	2	4	22.40201553	0.093632399	0.05238424	0.282525642	0.39455667	15.45841048	3.017391907	1.78741544	7.531972856	0.765587627	0.511823191	0.653968143	0.848287019	0.557075428	0.572785072
1138035	44	2	7	22.42778311	0.098865134	0.062740961	0.296116737	0.424936802	15.44751346	2.99515842	1.575766962	6.772876845	0.74269501	0.518653105	0.648697855	0.825787979	0.57791572	0.56672458
1138166	44	2	2	22.35950664	0.08876915	0.045563815	0.273122309	0.421326562	15.38172306	3.076770573	1.948237894	9.246955432	0.804820074	0.549928543	0.695312615	0.854831443	0.60849868	0.635023533
1138190	44	2	4	22.44849854	0.092766251	0.051219355	0.256758708	0.378837785	13.99423702	2.767803002	1.811156173	7.396379455	0.761802094	0.49958023	0.644068774	0.853182481	0.536583697	0.557398761
1138126	44	2	4	22.41559456	0.081912482	0.046060473	0.217192606	0.317002769	11.70200836	2.651520259	1.778368253	6.882316915	0.746267497	0.449661461	0.600870103	0.873329677	0.446086042	0.48151226
1138125	45	2	1	22.17503252	0.093758462	0.044625253	0.28737522	0.423474887	16.53032643	3.065059024	2.101018073	9.489579616	0.80933459	0.553729278	0.69967438	0.856110065	0.62219128	0.651150694
1138004	45	2	4	22.44508809	0.09695077	0.051241771	0.271136178	0.382651176	15.02202438	2.796637705	1.892026145	7.467563518	0.763804547	0.503122262	0.647313481	0.852409626	0.548535582	0.56898258
1138217	45	2	7	22.64068542	0.107111871	0.075062134	0.277794936	0.373649443	13.44595757	2.593502783	1.426976097	4.977868641	0.665432595	0.445746259	0.569007214	0.818936853	0.479963315	0.462732813
1138171	45	2	3	22.44601372	0.085364529	0.045285168	0.253981481	0.380065581	14.12495327	2.975257803	1.885043905	8.392716688	0.787069059	0.513317938	0.663440306	0.862585175	0.544607599	0.579147752
1138032	45	2	5	22.05769311	0.092931371	0.053690923	0.276621046	0.41705052	14.94542527	2.976616427	1.730858138	7.767616874	0.771887843	0.52959688	0.6682566	0.841870913	0.584452918	0.592530635
1138290	45	2	5	22.17194075	0.090814038	0.049687572	0.267283137	0.409056049	14.70079257	2.943191872	1.827701269	8.232562724	0.783375422	0.530584991	0.673732092	0.849980095	0.581647895	0.600541565
1138295	45	2	7	22.72071076	0.087366241	0.056339316	0.241645572	0.356298072	12.35945238	2.765891822	1.550715344	6.324146262	0.726930631	0.466957394	0.607630876	0.849859915	0.480342612	0.493217128
1138163	45	2	6	23.01246506	0.089143072	0.062036534	0.231013669	0.331946992	11.22288959	2.59149324	1.436944753	5.350830722	0.685080569	0.430012105	0.565172278	0.847006772	0.430957259	0.436622179
1138208	45	2	3	22.8938775	0.083952449	0.049324278	0.225548856	0.334543104	11.9586015	2.686626299	1.702051239	6.782524095	0.743013966	0.460349401	0.608335504	0.86487864	0.464735055	0.492898506
1138207	45	2	2	23.06457588	0.088747402	0.056591366	0.249202925	0.365337921	12.84293496	2.808002497	1.568214514	6.45571836	0.731749524	0.475315836	0.615445917	0.847586787	0.494758454	0.506201038
1138201	46	2	2	23.13071415	0.086615558	0.058267777	0.229009966	0.326485128	11.37844255	2.643981876	1.48650871	5.603184887	0.697115856	0.432410185	0.571143585	0.85354018	0.430455523	0.442240148
1138219	46	2	2	22.81203919	0.075809523	0.046685469	0.211667029	0.345136046	11.06385578	2.79209023	1.623835541	7.392793873	0.761700331	0.476791258	0.627381609	0.866847352	0.475202356	0.508132193
1138197	46	2	1	22.57704581	0.091045135	0.053007508	0.259918245	0.38411296	13.93614933	2.854828503	1.717589428	7.246387882	0.75746957	0.500801662	0.643224183	0.849321379	0.53613055	0.552156921
1138030	46	2	5	22.35298484	0.094593328	0.056836887	0.273540908	0.404012769	14.51249887	2.891756885	1.664294668	7.108284599	0.753338702	0.511410821	0.648665935	0.839333298	0.558833317	0.563467555
1138191	46	2	6	22.43364776	0.084889868	0.057049086	0.23083222	0.339476062	11.54061935	2.719196375	1.488014519	5.950596027	0.712254893	0.448508635	0.588680123	0.85241581	0.450126465	0.463085797
1138082	46	2	5	22.34153578	0.086894023	0.051112131	0.242972366	0.357956142	12.94288978	2.796191931	1.700066526	7.003349978	0.750104643	0.479755268	0.625476888	0.857451711	0.497675127	0.520764373
1138104	46	2	5	22.24589334	0.109363918	0.068966298	0.313504691	0.443351222	16.28820835	2.866619048	1.585758859	6.428519934	0.730767364	0.523056674	0.645954476	0.812186412	0.602134577	0.575140928
1138278	46	2	4	21.95403136	0.086714725	0.050905954	0.2536966	0.372650787	13.5997896	2.925646134	1.703429917	7.320377239	0.759626283	0.494374182	0.639567638	0.854880403	0.519174242	0.541127845
1138228	46	2	4	21.87540591	0.086780283	0.046672236	0.278070529	0.448733472	15.48821946	3.204305408	1.859355601	9.614569919	0.811579742	0.571230912	0.711606611	0.848196672	0.641536733	0.657363491
1138209	46	2	3	22.18509337	0.079146567	0.042423744	0.215036869	0.315194456	11.8257004	2.716945011	1.865619557	7.429670894	0.762742813	0.456129258	0.611288448	0.879240748	0.450077428	0.49402844
1138041	47	2	5	22.54909237	0.075014299	0.049993014	0.196208396	0.295102784	9.7737743	2.615613289	1.500495619	5.90288042	0.710265878	0.417244659	0.562917637	0.872145943	0.391991272	0.417698128
1138029	47	2	4	22.68991475	0.085759735	0.051267506	0.225584708	0.316702896	11.83872126	2.630426847	1.672789281	6.177458603	0.721349838	0.43757488	0.5831862	0.86569155	0.436034838	0.460660096
1138011	47	2	3	22.37422699	0.106082046	0.063074826	0.299315354	0.407782036	15.89472045	2.82154582	1.681844449	6.465052095	0.732084924	0.502349432	0.633836909	0.828826249	0.563469646	0.555904641
1138114	47	2	1	22.31534158	0.079775983	0.03913127	0.25415003	0.393227277	14.52691409	3.185796275	2.038676051	10.04892702	0.818986948	0.538516488	0.6934168	0.870901936	0.573304002	0.623477779
1138141	47	2	6	22.7550522	0.077687606	0.051666333	0.214425344	0.300729182	10.80639161	2.76009722	1.503640799	5.820602449	0.706770771	0.4195597	0.563847452	0.868559127	0.399243688	0.422260192
1138065	47	2	7	22.95964166	0.082525401	0.066729736	0.213747505	0.29026807	9.45289272	2.590081402	1.236711029	4.349905858	0.626161646	0.374127159	0.501558158	0.850874502	0.346536437	0.348145407
1138087	47	2	5	22.67047517	0.08588193	0.058731511	0.241635587	0.338582003	12.06026134	2.813578904	1.462280286	5.764912219	0.704356844	0.443975911	0.582484657	0.850185448	0.445339363	0.455569115
1138091	47	2	1	22.83079811	0.086959797	0.054339936	0.246226819	0.342767605	12.81800747	2.831501769	1.600292606	6.307839747	0.726321311	0.457702046	0.600559268	0.855680706	0.466222828	0.483976287
1138230	47	2	4	22.62729853	0.091890979	0.056446654	0.25891337	0.359607236	13.56577596	2.817614665	1.627926059	6.370744943	0.728657006	0.470000087	0.610474612	0.84900351	0.491844384	0.504349061
1138270	47	2	1	22.31482341	0.079856073	0.039267282	0.270169895	0.424998421	15.47770842	3.383210379	2.033654201	10.82321971	0.83084134	0.566110745	0.716759096	0.865535854	0.618771353	0.662437723
1138167	48	2	6	22.48733469	0.099136654	0.078706761	0.274557358	0.385608241	12.56823156	2.769483803	1.259569742	4.899302659	0.660976879	0.45039403	0.570234123	0.810904459	0.473808766	0.450770663
1138184	48	2	1	22.23015538	0.084830121	0.046264048	0.272025983	0.449218993	15.08835899	3.206714541	1.833607837	9.709893793	0.813256785	0.572455974	0.71310424	0.848844931	0.640418194	0.657092438
1138269	48	2	5	22.73259805	0.085693464	0.052272259	0.238209476	0.344965698	12.49308117	2.779785829	1.639367901	6.599402907	0.736821429	0.464395088	0.609298747	0.85830974	0.473615631	0.4952049
1138085	48	2	5	22.5476237	0.078660631	0.050300324	0.217032649	0.330154124	11.13835173	2.759101308	1.563819559	6.56365799	0.735577679	0.453711592	0.600661922	0.864306994	0.447231549	0.472967137
1138206	48	2	1	22.30785726	0.087603999	0.044285712	0.262828672	0.405311721	14.8453091	3.000190339	1.978154941	9.152200716	0.802998379	0.538426689	0.686994643	0.859816043	0.587453981	0.620900892
1138023	48	2	6	22.48916491	0.091867953	0.063002215	0.249616512	0.353292398	12.35148731	2.71712282	1.458170209	5.607618685	0.697319096	0.449916534	0.584313309	0.840776747	0.463048415	0.465258711
1138303	48	2	6	22.47553707	0.095889955	0.060687616	0.261970254	0.364459108	13.48505182	2.731988511	1.580058022	6.005493897	0.714509779	0.465883785	0.602199271	0.841669569	0.492346596	0.496875465
1138006	48	2	3	22.12924195	0.082031785	0.045886015	0.231309692	0.340708698	12.57125142	2.819756903	1.787729551	7.425109753	0.762614368	0.474168761	0.625681705	0.868951661	0.480932064	0.516642696
1138314	48	2	6	22.41570709	0.077846508	0.05679248	0.227718233	0.32947839	11.0977063	2.92522091	1.370718588	5.80144395	0.705944794	0.438749585	0.579045438	0.854972076	0.425511993	0.439169867
1138152	48	2	2	22.2865649	0.08059662	0.042473543	0.246685853	0.381024673	13.77766165	3.060746871	1.897572331	8.970870949	0.799415717	0.520233692	0.673042865	0.867142826	0.546985627	0.588653556
1138282	49	2	3	22.19027596	0.086775362	0.045497964	0.25908808	0.38597044	14.4665029	2.985733203	1.907236178	8.483246497	0.78910176	0.51833139	0.667741624	0.861165902	0.554673107	0.587986266
1138235	49	2	6	22.32627819	0.088077257	0.051073467	0.263356842	0.397612016	14.21715408	2.990066363	1.724520806	7.785099375	0.77234179	0.517345342	0.660414497	0.849825972	0.556741422	0.574552033
1138016	49	2	1	22.10078569	0.090719147	0.045342877	0.294186523	0.458179876	16.74566954	3.242827279	2.000736444	10.10478174	0.819897406	0.581793764	0.72174001	0.849018017	0.665272258	0.681711847
1138100	49	2	1	22.56387926	0.080922249	0.046682782	0.227554741	0.343531518	12.22189627	2.812017014	1.733449602	7.35884853	0.760732595	0.475207859	0.625837123	0.867161422	0.48087575	0.514432557
1138245	49	2	2	22.69811388	0.094180034	0.05439289	0.273806131	0.403716037	14.75628017	2.90726304	1.731476917	7.422220753	0.76253294	0.516110847	0.655571911	0.843289412	0.565093276	0.574713362
1138212	49	2	1	22.97753635	0.101824421	0.064911049	0.275793659	0.384756469	14.1294915	2.708521745	1.568676263	5.927441905	0.71129314	0.47697364	0.608562335	0.830995078	0.518162267	0.512611889
1138057	49	2	5	22.99763916	0.094467967	0.076228146	0.24547222	0.335447137	10.88423728	2.598470451	1.239279349	4.40056799	0.629668582	0.404007494	0.525987461	0.82689684	0.401729469	0.389791085
1138273	49	2	2	22.4146575	0.089223334	0.054107843	0.253928688	0.366135636	13.39387031	2.845989677	1.648990776	6.766775678	0.742492885	0.481329841	0.623793723	0.851197754	0.504100188	0.520248861
1138022	49	2	2	22.5918163	0.073362195	0.041485423	0.21494314	0.337206044	11.68253385	2.92988972	1.768384873	8.128301922	0.7809012	0.480550296	0.636794791	0.876605241	0.475565457	0.521610286
1138258	49	2	5	22.27944443	0.094681353	0.061267397	0.26116422	0.376768754	13.33036762	2.758349058	1.545379074	6.149579965	0.720263287	0.476701211	0.611972327	0.838150914	0.506447726	0.508175393
1138037	50	2	3	22.41102295	0.092082592	0.056184176	0.260141831	0.368286939	13.67339594	2.825092402	1.638941755	6.554994043	0.735274444	0.479041945	0.619430449	0.847590193	0.505429508	0.517384304
1138064	50	2	2	22.69945573	0.084239447	0.053613818	0.23837004	0.346715255	12.31039848	2.829672433	1.571226419	6.466901093	0.732151267	0.463243552	0.606782129	0.855935675	0.469842051	0.488546264
1138232	50	2	1	22.3119473	0.082234769	0.044450342	0.248239968	0.381063112	13.73875462	3.018674127	1.850036801	8.572782443	0.791074329	0.516028798	0.66688615	0.863798232	0.543666093	0.579998854
1138147	50	2	5	21.9899052	0.089136839	0.044611181	0.301647933	0.489841513	17.20323144	3.384099521	1.998082936	10.98024098	0.83305845	0.609017972	0.743703913	0.845271792	0.710591705	0.71665707
1138162	50	2	2	22.08118429	0.095983265	0.0541857	0.295704933	0.426056008	16.16305658	3.080796783	1.771376311	7.862886554	0.774339885	0.536613466	0.673760476	0.839354038	0.600697446	0.605487839
1138192	50	2	2	21.90002357	0.105846337	0.053384978	0.334209678	0.488802654	18.94793639	3.157498777	1.982698906	9.156183572	0.803075635	0.591331825	0.719301341	0.829351326	0.708841174	0.693293541
1138120	50	2	1	22.09863824	0.088516085	0.050017302	0.264797697	0.406365786	14.42677505	2.991520677	1.769709317	8.124504388	0.780810013	0.527485037	0.670628786	0.849926849	0.573199918	0.591759086
1138007	50	2	1	22.0682876	0.091777807	0.049445131	0.277845741	0.430460207	15.39734359	3.027373949	1.856154583	8.705815877	0.793937983	0.550002128	0.690691985	0.846520251	0.614700683	0.629039834
1138121	50	2	5	22.59709018	0.096681881	0.055265135	0.283212442	0.408387381	15.33350826	2.929322838	1.749419069	7.389602522	0.761609684	0.518595528	0.656810956	0.84097997	0.573106158	0.579962756
1138229	50	2	4	22.24352168	0.089398046	0.048289817	0.268219159	0.406099873	14.84008966	3.0002799	1.851281513	8.409637854	0.787451969	0.530809036	0.675564176	0.852857039	0.579375317	0.602217592
1138122	51	2	1	22.14044735	0.086564496	0.047067762	0.258365301	0.396270091	14.25772168	2.984656694	1.839146197	8.419140271	0.787666396	0.524456804	0.671389503	0.856683761	0.564466257	0.592042108
1138131	51	2	2	22.34695145	0.086231086	0.04026013	0.284381022	0.433269349	16.48609178	3.297894468	2.141848202	10.76174752	0.829957241	0.571122445	0.719604549	0.86238587	0.637647968	0.676642578
1138247	51	2	8	23.02912897	0.093903103	0.077434589	0.235377225	0.315205217	10.13529869	2.506596875	1.212676457	4.070599729	0.60556934	0.379455666	0.499084441	0.830657086	0.368080586	0.357283911
1138111	51	2	7	23.20278465	0.087008619	0.078553297	0.210586759	0.279800313	8.2602206	2.420297683	1.107638028	3.56191686	0.561587802	0.336181304	0.450361556	0.839107394	0.302986005	0.294404228
1138103	51	2	4	23.26862266	0.08206879	0.054398785	0.222682406	0.306324334	11.20381748	2.713362845	1.508651172	5.631087832	0.698390362	0.419454855	0.561207342	0.863485958	0.405937999	0.424496199
1138248	51	2	6	23.00672964	0.084735092	0.058213481	0.226579459	0.319003933	11.16282312	2.673974318	1.455592258	5.479897959	0.691353164	0.424615479	0.563118241	0.855303731	0.416911965	0.429038818
1138099	51	2	4	22.43862867	0.09964631	0.05712905	0.299848726	0.434517442	16.26387096	3.009130263	1.744231882	7.605893067	0.76760111	0.538222768	0.67179144	0.832898692	0.60976621	0.606136201
1138088	51	2	3	22.42898217	0.086736505	0.049754369	0.250306467	0.366199116	13.51241127	2.885826077	1.743294232	7.36013988	0.760769553	0.490654184	0.637336028	0.857950936	0.513372566	0.538649911
1138193	51	2	2	22.61078297	0.089648989	0.051141171	0.2515098	0.373457304	13.56243048	2.805495102	1.752971004	7.302478607	0.759108081	0.494644096	0.639561564	0.854352107	0.524207428	0.545729734
1138254	51	2	3	22.66845271	0.084539963	0.047762677	0.248101707	0.366247681	13.49143322	2.934726958	1.770000507	7.668072719	0.769268202	0.494975137	0.643616616	0.861105013	0.51599097	0.5457414
1138010	52	2	5	22.40281603	0.076044983	0.044083288	0.223868451	0.369387938	12.06557756	2.943895095	1.725029732	8.379319108	0.786764905	0.505903431	0.658016264	0.866507062	0.518298939	0.556198768
1138058	52	2	4	22.67963926	0.08933392	0.054398953	0.258298618	0.359236236	13.63137858	2.891383463	1.642199259	6.603734429	0.73697135	0.473979265	0.616439256	0.852164957	0.493464236	0.509810294
1138081	52	2	6	22.69483547	0.081564128	0.051962823	0.226413202	0.327435796	11.65107489	2.775891908	1.569663132	6.301347331	0.726077954	0.447230201	0.592416512	0.862410885	0.442859116	0.465574124
1138974	52	2	8	23.05221546	0.089742679	0.086216872	0.216915616	0.285809541	7.98295692	2.417084258	1.040894629	3.315007092	0.536501341	0.327233456	0.435180455	0.828212581	0.292913702	0.278916172
1138080	52	2	4	22.76580397	0.08723564	0.054357174	0.252608844	0.359414553	13.21023881	2.895706887	1.604859738	6.612090485	0.737260086	0.474243218	0.616737533	0.852191595	0.490573033	0.506873863
1138047	52	2	1	22.72158166	0.090389734	0.048946024	0.265693045	0.382880608	14.66256966	2.939416162	1.846722708	7.82250685	0.773307062	0.508167268	0.654522957	0.856058763	0.545517989	0.570867129
1138226	52	2	4	22.40904847	0.09112757	0.049672002	0.273378946	0.409924706	15.08063939	2.999958712	1.834586221	8.252631133	0.783845268	0.531396629	0.674459906	0.849846883	0.583434581	0.602194513
1138173	52	2	5	22.23485805	0.099489517	0.058833222	0.308131668	0.458704543	16.58415854	3.097127002	1.691043141	7.79669253	0.77264182	0.55583928	0.684612366	0.825453458	0.639238521	0.624521653
1138143	52	2	1	22.1413522	0.085526309	0.045700965	0.24689991	0.379833651	13.66495043	2.88682994	1.871433328	8.311282946	0.785206828	0.512214083	0.661948765	0.861937759	0.543278604	0.576768387
1138237	52	2	2	22.3181485	0.082529641	0.044493288	0.261530681	0.419619263	14.54369765	3.168930325	1.854878437	9.431068861	0.808265095	0.550637114	0.697223811	0.856998295	0.599518114	0.628934927
1138127	53	2	2	22.64578673	0.079302511	0.044317929	0.225990863	0.342584441	12.29975927	2.849731504	1.789400188	7.730154561	0.770908982	0.47951677	0.632634219	0.871068182	0.484079724	0.523336351
1138059	53	2	3	22.73987074	0.085937238	0.053249362	0.240085514	0.372660133	12.51768421	2.793730862	1.613864196	6.998396272	0.749949873	0.48943035	0.632378377	0.85120852	0.510944598	0.527858189
1138218	53	2	3	22.93461524	0.096345236	0.057205242	0.253634721	0.369422165	13.35136845	2.632561114	1.684202918	6.457837631	0.731825752	0.478004586	0.617379321	0.845807863	0.510650758	0.520672909
1138039	53	2	2	22.61023724	0.081935682	0.047799835	0.218638603	0.345064865	11.61575991	2.668417453	1.714141513	7.218955149	0.756660066	0.474266357	0.623710349	0.865123801	0.481313564	0.512280104
1138040	53	2	3	22.39710751	0.077527084	0.040899564	0.235437785	0.403608231	13.13739404	3.036845633	1.895547921	9.868277092	0.815978192	0.544024229	0.696007656	0.866039963	0.57943941	0.622096893
1138252	53	2	1	22.2613862	0.095533814	0.051399085	0.28263403	0.449417242	15.63948581	2.958471133	1.858667591	8.74368176	0.794738781	0.562423741	0.698682892	0.839779154	0.641996323	0.646116222
1138285	53	2	2	22.09896817	0.087047555	0.04491577	0.261824954	0.424090464	14.69982239	3.007838129	1.938017638	9.441905671	0.808464081	0.553668782	0.699265955	0.855493626	0.611737142	0.63924991
1138185	53	2	1	22.20410365	0.085385685	0.045078268	0.2618996	0.452976883	14.62157657	3.067254183	1.894165166	10.04867539	0.818982826	0.577980934	0.719031517	0.85035788	0.650253575	0.6689499
1138283	53	2	1	22.39253651	0.080147222	0.040229502	0.248985139	0.41225454	14.12204702	3.106597257	1.992249929	10.2475677	0.822183778	0.553057819	0.704588227	0.865820042	0.597987699	0.641394257
1138055	53	2	5	22.18339123	0.09089863	0.050482576	0.295653899	0.463804975	16.32692154	3.252567162	1.80059413	9.187426856	0.803679572	0.576349519	0.711052698	0.838848068	0.658233298	0.659550196
1138134	54	2	1	22.00172526	0.085634053	0.04289733	0.267183307	0.420797395	15.16662751	3.120059102	1.996256014	9.80940759	0.814975984	0.554958987	0.702850381	0.859623916	0.610845381	0.644800556
1138225	54	2	4	22.23722689	0.088834771	0.050017894	0.262025292	0.396002274	14.27311896	2.949580317	1.776059804	7.917212068	0.775714653	0.518059025	0.662258291	0.85185189	0.558771835	0.579344515
1138200	54	2	4	22.24857865	0.086308236	0.044231176	0.27527862	0.434001163	15.54592909	3.189482635	1.951298717	9.812110081	0.815022231	0.563623283	0.708414723	0.855037114	0.626908996	0.653714656
1138083	54	2	2	22.59443295	0.083037288	0.045838945	0.227085189	0.323947341	12.36270831	2.734737554	1.811500843	7.067076707	0.752078718	0.457339486	0.608935617	0.87228767	0.458505504	0.494672461
1138276	54	2	3	23.09675044	0.089117849	0.057619311	0.240527159	0.341277046	12.2344124	2.698978516	1.546666347	5.922963023	0.711106358	0.449122276	0.588737015	0.851197171	0.457604858	0.469626822
1138063	54	2	3	22.61114801	0.089831777	0.051382436	0.259944341	0.373472372	14.05168799	2.89367916	1.748297373	7.268483254	0.758117669	0.494147824	0.638832615	0.853968878	0.523790481	0.544789746
1138009	54	2	1	22.43803475	0.082464297	0.040699346	0.249774136	0.377604232	14.21508544	3.028876072	2.026182362	9.277894343	0.805407612	0.520908591	0.675786356	0.870771768	0.550296359	0.597846475
1138066	54	2	5	22.89806044	0.078500837	0.053170037	0.21042909	0.305236621	10.44877516	2.680596786	1.476411169	5.74076375	0.703297716	0.421043766	0.564030637	0.865451207	0.402491928	0.422929649
1138139	54	2	4	22.52898615	0.078980117	0.044369088	0.225524977	0.342124883	12.25379448	2.855465236	1.780070767	7.710883825	0.770402173	0.478948548	0.632022933	0.871073441	0.482761549	0.521859008
1138242	54	2	5	22.73778218	0.081215478	0.048138968	0.253235961	0.387084111	13.62887996	3.118075135	1.687104665	8.040972357	0.778784856	0.513775578	0.660552959	0.856590635	0.539680361	0.565674506
1138048	55	2	6	23.03997692	0.082539789	0.052736417	0.232094623	0.336737485	11.95362724	2.811912009	1.565138361	6.385293254	0.729191525	0.455072711	0.599557574	0.8593207	0.455454798	0.476368934
1138003	55	2	7	22.74455737	0.087818324	0.053145993	0.257832334	0.384080334	13.66807365	2.935974216	1.65239783	7.226891659	0.756894817	0.500482255	0.642777818	0.849109021	0.530634286	0.546224306
1138074	55	2	2	22.16625298	0.081394863	0.041048954	0.235226308	0.376145902	13.26447757	2.889940456	1.982873011	9.163349254	0.803214477	0.518801233	0.673451012	0.870421551	0.545479223	0.591977807
1138021	55	2	1	22.35271107	0.092762631	0.050955812	0.283183435	0.438813489	15.60593012	3.052774953	1.820452405	8.611647451	0.791919126	0.554212876	0.692422533	0.842438389	0.623733691	0.632129129
1138220	55	2	4	22.51001111	0.092828905	0.053731085	0.262839727	0.372171844	14.1104313	2.831442732	1.727657361	6.926564837	0.747683891	0.487947769	0.630464983	0.850558923	0.519547291	0.535880841
1138020	55	2	4	22.7679382	0.104022928	0.061995327	0.294929704	0.411238053	15.65716671	2.835237478	1.677915641	6.63337184	0.737992588	0.507679568	0.639766595	0.829775871	0.568472585	0.561958554
1138216	55	2	4	22.36517168	0.084558742	0.047420879	0.244179652	0.362317633	13.29104092	2.887692576	1.78315427	7.640466488	0.768531016	0.491943008	0.64113664	0.862396819	0.511386394	0.54233126
1138280	55	2	5	22.41451819	0.08537281	0.045519619	0.243270751	0.353247959	13.45919561	2.849510881	1.875516817	7.760345333	0.771698498	0.487312526	0.638843214	0.867146766	0.505299789	0.541731877
1138234	55	2	6	22.37784424	0.085336797	0.049424562	0.247036577	0.377778891	13.29321035	2.894842386	1.726607064	7.643545629	0.768613473	0.502371936	0.648652559	0.856251385	0.528853322	0.553413522
1138272	55	2	1	21.97332363	0.091207741	0.049607331	0.292709807	0.470456048	16.25016501	3.209264957	1.838594016	9.483599364	0.809225827	0.583576603	0.717851494	0.839257996	0.670918794	0.671878678
1138221	56	2	3	22.08954657	0.0846143	0.043192427	0.254336176	0.399564354	14.32549986	3.0058297	1.959007768	9.250796534	0.804893211	0.535575713	0.685834566	0.862699358	0.577793697	0.615121545
1138067	56	2	5	22.42446693	0.088480908	0.05037059	0.260303672	0.404267651	14.12039766	2.94191908	1.75659862	8.025866979	0.778414638	0.524860603	0.667906037	0.849731187	0.569063865	0.587221758
1138293	56	2	4	22.28899661	0.086670396	0.046321195	0.247348969	0.395543154	13.67563448	2.85390376	1.871074267	8.539139664	0.790337486	0.525360072	0.673071055	0.858066575	0.565824374	0.595458317
1138316	56	2	3	22.57116491	0.082446982	0.048367446	0.213519863	0.315337678	11.27232648	2.58978385	1.704596576	6.51962646	0.734029342	0.442678194	0.591335573	0.870223751	0.437601211	0.467897764
1138279	56	2	5	22.2571778	0.102014981	0.052575862	0.303724544	0.470038059	17.04648568	2.977254341	1.940338733	8.940187476	0.798796551	0.577466331	0.709414406	0.834073686	0.678270589	0.672350211
1138195	56	2	3	22.35792133	0.107416361	0.063320421	0.302389949	0.440326634	16.10800928	2.815120026	1.696393664	6.953943563	0.748552402	0.531233382	0.658975586	0.821734081	0.611678613	0.594685176
1138089	56	2	3	22.4934935	0.083362738	0.04301812	0.237790762	0.380765674	13.30014319	2.85248264	1.937851712	8.851285772	0.796980816	0.518823979	0.671116887	0.86626321	0.54929408	0.589759465
1138210	56	2	2	22.8257481	0.088273462	0.049545996	0.24660615	0.381598384	13.37270788	2.793661248	1.781646735	7.701901562	0.770165178	0.505702666	0.651584931	0.85533068	0.538570286	0.562532581
1138071	56	2	2	22.99086268	0.100424324	0.060442103	0.271524146	0.395038763	14.26421145	2.703768734	1.661496198	6.535821003	0.734600915	0.495777181	0.630616073	0.835537802	0.544191456	0.544035884
1138257	56	2	2	22.47005219	0.080951291	0.044762291	0.226494235	0.361689205	12.35147669	2.797907633	1.808470704	8.080221118	0.779741047	0.497112587	0.649014477	0.866797472	0.512829598	0.550139361
1138159	57	2	4	22.50826885	0.098981021	0.059026916	0.284657572	0.418447268	15.13600356	2.875880346	1.676879431	7.08909256	0.752753478	0.52014894	0.654030578	0.832980103	0.579893711	0.576989174
1138231	57	2	3	22.52862965	0.094754355	0.053576696	0.263948778	0.381111683	14.26943125	2.785611041	1.768574064	7.113385314	0.753493773	0.496785238	0.638890212	0.849016785	0.535887529	0.551349248
1138046	57	2	2	22.53169006	0.090862593	0.048204501	0.274593584	0.424022858	15.28966863	3.02207514	1.884940018	8.796333303	0.795841981	0.546893066	0.689545126	0.849791405	0.607725057	0.626785972
1138296	57	2	5	22.7896669	0.085656669	0.057122757	0.225899993	0.333233952	11.26799062	2.637272695	1.499519158	5.83364616	0.707330471	0.441929702	0.58196617	0.853673142	0.442113023	0.455388189
1138215	57	2	5	22.28847699	0.083467242	0.05114762	0.235196383	0.368330727	12.33571063	2.81782861	1.631889069	7.201326797	0.756137019	0.489728383	0.634937277	0.855345137	0.507162284	0.528881904
1138224	57	2	7	22.66782672	0.085963512	0.071987992	0.216069937	0.311056975	9.2039375	2.513507565	1.194136824	4.320956426	0.624127724	0.386276559	0.51067598	0.838751232	0.366061147	0.36102003
1138315	57	2	5	22.28135557	0.097394316	0.058286605	0.285326591	0.433495394	15.18670757	2.929602078	1.670955376	7.437307311	0.76295755	0.535040539	0.667772654	0.831205662	0.601308685	0.595746419
1138060	57	2	6	22.2342773	0.089266759	0.056196393	0.251285967	0.371475274	13.02818905	2.815000447	1.588478446	6.61030458	0.737198429	0.482102785	0.622326245	0.846913271	0.50559136	0.516997853
1138214	57	2	2	22.2763016	0.094332468	0.049132646	0.280704941	0.423130631	15.70233063	2.975698049	1.919954992	8.612005851	0.791926885	0.544223354	0.686166157	0.848363983	0.609068822	0.626197153
1138053	57	2	1	22.3782988	0.095499689	0.05141566	0.28608367	0.42965743	15.84344171	2.995650289	1.857404699	8.356547986	0.786245953	0.545335732	0.684415646	0.843313016	0.613439233	0.623422458
1138097	58	2	6	23.11305053	0.08138099	0.055749735	0.224544919	0.331604444	11.15296129	2.759181462	1.459755651	5.948090103	0.712151113	0.443227073	0.584615	0.85600598	0.43721554	0.452736067
1138130	58	2	4	22.59034137	0.091346679	0.047258263	0.269773183	0.40542959	15.11443187	2.953289462	1.932925031	8.57902023	0.791210379	0.532342814	0.678124657	0.85471479	0.584544641	0.6102622
1138042	58	2	2	22.73514081	0.087059316	0.046773602	0.247438529	0.375952711	13.6513242	2.842183236	1.861291695	8.037711421	0.778705039	0.506293819	0.655278059	0.860885963	0.536863632	0.568218596
1138271	58	2	2	22.27971367	0.097502102	0.051962869	0.303428404	0.478856716	16.90950147	3.112019103	1.876380285	9.21536338	0.80421646	0.585930933	0.716825165	0.833611233	0.685768344	0.677839028
1138294	58	2	7	22.80103874	0.086258418	0.067738638	0.220196487	0.321449447	9.88826214	2.552753608	1.273400539	4.745437144	0.65189768	0.406685982	0.535890248	0.841716048	0.394234422	0.393072336
1138236	58	2	3	22.87079271	0.095888103	0.051079321	0.284885117	0.414693398	15.82069907	2.971016316	1.877239195	8.118616182	0.780668474	0.532787056	0.674034386	0.846624425	0.593505972	0.608073337
1138155	58	2	5	23.04899049	0.09285232	0.055968144	0.270972632	0.389819172	14.37563635	2.918318395	1.659020895	6.965018806	0.748902037	0.500021715	0.639279138	0.843535651	0.538284796	0.54736728
1138150	58	2	6	22.94015571	0.081344039	0.050837605	0.227480691	0.346955862	11.8188425	2.796525661	1.600076135	6.824787714	0.744402012	0.469500827	0.615814273	0.860076992	0.474000326	0.498099761
1138115	58	2	4	22.87307809	0.093645213	0.056895383	0.252071389	0.36523864	13.18055351	2.691770159	1.645919362	6.419477649	0.730439245	0.47457983	0.614425826	0.847149452	0.501344023	0.512407255
1138156	58	2	8	23.28756784	0.089880979	0.071060621	0.217923416	0.297039235	9.564582	2.424577699	1.264849325	4.180082165	0.613905738	0.372464183	0.496374292	0.843600978	0.354768961	0.351498573
1138244	59	2	2	22.60040173	0.078461519	0.039236384	0.233204827	0.381262646	13.20711195	2.972219114	1.999713302	9.717068882	0.81338181	0.527444727	0.683464474	0.872696581	0.553709028	0.604877367
1138267	59	2	4	23.06862601	0.08544742	0.052653898	0.239190673	0.356314814	12.50394735	2.799273196	1.622812807	6.767111782	0.742504028	0.474836238	0.619096718	0.855414903	0.488429613	0.508333918
1138069	59	2	1	22.94423189	0.079856958	0.042336151	0.234641134	0.38221562	13.03913123	2.938267865	1.886259287	9.028114518	0.800560714	0.521626447	0.67446581	0.867169806	0.547958894	0.589791457
1138311	59	2	5	22.50455094	0.084948926	0.048170606	0.242047468	0.368568553	13.10374447	2.84932936	1.763501283	7.65131651	0.768821312	0.496315192	0.644418907	0.860011912	0.518747222	0.547318817
1138233	59	2	5	22.27285625	0.088105859	0.053754798	0.250526303	0.399762454	13.18033271	2.843469269	1.639032464	7.436777151	0.762942654	0.513793732	0.654209608	0.845080557	0.551838679	0.563411611
1138288	59	2	2	22.18093839	0.085422138	0.046991881	0.258867511	0.419618751	14.2497481	3.030449911	1.817806334	8.929601168	0.798582041	0.545502637	0.689817804	0.852652675	0.596533895	0.619464678
1138186	59	2	4	22.08562826	0.084983928	0.044000807	0.260401528	0.405655178	14.62336807	3.064126755	1.931417485	9.219266774	0.804291243	0.539328697	0.688124255	0.860250164	0.584715963	0.618662585
1138310	59	2	4	22.17188992	0.088706133	0.046438624	0.261631316	0.424312867	14.60226186	2.949416333	1.910180037	9.137068036	0.802704294	0.55074611	0.694939494	0.852791082	0.610076223	0.633514802
1138286	59	2	3	22.24919521	0.092920285	0.048892691	0.273342776	0.421577078	15.22810886	2.941691107	1.900494391	8.622496919	0.79215374	0.543344578	0.685701218	0.849050755	0.605348563	0.623396175
1138260	59	2	6	22.25977058	0.096224256	0.058754021	0.266407595	0.396453222	13.95802379	2.768611647	1.637747576	6.747678112	0.741858145	0.500524627	0.636746523	0.837851984	0.544740415	0.547328944
1138068	60	2	4	22.25512177	0.090628245	0.047911594	0.258882831	0.398309416	14.36694023	2.856535846	1.89157232	8.313424429	0.785256216	0.524549395	0.670483977	0.854904708	0.571210839	0.596583831
1138256	60	2	2	22.36391456	0.089465584	0.051098784	0.265344499	0.418839148	14.38941493	2.965883512	1.750835879	8.196655954	0.782529649	0.536439874	0.677175959	0.845827146	0.589398333	0.60270268
1138238	60	2	4	22.68841966	0.082134721	0.046321891	0.238796976	0.37210593	12.9810183	2.907381593	1.773129707	8.033047053	0.778590769	0.503639202	0.653339054	0.862334657	0.524997031	0.557470629
1138263	60	2	1	22.99319597	0.098123814	0.056883234	0.269239112	0.391278065	14.39097593	2.743871248	1.725004153	6.878618548	0.74614839	0.499507923	0.637820929	0.841813498	0.545863863	0.553015555
1138015	60	2	2	22.84013782	0.099495241	0.063571477	0.274556852	0.390178341	14.09607306	2.75949734	1.565092491	6.137632189	0.719795032	0.484860803	0.617293809	0.831814677	0.526354956	0.52190326
1138297	60	2	4	22.76783244	0.085356836	0.050341328	0.23152243	0.345026823	12.27148646	2.712406415	1.695561882	6.85374899	0.745344548	0.468660034	0.615510944	0.861221809	0.478971306	0.504572675
1138312	60	2	4	22.71273901	0.09233092	0.056136169	0.254644128	0.379350454	13.35826755	2.757950722	1.644767031	6.75768334	0.742191075	0.489782358	0.629617117	0.845391864	0.521892382	0.532373909
1138287	60	2	4	22.62249132	0.089149067	0.051418108	0.247252144	0.374104708	13.2592805	2.773468682	1.733806823	7.275738501	0.758329725	0.494674479	0.639285858	0.853789082	0.523528999	0.544325697
1138204	60	2	5	22.79904912	0.095892453	0.062929066	0.268354276	0.387348042	13.64404811	2.798492155	1.523818155	6.155312151	0.720487386	0.483466421	0.616647762	0.833388929	0.518586209	0.515748527
1138013	60	2	4	22.42938794	0.082997823	0.042538294	0.241529733	0.361508963	13.55786745	2.910073123	1.951131902	8.498435845	0.789439016	0.501804634	0.655984	0.870482589	0.522434627	0.566052328
1138132	61	2	6	22.80061045	0.092278545	0.064488578	0.242631922	0.343681161	11.80019927	2.629342745	1.430928505	5.329333832	0.684010979	0.43700205	0.570011695	0.840863366	0.445389667	0.446486196
1138076	61	2	1	22.20207492	0.10689252	0.060060012	0.321967799	0.495016421	17.58776749	3.012070442	1.779761874	8.242030005	0.783597327	0.583807057	0.705588118	0.816556476	0.699395941	0.667481297
1138142	61	2	1	21.92929494	0.094846524	0.048692105	0.278542385	0.428853566	15.63719351	2.936769575	1.947882999	8.80745586	0.796073515	0.55012405	0.691695222	0.848098282	0.619433396	0.636191255
1138123	61	2	5	22.32238089	0.094611429	0.061362101	0.27267253	0.420973858	14.00859883	2.882025273	1.541854458	6.860486369	0.745562818	0.517796441	0.649425946	0.828770106	0.569709881	0.562029379
1138250	61	2	1	22.67240872	0.084448211	0.045063654	0.236778243	0.362535752	13.07825757	2.803827827	1.873976098	8.044970155	0.778882631	0.497266028	0.648816101	0.866151287	0.518599729	0.555447507
1138075	61	2	6	22.81842655	0.105913176	0.075432298	0.282669453	0.393255799	13.65346444	2.668879012	1.404082595	5.213361008	0.678113022	0.464241591	0.586419981	0.813715158	0.505216012	0.483595384
1138157	61	2	1	23.29189336	0.088593238	0.049544515	0.23439324	0.336361376	12.65287245	2.645723834	1.788154317	6.789074015	0.743230069	0.46170436	0.609459552	0.86417833	0.473932288	0.501981486
1138109	61	2	6	23.25504095	0.091110813	0.061294482	0.225978056	0.309940063	11.07366766	2.480255085	1.486443959	5.056573649	0.669780289	0.408090564	0.542940734	0.853168182	0.404563112	0.412595154
1138223	61	2	3	22.59127045	0.087744364	0.045869825	0.2581179	0.401663113	14.40986609	2.941703486	1.912899481	8.756587078	0.795010285	0.531845206	0.679338006	0.857738664	0.577666616	0.607486109
1138090	61	2	4	22.79768385	0.087171754	0.049587017	0.244259642	0.373368251	13.18374698	2.802050329	1.757955192	7.529556587	0.765521223	0.497856812	0.644279676	0.856833857	0.524877166	0.549754871
1138177	62	2	4	22.90085412	0.08048852	0.046046022	0.230248899	0.352519545	12.42987254	2.860642734	1.748001605	7.655808971	0.768941296	0.485448399	0.636468319	0.866444975	0.49505217	0.529665101
1138153	62	2	2	23.26528989	0.080107614	0.044993426	0.23761952	0.373038605	12.96213319	2.966253888	1.78042931	8.290958076	0.784736947	0.507374785	0.658324086	0.86434211	0.527163191	0.56274898
1138024	62	2	5	23.15575006	0.086582424	0.05682364	0.24279174	0.373177438	12.34843738	2.804168887	1.523704303	6.567292077	0.735704664	0.482434415	0.621982603	0.845606396	0.501973173	0.51188484
1138246	62	2	2	22.71345351	0.09168149	0.048704666	0.273065679	0.415358016	15.18073376	2.978416674	1.882396462	8.528095024	0.790094453	0.538229299	0.681530716	0.850486223	0.59502467	0.614961731
1138255	62	2	5	22.57387841	0.088822989	0.050145579	0.248445355	0.372920355	13.44508299	2.797083944	1.771302499	7.436754469	0.762942017	0.496244334	0.642155062	0.856031553	0.525132438	0.548903433
1138014	62	2	6	22.88719315	0.089151435	0.057118402	0.244626739	0.353135921	12.53182152	2.74394619	1.560818079	6.182524513	0.721546373	0.462158379	0.602152948	0.849373352	0.476236757	0.488091661
1138300	62	2	7	23.04971826	0.084763313	0.060910771	0.224395576	0.322250619	10.76319001	2.64731957	1.3915981	5.290535916	0.682062065	0.422196633	0.558129186	0.850810909	0.413539347	0.4213811
1138194	62	2	5	22.99072969	0.084714348	0.048748114	0.233022307	0.345907353	12.49510091	2.750682877	1.737797446	7.095809963	0.752958628	0.473020732	0.62147538	0.863490375	0.484016629	0.513035087
1138005	62	2	3	22.57891198	0.079466634	0.043540856	0.23169444	0.384450062	12.72624621	2.915619152	1.825105021	8.829639601	0.796533741	0.521100456	0.672552361	0.864729834	0.546953472	0.585051291
1138306	62	2	6	23.23165873	0.082508232	0.05594608	0.206225895	0.296742213	10.07927493	2.499458427	1.47478128	5.304075156	0.682744899	0.405465574	0.544821323	0.863517271	0.388183388	0.404163306
1138012	63	2	1	22.40146747	0.089544496	0.048729426	0.26313706	0.42755037	14.49706081	2.938617908	1.837585692	8.773966884	0.795374793	0.548912224	0.690627453	0.848265189	0.609173669	0.625957265
1138265	63	2	2	22.16496793	0.088261876	0.040859208	0.287444618	0.484710518	16.69123127	3.256724558	2.160146508	11.86294452	0.844514606	0.612240895	0.75100679	0.853275097	0.713094047	0.732442532
1138305	63	2	2	22.02139186	0.080505326	0.041145548	0.249209703	0.441159653	14.05824042	3.095567914	1.956598718	10.72192934	0.829379623	0.575989191	0.722423487	0.859490196	0.637421566	0.670915342
1138169	63	2	4	22.74757081	0.097059034	0.05754533	0.263492282	0.380041118	13.93736528	2.714763079	1.68665353	6.604204338	0.736987604	0.487519639	0.626010036	0.843086661	0.526035313	0.533852955
1138262	63	2	5	22.83365516	0.087220916	0.051216411	0.238168057	0.354773764	12.65727899	2.730630098	1.702987668	6.926954858	0.747696305	0.476412333	0.622142478	0.857926476	0.493289616	0.516456939
1138038	63	2	6	22.86807411	0.085097852	0.056448937	0.224397836	0.322509918	11.22289051	2.636938891	1.507519123	5.713303654	0.702084085	0.432200394	0.572642485	0.857000667	0.42782012	0.442737745
1138291	63	2	2	22.54862121	0.102704638	0.060456649	0.281182067	0.395530431	14.93344461	2.737773795	1.6988146	6.542380988	0.734831746	0.496208477	0.630996331	0.835413139	0.548413109	0.548130239
1138133	63	2	4	22.53289914	0.086564994	0.050876148	0.237616592	0.363079236	12.6319805	2.74495013	1.701484846	7.136531623	0.754195019	0.485244283	0.630982116	0.856802668	0.505247047	0.528332834
1138205	63	2	2	23.07657345	0.077223177	0.042033351	0.211192848	0.323251559	11.55716286	2.734837611	1.837188223	7.690359088	0.769859913	0.465294128	0.621021309	0.878320637	0.459850349	0.504811671
1138281	63	2	2	23.25256252	0.091026972	0.058024633	0.243204008	0.354582151	12.43085609	2.671779627	1.568764292	6.110890069	0.718741257	0.461679676	0.600773045	0.847726234	0.478526475	0.488693073
1138096	64	2	5	23.32923673	0.101351226	0.086688786	0.247745123	0.332650885	10.2498778	2.444421582	1.169138826	3.837300069	0.58654622	0.379826459	0.492484891	0.814066771	0.377058827	0.356340797
1138093	64	2	3	22.6649744	0.084112134	0.052104132	0.235602025	0.359000177	12.29019368	2.801046809	1.614308339	6.89005203	0.746516247	0.478646931	0.6233527	0.855714469	0.491862789	0.512563452
1138110	64	2	1	22.47844902	0.091149663	0.048613052	0.273260836	0.430714592	15.18033143	2.99793579	1.875003908	8.860060699	0.797161492	0.551902739	0.693287378	0.847905312	0.616583329	0.632883796
1138102	64	2	1	22.3875098	0.089298128	0.046056973	0.262692714	0.394373232	14.72779069	2.941749411	1.938862297	8.562725904	0.790854614	0.524849998	0.67292894	0.858720558	0.569031615	0.599775963
1138222	64	2	2	22.45707751	0.089464574	0.048373305	0.269001231	0.426737993	14.8813263	3.006790515	1.849461671	8.821766313	0.796370639	0.548924884	0.691064762	0.84902087	0.608947529	0.626825425
1138128	64	2	6	22.58738435	0.096225887	0.0669552	0.269115745	0.385356881	13.30046018	2.796708385	1.437168241	5.755443647	0.703942464	0.473430527	0.603198861	0.827844375	0.504160692	0.495580762
1138101	64	2	1	22.69093866	0.095122343	0.053785885	0.279627068	0.434353613	15.20392933	2.939657084	1.768537292	8.075606017	0.779629041	0.54470327	0.681116591	0.838465068	0.612502403	0.615855036
1138309	64	2	5	22.80927483	0.085466553	0.053535076	0.237503437	0.357149898	12.31536074	2.778905075	1.596458989	6.671325195	0.739288852	0.473771098	0.617141173	0.853903453	0.487018449	0.505069907
1138292	64	2	4	22.36568886	0.092151309	0.05153317	0.276970909	0.431976085	15.15098988	3.005610159	1.78819406	8.382486173	0.786836883	0.547125687	0.685792439	0.842691882	0.611202094	0.620196741
1138017	64	2	2	22.31751642	0.083912005	0.044186607	0.258527821	0.432244783	14.44948874	3.080939641	1.899037066	9.782257834	0.814510093	0.562207525	0.707299311	0.855410387	0.620775393	0.648018825
