# Supplementary material for: Multispectral and thermal infrared data, visual scores for severity of common rust symptoms, and genotypic single nucleotide polymorphism data of three F2-derived biparental doubled-haploid maize populations
Source: Data Brief. 2024 Mar 9;54:110300. doi: 10.1016/j.dib.2024.110300 (PMC10997887; doi:10.1016/j.dib.2024.110300)
Supplement: Supplementary file 1 [file mmc1.zip › Pop2_2019_raw.txt]

Block	GID	Rep	VS_TP3	thr_TP3	gre_TP3	red_TP3	Red_edge_TP3	nir_TP3	TVI_TP3	GM1_TP3	G_TP3	PSSRa_TP3	NDVI_TP3	RDVI_TP3	OSAVI_TP3	MSR_TP3	MCARI1_TP3	MCARI2_TP3
1	1138340	1	7	30.63509631	0.103269224	0.114050356	0.174615582	0.23223675	3.20267	1.69088	0.90547	2.03627	0.3413	0.20084	0.27079	0.8163	0.15337	0.13765
1	1138325	1	8	30.4448737	0.102203304	0.115060566	0.167315667	0.219705065	2.62102	1.63709	0.88826	1.90947	0.31259	0.18086	0.24534	0.82033	0.13063	0.11694
1	1138415	1	8	30.77708367	0.100803332	0.110066263	0.158418542	0.205803032	2.53062	1.57156	0.91584	1.86981	0.30309	0.17034	0.23337	0.83088	0.12341	0.11143
1	1138405	1	7	31.17046189	0.109548366	0.119363746	0.174897145	0.230949541	2.93939	1.59653	0.91777	1.93484	0.31853	0.18853	0.25365	0.81146	0.14537	0.12917
1	1138389	1	7	29.03427813	0.09968301	0.106851679	0.170373727	0.236337836	3.52458	1.70916	0.93291	2.21183	0.3773	0.22103	0.2985	0.82208	0.17528	0.15957
1	1138324	1	7	29.10695516	0.097256257	0.100325964	0.182790043	0.260025615	4.82506	1.87947	0.9694	2.59181	0.44318	0.26604	0.35601	0.82047	0.22518	0.20784
1	1138334	1	8	29.69611765	0.091160962	0.098809214	0.162751078	0.225977907	3.53058	1.78532	0.9226	2.28701	0.39154	0.22314	0.30429	0.83419	0.17119	0.15845
1	1138529	1	5	28.85534882	0.087848715	0.088633983	0.177280712	0.258073385	5.28739	2.01802	0.99114	2.91168	0.48871	0.28776	0.3879	0.83405	0.24277	0.23013
1	1138524	1	3	30.17583791	0.089720274	0.085997052	0.16952317	0.244011953	5.1605	1.88946	1.04329	2.83745	0.47882	0.27506	0.37407	0.84151	0.23335	0.22264
1	1138545	1	4	27.639403	0.088572689	0.073087426	0.208423304	0.329409112	8.73956	2.35313	1.21187	4.50706	0.63683	0.40402	0.5286	0.8326	0.39326	0.38539
2	1138479	1	6	29.02116143	0.091144276	0.08716974	0.191419326	0.272468205	6.41396	2.10018	1.0456	3.12572	0.51524	0.30899	0.41365	0.83117	0.27303	0.25961
2	1138439	1	8	30.79422801	0.093803627	0.106381078	0.166125669	0.222302207	3.08158	1.77099	0.88177	2.08968	0.35268	0.2022	0.27516	0.82791	0.14731	0.13415
2	1138396	1	6	28.85966367	0.099029744	0.08843965	0.209022912	0.304893609	7.6586	2.11071	1.11974	3.44748	0.55031	0.34513	0.45377	0.81986	0.32821	0.31022
2	1138418	1	7	28.23440584	0.103688854	0.101206336	0.197979207	0.28027033	5.90567	1.90936	1.02453	2.7693	0.4694	0.28992	0.38361	0.81262	0.26172	0.2409
2	1138512	1	6	28.61129531	0.097865123	0.104985121	0.170841132	0.239076345	3.66656	1.74568	0.93218	2.27724	0.38973	0.2286	0.30859	0.82299	0.18198	0.16633
2	1138359	1	6	28.22119877	0.088260015	0.087963747	0.163327948	0.237765418	4.5337	1.85053	1.00337	2.70299	0.4599	0.26248	0.35775	0.84143	0.21618	0.20524
2	1138364	1	5	28.27050262	0.093742843	0.091804867	0.17542677	0.25776996	5.09483	1.87136	1.02111	2.8078	0.47476	0.2807	0.3778	0.83062	0.24201	0.22769
2	1138485	1	8	30.46707113	0.095264065	0.099306547	0.158123591	0.21763087	3.36732	1.65985	0.95929	2.19151	0.37334	0.21018	0.28779	0.83678	0.16408	0.15162
2	1138508	1	5	29.50556799	0.113649911	0.113215024	0.202141994	0.284135287	5.35301	1.77864	1.00384	2.5097	0.43015	0.27115	0.35573	0.79775	0.2468	0.22166
2	1138444	1	4	28.550797	0.097193843	0.079774294	0.195184138	0.287294138	7.62137	2.00819	1.21836	3.60134	0.56534	0.34252	0.45672	0.83549	0.326	0.31555
3	1138461	1	5	27.7936093	0.10860162	0.090832145	0.2144785	0.307878139	8.12956	1.97491	1.19563	3.38953	0.54437	0.34373	0.45063	0.81606	0.34027	0.31967
3	1138459	1	6	28.78634057	0.101422686	0.096995482	0.188395139	0.260126354	5.66107	1.85752	1.04564	2.68184	0.45679	0.27298	0.36593	0.8241	0.24181	0.22482
3	1138317	1	6	31.58707922	0.079156103	0.075734196	0.129679348	0.180189364	3.37359	1.63827	1.04518	2.37923	0.40815	0.20648	0.29132	0.87361	0.15575	0.15178
3	1138548	1	7	28.54589347	0.113188416	0.123072612	0.197668221	0.269692064	4.08037	1.74636	0.91969	2.19132	0.3733	0.23395	0.30769	0.79225	0.19571	0.17274
3	1138387	1	5	29.74532195	0.101429986	0.105039342	0.179373449	0.240991814	4.31567	1.76845	0.96564	2.2943	0.39289	0.23112	0.31165	0.82222	0.19014	0.17377
3	1138347	1	7	30.0099043	0.104119317	0.109637592	0.186578817	0.245193323	4.39574	1.79197	0.94967	2.2364	0.38203	0.22757	0.30543	0.81585	0.18659	0.16896
3	1138404	1	9	29.70791912	0.087959303	0.10505417	0.143002967	0.182689063	1.59313	1.62579	0.83728	1.739	0.26981	0.14473	0.20113	0.8452	0.08513	0.07743
3	1138500	1	6	30.7279356	0.098944281	0.114764487	0.171528277	0.225203871	2.77302	1.73358	0.86215	1.96231	0.32485	0.18941	0.25624	0.81839	0.13435	0.12038
3	1138333	1	5	30.15611414	0.105289538	0.114629036	0.191791138	0.257097254	4.25615	1.82156	0.91852	2.24286	0.38326	0.23367	0.3108	0.8061	0.19058	0.17091
3	1138523	1	3	28.60421785	0.095421463	0.086972847	0.20705145	0.301003581	7.54266	2.16986	1.09714	3.46089	0.55166	0.34362	0.45308	0.82279	0.32138	0.30499
4	1138568	1	9	29.11606393	0.086821402	0.107872714	0.150476418	0.203037504	1.71417	1.73317	0.80485	1.8822	0.30608	0.17067	0.23442	0.83411	0.1042	0.09447
4	1138535	1	5	28.53345066	0.0936504	0.106947324	0.183189049	0.261364807	4.04263	1.95609	0.87567	2.44386	0.41926	0.25444	0.33905	0.81279	0.20162	0.18353
4	1138382	1	2	28.5207632	0.081789143	0.084818991	0.181804949	0.268297138	5.69796	2.22285	0.96428	3.16317	0.5196	0.30876	0.41479	0.83517	0.25948	0.24822
4	1138376	1	6	29.25470274	0.09043482	0.109835046	0.172492451	0.242914398	2.98344	1.90737	0.82337	2.21163	0.37726	0.22407	0.30107	0.8165	0.16137	0.14606
4	1138554	1	5	27.28904324	0.091143861	0.091064478	0.189326672	0.274258752	5.89891	2.07723	1.00087	3.0117	0.50146	0.30309	0.40452	0.82613	0.26392	0.24859
4	1138549	1	6	26.97655993	0.085467896	0.087868941	0.175428646	0.254272961	5.15754	2.05257	0.97267	2.89378	0.48636	0.28449	0.38441	0.83613	0.23588	0.22402
4	1138442	1	3	27.30139229	0.09235989	0.094719413	0.190471362	0.275613287	5.65074	2.06227	0.97509	2.90979	0.48846	0.29725	0.39567	0.82152	0.25681	0.23984
4	1138538	1	7	26.93213151	0.084215841	0.086477604	0.184629619	0.273649921	5.79865	2.19234	0.97385	3.1644	0.51974	0.3119	0.41744	0.8316	0.266	0.25334
4	1138476	1	4	26.39027178	0.098003468	0.086788365	0.228682927	0.343149571	8.96228	2.33342	1.12922	3.95387	0.59627	0.39098	0.50409	0.81103	0.38666	0.36455
4	1138427	1	6	28.18304032	0.092957312	0.108023328	0.183512035	0.248650103	3.92668	1.97415	0.86053	2.30182	0.39427	0.23547	0.31573	0.81626	0.179	0.16261
5	1138516	1	5	29.05650131	0.094079626	0.109002406	0.179932633	0.242897319	3.6589	1.91256	0.8631	2.22837	0.38049	0.22571	0.30342	0.81738	0.16953	0.1537
5	1138419	1	6	27.70357001	0.096932978	0.111963749	0.184102119	0.247083904	3.72707	1.89927	0.86575	2.20682	0.37633	0.2255	0.30197	0.8127	0.17113	0.15425
5	1138343	1	7	28.35189984	0.103328782	0.118032108	0.186214114	0.241704815	3.50279	1.80215	0.87543	2.04779	0.34379	0.2062	0.27602	0.80849	0.15515	0.13824
5	1138559	1	7	29.21639424	0.102863951	0.111883858	0.183947965	0.238127364	3.96305	1.78826	0.91938	2.12834	0.36068	0.21339	0.28714	0.81621	0.16772	0.15118
5	1138447	1	7	28.4572064	0.103318251	0.113789251	0.188076818	0.248676077	4.03841	1.82036	0.90798	2.18541	0.37214	0.22405	0.29948	0.81018	0.1779	0.1598
5	1138491	1	6	29.46809122	0.100351163	0.105194805	0.18104562	0.24113935	4.3573	1.80412	0.95396	2.29231	0.39252	0.231	0.31145	0.82201	0.1882	0.17194
5	1138391	1	2	27.61519344	0.097464586	0.088608769	0.199741895	0.280991385	7.02222	2.04938	1.09994	3.17115	0.52052	0.31645	0.42138	0.82687	0.29085	0.27544
5	1138483	1	6	28.86707338	0.098916718	0.097046178	0.178089518	0.241014158	4.93742	1.8004	1.01927	2.4835	0.42586	0.24761	0.33531	0.83063	0.21023	0.19544
5	1138352	1	6	27.43774283	0.102849734	0.090121155	0.201340773	0.280942834	7.18232	1.95762	1.14124	3.11739	0.51426	0.31326	0.41681	0.82512	0.29464	0.27802
5	1138414	1	7	28.37038552	0.089077569	0.08349921	0.168495616	0.242368956	5.32292	1.89156	1.06681	2.90265	0.48753	0.2783	0.3793	0.84478	0.23747	0.228
6	1138327	1	2	29.98971912	0.101016552	0.099311303	0.179375558	0.255669023	4.87207	1.7757	1.01717	2.57442	0.44047	0.26243	0.3522	0.82309	0.22782	0.21075
6	1138477	1	3	27.70340895	0.095838849	0.080420333	0.193594306	0.287393724	7.40718	2.02	1.19172	3.57365	0.56271	0.34127	0.45487	0.83468	0.32209	0.31123
6	1138398	1	4	29.4062738	0.087729861	0.085657503	0.157103806	0.224575813	4.36967	1.79077	1.02419	2.62179	0.44779	0.24941	0.34269	0.84831	0.20328	0.19397
6	1138456	1	7	28.47225498	0.10304927	0.102774589	0.186553845	0.258090698	5.03774	1.81034	1.00267	2.51123	0.4304	0.25855	0.3459	0.81848	0.22408	0.20576
6	1138426	1	5	29.97398576	0.091788361	0.0885163	0.178576712	0.252180721	5.53451	1.94553	1.03697	2.84897	0.48038	0.28039	0.37917	0.83609	0.24078	0.22833
6	1138403	1	6	27.75666184	0.083435947	0.082509669	0.174832003	0.255164425	5.57639	2.0954	1.01123	3.09254	0.51131	0.29712	0.40243	0.84185	0.25007	0.24071
6	1138450	1	6	29.18792162	0.096835194	0.094500697	0.195555491	0.269441483	6.15667	2.01947	1.0247	2.85121	0.48068	0.28998	0.38732	0.82378	0.25556	0.23886
6	1138383	1	8	30.72753727	0.087614746	0.099656677	0.152364277	0.20328327	2.68078	1.73903	0.87917	2.03984	0.34207	0.18828	0.25966	0.84191	0.13044	0.12029
6	1138445	1	7	29.64528593	0.089061605	0.099723207	0.162529623	0.213673888	3.34192	1.82491	0.89309	2.14267	0.3636	0.20355	0.27922	0.83786	0.14746	0.1361
6	1138467	1	2	27.78344388	0.083417141	0.069282768	0.194762655	0.288557149	8.09417	2.3348	1.20401	4.16492	0.61277	0.36656	0.49119	0.84808	0.3378	0.33678
7	1138393	1	8	29.99219158	0.091129529	0.107525019	0.159072442	0.206714581	2.43703	1.74556	0.84752	1.92248	0.31565	0.17694	0.24262	0.83295	0.11726	0.10642
7	1138556	1	6	29.03525573	0.102307707	0.105182368	0.185489943	0.240762947	4.70347	1.81306	0.97267	2.289	0.39191	0.23051	0.31085	0.82216	0.19075	0.17427
7	1138468	1	6	28.48091629	0.10098479	0.098020667	0.201021321	0.271293294	6.2986	1.99061	1.03024	2.76772	0.46917	0.28512	0.37973	0.81921	0.25414	0.23565
7	1138563	1	6	29.75887664	0.0972068	0.100467223	0.17764968	0.244305396	4.50053	1.82754	0.96755	2.43169	0.4172	0.24497	0.33055	0.82583	0.20204	0.18644
7	1138469	1	5	27.35577283	0.110717319	0.093226638	0.233654079	0.341910718	9.12527	2.11037	1.18761	3.66752	0.57151	0.37699	0.48472	0.80311	0.38539	0.35803
7	1138507	1	7	28.58594003	0.100626789	0.093617414	0.20246355	0.287770313	6.81114	2.01202	1.07487	3.0739	0.50907	0.31438	0.416	0.81891	0.29051	0.27176
7	1138338	1	8	29.06222797	0.093524694	0.10401642	0.160354312	0.223855237	2.9606	1.71457	0.89913	2.15211	0.36551	0.20929	0.28494	0.82969	0.1562	0.14296
7	1138384	1	5	28.48511132	0.100695082	0.09925951	0.185622671	0.261419931	5.23921	1.84341	1.01446	2.6337	0.4496	0.27001	0.36127	0.82116	0.23575	0.21809
7	1138480	1	7	28.92399679	0.101917807	0.106844774	0.173538593	0.237970421	3.80455	1.70273	0.95389	2.22725	0.38028	0.2233	0.30131	0.82147	0.18113	0.16492
7	1138353	1	2	26.36715406	0.093338228	0.074122798	0.214071074	0.331602921	9.16551	2.2935	1.25924	4.4737	0.63462	0.40423	0.52795	0.83067	0.40075	0.39141
8	1138544	1	5	27.18776599	0.09870778	0.091843921	0.20575561	0.297789049	7.10926	2.08449	1.07473	3.24234	0.52856	0.32993	0.43465	0.8179	0.30727	0.28834
8	1138466	1	4	26.8587598	0.096750162	0.078027512	0.21116144	0.309017687	8.73694	2.18254	1.23995	3.96037	0.5968	0.37129	0.48981	0.83158	0.36183	0.35098
8	1138571	1	3	26.49911754	0.089604109	0.071461582	0.212795862	0.309066739	9.20576	2.37484	1.25388	4.32494	0.62441	0.38518	0.50991	0.83995	0.37045	0.36602
8	1138367	1	3	26.60998376	0.098569657	0.07141749	0.237601251	0.33982876	11.05711	2.41049	1.38019	4.75834	0.65268	0.41855	0.54505	0.83223	0.42887	0.42139
8	1138433	1	7	29.53978462	0.088927838	0.093296802	0.164920295	0.221665567	4.12265	1.85454	0.95317	2.37592	0.40757	0.22873	0.31351	0.84139	0.17804	0.16678
8	1138455	1	8	29.51381074	0.109490272	0.121936751	0.202175456	0.257481522	4.31646	1.84652	0.89793	2.1116	0.35724	0.22005	0.29148	0.7982	0.17577	0.15551
8	1138320	1	7	29.03751778	0.106367576	0.115377089	0.205384047	0.262483547	5.04004	1.93089	0.92191	2.27501	0.38931	0.23931	0.31726	0.80328	0.19778	0.17709
8	1138401	1	8	28.56402727	0.100489525	0.110490685	0.191240479	0.24574324	4.44494	1.90309	0.90948	2.22411	0.37967	0.22661	0.30392	0.81475	0.17916	0.16196
8	1138322	1	8	28.27768475	0.097050405	0.101460639	0.192511926	0.253439064	5.28667	1.98363	0.95653	2.49791	0.42823	0.25511	0.34239	0.82154	0.21197	0.19519
8	1138321	1	7	29.84519758	0.098337475	0.110173177	0.180818703	0.235068944	3.7653	1.83876	0.89257	2.13363	0.36176	0.21256	0.28675	0.81915	0.16139	0.14595
9	1138328	1	8	29.18611129	0.091051696	0.101897945	0.162068515	0.213003614	3.17638	1.77996	0.89356	2.09036	0.35283	0.19799	0.27139	0.83596	0.14307	0.13143
9	1138490	1	9	29.68409609	0.098180454	0.114996523	0.167121499	0.215584571	2.45486	1.70219	0.85377	1.87471	0.30428	0.17495	0.23784	0.82209	0.11861	0.10617
9	1138515	1	4	27.1643469	0.101029283	0.095160996	0.213565395	0.290885193	7.339	2.1139	1.06167	3.05677	0.507	0.31501	0.41579	0.81613	0.291	0.27119
9	1138434	1	6	29.77829697	0.104452209	0.118181161	0.183950082	0.239514419	3.39698	1.76109	0.88383	2.02667	0.33921	0.20287	0.27187	0.80921	0.1533	0.13655
9	1138541	1	7	28.57356814	0.09815152	0.109773932	0.17937246	0.240702739	3.71102	1.82751	0.89412	2.19271	0.37357	0.22116	0.29752	0.8174	0.17041	0.15425
9	1138533	1	6	26.91155457	0.094530037	0.081761701	0.191094473	0.265186013	7.0707	2.02152	1.15617	3.2434	0.52868	0.3114	0.41971	0.83964	0.28405	0.27389
9	1138437	1	7	26.82458005	0.091899349	0.09512487	0.180161449	0.251110119	4.97317	1.96042	0.96609	2.63979	0.45052	0.26509	0.35743	0.8292	0.21959	0.20504
9	1138537	1	4	25.64833729	0.090339584	0.073494795	0.20624616	0.310475308	8.63887	2.28301	1.2292	4.22445	0.61718	0.38244	0.50535	0.83696	0.36753	0.36093
9	1138407	1	4	27.02091538	0.081560049	0.073715401	0.174890236	0.258461435	6.38428	2.14431	1.10642	3.50621	0.55617	0.32055	0.43542	0.85098	0.27827	0.27432
9	1138397	1	5	26.58542609	0.100044943	0.087357889	0.213483297	0.301249045	8.07501	2.13387	1.14523	3.44845	0.5504	0.34311	0.45226	0.82225	0.3278	0.31078
10	1138526	1	7	29.29533731	0.105991183	0.116238314	0.19841556	0.254109072	4.52075	1.872	0.91184	2.1861	0.37227	0.22655	0.30156	0.80553	0.18255	0.16321
10	1138323	1	7	29.00068648	0.089688681	0.101259352	0.165971925	0.216230914	3.41993	1.85053	0.88573	2.13542	0.36213	0.20404	0.27931	0.83536	0.14751	0.13572
10	1138410	1	6	27.15951404	0.098229956	0.099684924	0.204886401	0.266869193	6.25389	2.08578	0.9854	2.67713	0.4561	0.27614	0.36831	0.81884	0.23848	0.22037
10	1138511	1	5	28.4879714	0.102326494	0.103313216	0.201324425	0.255756196	5.8412	1.96747	0.99045	2.47554	0.42455	0.2544	0.34067	0.81872	0.21798	0.19993
10	1138440	1	6	28.11780776	0.09846138	0.104736652	0.190253281	0.249180079	4.87999	1.93226	0.94009	2.37911	0.40813	0.2428	0.32603	0.81955	0.19821	0.18127
10	1138458	1	2	28.83362953	0.104114616	0.097440966	0.210963432	0.281393403	7.07829	2.02626	1.06849	2.88783	0.48557	0.29887	0.39601	0.81654	0.2753	0.25546
10	1138560	1	4	28.49107657	0.094035102	0.083893098	0.191368542	0.25851019	6.85421	2.03508	1.12089	3.08142	0.50997	0.29841	0.40317	0.83925	0.26727	0.25635
10	1138351	1	4	28.12440147	0.09289873	0.08254612	0.187588557	0.255948933	6.71665	2.01928	1.12542	3.10068	0.51228	0.29804	0.40351	0.84157	0.26585	0.25588
10	1138457	1	6	27.42271864	0.10031366	0.085046861	0.211842467	0.287782698	8.21841	2.1118	1.17951	3.38381	0.54378	0.33203	0.44137	0.82901	0.31576	0.30149
10	1138475	1	5	27.35400391	0.085053345	0.073631939	0.181538495	0.266053963	6.93125	2.13441	1.15511	3.6133	0.56647	0.33015	0.4467	0.84891	0.29491	0.29072
11	1138478	1	4	27.52577682	0.090123627	0.082318507	0.197688335	0.293120309	7.23439	2.19352	1.09482	3.56081	0.56148	0.34404	0.45669	0.83073	0.31573	0.30341
11	1138395	1	4	26.34222761	0.091278669	0.076129932	0.21300739	0.307841263	8.8186	2.33359	1.19899	4.04363	0.60346	0.37394	0.49412	0.8343	0.3573	0.34844
11	1138423	1	6	26.97159962	0.09399283	0.096865273	0.18903272	0.26834656	5.41515	2.01114	0.97035	2.77031	0.46954	0.28376	0.37874	0.82148	0.24245	0.22542
11	1138413	1	4	27.19073815	0.110043408	0.096271199	0.222937911	0.314353193	8.15089	2.02591	1.14306	3.26529	0.5311	0.34033	0.44333	0.80751	0.33552	0.31106
11	1138342	1	6	29.78125697	0.096393113	0.10258806	0.173798352	0.236575736	4.02482	1.80302	0.93961	2.30607	0.39505	0.23007	0.31137	0.8264	0.18328	0.16834
11	1138547	1	8	29.54079357	0.087142197	0.094575095	0.146967517	0.202793911	2.84623	1.68653	0.92141	2.14426	0.36392	0.19845	0.27447	0.84705	0.14424	0.13452
11	1138374	1	6	28.79691737	0.097788462	0.098903119	0.180494045	0.245799177	4.85087	1.84576	0.98873	2.48525	0.42615	0.2502	0.33762	0.82697	0.20979	0.19425
11	1138356	1	5	30.02065448	0.091163527	0.092341349	0.1650429	0.218751317	4.31498	1.8104	0.98724	2.36894	0.40634	0.22664	0.31127	0.84341	0.18019	0.16914
11	1138513	1	4	29.06364195	0.092889864	0.085104563	0.182038705	0.239515605	6.12746	1.95973	1.09148	2.81437	0.47567	0.27101	0.3696	0.84395	0.2345	0.22422
11	1138344	1	7	28.52466972	0.086976612	0.095880919	0.162541823	0.218203296	3.64348	1.8688	0.90713	2.27577	0.38946	0.21826	0.2993	0.84002	0.16225	0.15108
12	1138474	1	8	28.38559256	0.089498392	0.097237132	0.163278852	0.223498676	3.65295	1.82438	0.92041	2.29849	0.39366	0.22294	0.30467	0.8367	0.16974	0.15763
12	1138555	1	7	30.4498315	0.100618447	0.110861548	0.180262805	0.235348548	3.75435	1.79155	0.9076	2.12291	0.35957	0.21157	0.28527	0.81833	0.16328	0.14747
12	1138452	1	6	30.9549046	0.105989122	0.1127264	0.19351056	0.261697907	4.57756	1.82576	0.94023	2.32153	0.39787	0.24346	0.32335	0.80642	0.20401	0.18359
12	1138553	1	6	27.94675082	0.105773309	0.104259072	0.205417873	0.292652923	6.1301	1.94206	1.01452	2.80698	0.47465	0.29903	0.39241	0.80499	0.27365	0.25002
12	1139377	1	4	24.59802636	0.099107237	0.069731655	0.245055297	0.395957425	11.69444	2.47263	1.42127	5.6783	0.70052	0.47805	0.60481	0.82138	0.51559	0.50089
12	1138543	1	8	26.99861046	0.087413794	0.084031737	0.165296929	0.238826424	5.01119	1.89097	1.04025	2.8421	0.47945	0.27243	0.37187	0.84534	0.22818	0.21876
12	1138567	1	5	27.29527628	0.097914904	0.097058497	0.188820887	0.265018117	5.54	1.92842	1.00882	2.7305	0.46388	0.27913	0.37319	0.82238	0.2432	0.22605
12	1138557	1	6	26.52210901	0.098756177	0.084735825	0.200919653	0.2823305	7.53184	2.0345	1.16546	3.33189	0.53831	0.32614	0.43488	0.83101	0.30641	0.29292
12	1138436	1	7	29.29270688	0.093703476	0.095894005	0.166731697	0.227990014	4.16264	1.77935	0.97716	2.37752	0.40785	0.23211	0.31667	0.83646	0.1868	0.17403
12	1138318	1	6	27.57361103	0.096756284	0.090953612	0.191347139	0.266270042	6.25572	1.97762	1.0638	2.92754	0.49077	0.29333	0.39319	0.82881	0.26151	0.24647
13	1138570	1	7	29.00083914	0.092206117	0.09408124	0.170127746	0.23172306	4.48779	1.84508	0.98007	2.46301	0.42247	0.24114	0.32866	0.83702	0.19528	0.1827
13	1138357	1	3	28.30095714	0.102567097	0.096269145	0.205224321	0.282236465	6.78923	2.00088	1.06542	2.93174	0.49132	0.30227	0.40059	0.81761	0.27762	0.25826
13	1138473	1	7	29.24951904	0.094292201	0.086749561	0.189051897	0.265320076	6.43985	2.00496	1.08695	3.05846	0.5072	0.30095	0.40452	0.83388	0.26891	0.25603
13	1138330	1	3	27.38714533	0.100079153	0.08680038	0.210685917	0.302761232	7.96428	2.10519	1.15298	3.48802	0.55437	0.34601	0.45584	0.82248	0.3317	0.31485
13	1138492	1	5	26.85344869	0.097003929	0.085883752	0.207886517	0.295465491	7.76497	2.14307	1.12948	3.4403	0.54958	0.33938	0.44909	0.82574	0.31915	0.30387
13	1138435	1	7	26.38067218	0.100363772	0.099617975	0.199322905	0.266823559	6.01213	1.986	1.00749	2.67847	0.4563	0.27622	0.36843	0.81893	0.24194	0.2236
13	1138974	1	8	27.14161699	0.101576667	0.115161877	0.179099967	0.227042123	3.29288	1.7632	0.88203	1.9715	0.32694	0.19125	0.25842	0.81726	0.13991	0.12528
13	1138454	1	7	29.02340424	0.099672379	0.106985085	0.174355758	0.219549316	3.74973	1.74929	0.93165	2.05215	0.34472	0.19699	0.26838	0.82838	0.15068	0.13704
13	1138448	1	5	27.00102749	0.097703634	0.096751778	0.193265171	0.255744772	5.82888	1.97808	1.00984	2.64331	0.45105	0.26779	0.35987	0.82585	0.23043	0.21437
13	1138496	1	6	28.27406528	0.102319897	0.106453711	0.189707934	0.249042833	4.8299	1.85407	0.96117	2.33945	0.4011	0.23915	0.32086	0.81778	0.19888	0.18124
14	1138409	1	4	26.43354913	0.099220402	0.089892675	0.197221587	0.274146331	6.81284	1.98771	1.10377	3.04971	0.50614	0.30538	0.40786	0.82751	0.27988	0.26435
14	1138489	1	3	25.17699482	0.098970111	0.077321449	0.210913508	0.305843169	8.88147	2.13108	1.27998	3.95548	0.59641	0.36918	0.48804	0.83333	0.36284	0.35279
14	1138424	1	8	25.9722763	0.09003319	0.089627019	0.16903989	0.237282043	4.78102	1.87753	1.00453	2.64744	0.45167	0.25825	0.35177	0.83981	0.21326	0.20165
14	1138504	1	7	28.72487321	0.096874339	0.103705246	0.174258897	0.233402212	3.95998	1.79881	0.93413	2.25063	0.38473	0.22338	0.30265	0.82642	0.17611	0.16136
14	1138394	1	6	29.0548723	0.101843481	0.101284242	0.187638755	0.258859834	5.20364	1.84242	1.00552	2.55578	0.43753	0.26257	0.35142	0.81983	0.22778	0.20981
14	1138484	1	7	26.51281998	0.106284711	0.103710399	0.194584523	0.260231433	5.55542	1.83079	1.02482	2.50921	0.43007	0.25945	0.34654	0.81671	0.22941	0.21023
14	1138499	1	6	26.5289241	0.095746028	0.091709976	0.183447489	0.258482054	5.66569	1.91598	1.04401	2.81847	0.47623	0.28182	0.37918	0.83049	0.24645	0.23191
14	1138546	1	6	26.72819536	0.10030887	0.09288798	0.186918164	0.253413889	5.93865	1.86343	1.07989	2.72817	0.46354	0.27278	0.36778	0.83086	0.24273	0.22781
14	1138498	1	7	27.09511745	0.094635426	0.098537295	0.169306435	0.229326281	4.09007	1.78904	0.9604	2.3273	0.39891	0.22841	0.31098	0.83324	0.18225	0.16881
14	1138378	1	5	27.08443928	0.100335145	0.094581798	0.179696242	0.237744133	5.337	1.79096	1.06083	2.51364	0.43079	0.24834	0.33731	0.83438	0.21513	0.20109
15	1138392	1	4	28.88864878	0.104400102	0.106863679	0.184126699	0.24126702	4.53724	1.76366	0.97695	2.25771	0.38607	0.22779	0.30683	0.82022	0.1897	0.17272
15	1138521	1	5	26.88412923	0.091797447	0.093277039	0.18790839	0.255837779	5.6187	2.04699	0.98414	2.74277	0.46564	0.27513	0.37039	0.82963	0.23178	0.21733
15	1138464	1	2	27.11758234	0.114014339	0.104878015	0.223598434	0.290841459	7.48868	1.96114	1.08711	2.77314	0.46994	0.29562	0.38818	0.80489	0.28204	0.2574
15	1138481	1	6	30.62639032	0.11141089	0.12014442	0.181469108	0.226647457	3.33014	1.62883	0.92731	1.88646	0.30711	0.18085	0.24378	0.81245	0.13974	0.12397
15	1138465	1	6	27.32281884	0.089765317	0.087303845	0.169448672	0.227062508	5.02715	1.88769	1.02819	2.60083	0.44457	0.24926	0.34176	0.84574	0.20509	0.19494
15	1138365	1	5	26.32136049	0.089319738	0.086784542	0.172643124	0.244041162	5.25292	1.93287	1.02921	2.81203	0.47535	0.27341	0.37165	0.84064	0.2304	0.2194
15	1139378	1	5	25.29709286	0.098126667	0.078204121	0.221517417	0.328914781	9.3957	2.25746	1.25475	4.20585	0.61582	0.39293	0.51281	0.82601	0.3921	0.37891
15	1138360	1	4	27.2593278	0.095179961	0.081388091	0.19545733	0.271882803	7.39583	2.05356	1.16946	3.34057	0.53923	0.3205	0.43052	0.83807	0.29583	0.28544
15	1138550	1	7	28.18286662	0.09159645	0.09154165	0.165893043	0.226669965	4.46328	1.81113	1.0006	2.47614	0.42465	0.23955	0.32778	0.84144	0.19467	0.18316
15	1138453	1	7	27.92788664	0.090877126	0.089210505	0.172950853	0.236889588	5.09109	1.90313	1.01868	2.6554	0.45286	0.25861	0.35241	0.84039	0.21526	0.20374
16	1138509	1	2	28.27801294	0.098793058	0.089785489	0.197828905	0.266503368	6.84291	2.00246	1.10032	2.96822	0.496	0.29606	0.39705	0.83005	0.26853	0.25378
16	1138417	1	3	28.63377611	0.115505175	0.112939868	0.221879917	0.296891312	6.63902	1.92095	1.02271	2.62876	0.44885	0.28734	0.37447	0.79357	0.26889	0.24137
16	1138377	1	4	29.86948989	0.094181361	0.090782234	0.179014094	0.248550798	5.42988	1.90074	1.03744	2.73788	0.46494	0.27084	0.36651	0.83479	0.23249	0.21927
16	1138494	1	7	28.64616599	0.096032561	0.104406289	0.171156871	0.223223364	3.67009	1.78228	0.9198	2.13803	0.36266	0.20758	0.28265	0.82954	0.15803	0.14452
16	1138561	1	6	30.35465999	0.08604043	0.091069312	0.149262491	0.199273921	3.29044	1.73479	0.94478	2.18816	0.37268	0.20081	0.27871	0.85179	0.14797	0.13906
16	1138432	1	7	27.82008149	0.076799885	0.071021018	0.153497692	0.22684696	5.17976	1.99867	1.08137	3.19408	0.52314	0.28551	0.39478	0.86337	0.2334	0.23177
16	1138380	1	5	27.99243537	0.088011209	0.082735573	0.170768936	0.238830423	5.49303	1.94031	1.06377	2.88667	0.48542	0.27527	0.376	0.84675	0.23301	0.22413
16	1138471	1	6	28.78518132	0.089658398	0.090916406	0.167659138	0.227096317	4.55424	1.86998	0.98616	2.49786	0.42822	0.24149	0.33047	0.84194	0.19414	0.18293
16	1138372	1	6	26.42227537	0.086698431	0.080197034	0.189543574	0.269842051	6.82085	2.18624	1.08107	3.36474	0.54178	0.32054	0.43132	0.84007	0.28323	0.27417
16	1138402	1	6	27.25377671	0.083736675	0.086096506	0.156223381	0.226091714	4.11322	1.86565	0.97259	2.62603	0.44843	0.25056	0.34392	0.84734	0.19791	0.18867
17	1138527	1	3	24.71961225	0.091619176	0.079929494	0.217533478	0.337643386	8.72383	2.37432	1.14625	4.22427	0.61717	0.39882	0.51759	0.82145	0.38934	0.37389
17	1138375	1	3	24.66086932	0.094053111	0.072506854	0.227990332	0.349328355	10.19086	2.42406	1.29716	4.81787	0.65623	0.42621	0.5519	0.82841	0.43224	0.42244
17	1138551	1	5	25.28695234	0.097349419	0.078442042	0.219068941	0.318458404	9.19391	2.25034	1.24104	4.05979	0.60473	0.38098	0.49994	0.82849	0.37512	0.36294
17	1138366	1	6	25.72599781	0.090615698	0.076514728	0.206239009	0.299146607	8.3475	2.27597	1.18429	3.90966	0.59264	0.36324	0.48212	0.83617	0.34259	0.33412
17	1138329	1	7	27.617737	0.097636313	0.095851202	0.19715272	0.27155168	6.1495	2.01926	1.01862	2.83305	0.47822	0.28987	0.38645	0.82156	0.25579	0.23833
17	1138337	1	6	28.31540606	0.111803238	0.110890496	0.200478039	0.263169999	5.41176	1.79313	1.00823	2.37324	0.4071	0.24898	0.33076	0.80786	0.22071	0.19932
17	1138416	1	8	27.33976146	0.093849054	0.102435358	0.173763444	0.237650672	3.93623	1.85152	0.91618	2.32001	0.39759	0.23186	0.31365	0.82617	0.18132	0.16659
17	1138520	1	5	27.8602708	0.092249551	0.091605314	0.18688058	0.260889538	5.74229	2.02582	1.00703	2.84797	0.48025	0.28513	0.38316	0.82982	0.24477	0.23038
17	1138472	1	7	31.14025166	0.108610383	0.114906805	0.18989327	0.249293302	4.24733	1.74839	0.9452	2.16953	0.36899	0.22268	0.29738	0.80878	0.18369	0.16465
17	1138411	1	4	26.70620533	0.100552346	0.097231463	0.199739577	0.275260895	6.28332	1.98642	1.03415	2.83099	0.47794	0.2917	0.38783	0.81878	0.26154	0.24289
18	1138463	1	4	26.94434401	0.093459825	0.076469125	0.195749439	0.276485628	7.83645	2.09448	1.22219	3.61565	0.56669	0.33667	0.45232	0.84256	0.31453	0.30743
18	1138522	1	4	27.01127073	0.097855929	0.089125834	0.204670989	0.279965943	7.28191	2.09155	1.09795	3.14124	0.51705	0.31412	0.4184	0.82658	0.28843	0.27283
18	1138462	1	4	26.42720324	0.091058302	0.071605329	0.215226931	0.30786545	9.39541	2.36362	1.27167	4.29948	0.6226	0.38353	0.50802	0.84007	0.37056	0.36604
18	1138388	1	4	25.63219428	0.106213691	0.093441921	0.237396721	0.327521159	9.14816	2.23509	1.13668	3.50508	0.55606	0.36078	0.46738	0.80703	0.357	0.33239
18	1138528	1	2	26.38643412	0.096539808	0.07697821	0.224500294	0.311057914	9.63379	2.32547	1.25412	4.04086	0.60324	0.37577	0.49546	0.83235	0.36759	0.35748
18	1138354	1	3	25.70568206	0.09649247	0.075561083	0.216100532	0.312010498	9.26962	2.23956	1.27701	4.12925	0.61008	0.37981	0.5009	0.83391	0.37314	0.36424
18	1138355	1	3	25.27931847	0.096808779	0.069198683	0.218845499	0.320467349	10.08321	2.2606	1.399	4.63112	0.64483	0.40252	0.53027	0.84001	0.4049	0.402
18	1138487	1	6	26.8241725	0.095301949	0.089745834	0.180154327	0.250961812	5.64675	1.89035	1.06191	2.79636	0.47318	0.2762	0.37349	0.83513	0.24082	0.22769
18	1138565	1	4	26.24634176	0.093446579	0.075673904	0.18451666	0.264679215	7.24147	1.97457	1.23486	3.49763	0.55532	0.32397	0.43818	0.84689	0.29989	0.29395
18	1138331	1	7	29.26072554	0.111669458	0.113356661	0.190519781	0.253794573	4.5623	1.7061	0.98512	2.2389	0.38251	0.23177	0.30903	0.8087	0.1996	0.17943
19	1138530	1	6	25.83936388	0.103553169	0.09490021	0.192603578	0.265543586	6.20832	1.85995	1.09118	2.79813	0.47343	0.28423	0.38034	0.82461	0.25923	0.24211
19	1138482	1	7	27.72805889	0.094303075	0.094277394	0.160135135	0.21945121	3.95249	1.69809	1.00027	2.32772	0.39899	0.22348	0.30651	0.84119	0.18029	0.16849
19	1138493	1	6	27.28593932	0.107108328	0.101098931	0.189783997	0.259769995	5.56148	1.77189	1.05944	2.56946	0.43969	0.26413	0.35337	0.81972	0.23786	0.21918
19	1138319	1	8	28.15705068	0.089915141	0.096588561	0.140936368	0.18905392	2.39393	1.56744	0.93091	1.95731	0.32371	0.17301	0.24069	0.85042	0.12274	0.11376
19	1138451	1	6	27.10004479	0.093201934	0.098678965	0.161300592	0.219559345	3.53822	1.73066	0.9445	2.22499	0.37984	0.21428	0.2932	0.83669	0.16552	0.15318
19	1138425	1	7	27.54494371	0.091026812	0.10198987	0.157843614	0.214939868	2.9127	1.73403	0.89251	2.10746	0.35639	0.20063	0.27472	0.83512	0.14555	0.1337
19	1138332	1	2	28.05923748	0.099664948	0.091463509	0.184806671	0.254057344	5.92865	1.85428	1.08967	2.77769	0.47058	0.27661	0.3731	0.83222	0.24693	0.23252
19	1138326	1	4	26.42047316	0.108161247	0.096771053	0.202600307	0.285024208	6.80536	1.87313	1.1177	2.94535	0.49307	0.30467	0.40306	0.81613	0.28885	0.26836
19	1138358	1	7	27.05104299	0.098472774	0.096120014	0.173142232	0.234968144	4.71544	1.75828	1.02448	2.44453	0.41937	0.24131	0.32797	0.83374	0.20361	0.18965
19	1138381	1	6	24.3488966	0.108377105	0.084510783	0.222270871	0.304295367	9.22026	2.0509	1.28241	3.60067	0.56528	0.35248	0.46455	0.82483	0.35372	0.3376
20	1138369	1	5	24.94607887	0.098703617	0.087595801	0.179607683	0.248778261	5.96503	1.81967	1.12681	2.84007	0.47918	0.27791	0.37667	0.83821	0.24943	0.23706
20	1138505	1	5	25.32228393	0.100245878	0.082674482	0.212093682	0.307648268	8.46801	2.11573	1.21254	3.7212	0.57638	0.3601	0.47421	0.82614	0.35137	0.33677
20	1138430	1	6	26.90072863	0.086820127	0.086580517	0.155999013	0.214332257	4.17469	1.79681	1.00277	2.47553	0.42455	0.23289	0.32152	0.85086	0.18434	0.17537
20	1138361	1	6	27.29409107	0.094400349	0.092802215	0.17642978	0.242061358	5.08158	1.86895	1.01722	2.60836	0.44573	0.25793	0.34988	0.83479	0.21743	0.20409
20	1138350	1	4	26.59026013	0.091508687	0.089490355	0.189649141	0.265529069	6.09026	2.07247	1.02255	2.96712	0.49586	0.29545	0.3965	0.8307	0.25664	0.24273
20	1138443	1	2	29.15377744	0.09194391	0.088610163	0.176222348	0.241654488	5.39008	1.91663	1.03762	2.72716	0.4634	0.26631	0.36211	0.83944	0.22558	0.21385
20	1139376	1	2	25.64694199	0.086502792	0.075678985	0.184583149	0.27460633	6.9672	2.13384	1.14302	3.62857	0.5679	0.33611	0.45221	0.84404	0.30334	0.29718
20	1138501	1	4	29.95169979	0.103933305	0.099944108	0.187086966	0.240114625	5.38814	1.80007	1.03991	2.40249	0.4122	0.24037	0.32516	0.82789	0.20807	0.1922
20	1138486	1	7	27.98348639	0.095905235	0.097562934	0.173129206	0.221989714	4.46767	1.80521	0.98301	2.27535	0.38938	0.22011	0.30098	0.83692	0.17659	0.16385
20	1138400	1	5	25.35479265	0.091092452	0.084732969	0.184045097	0.256287451	6.21311	2.02042	1.07505	3.02465	0.50306	0.29377	0.3972	0.83899	0.25696	0.24594
21	1138564	1	7	27.08430948	0.094512461	0.098646041	0.183100041	0.245421815	4.9019	1.93731	0.9581	2.4879	0.42659	0.25023	0.33777	0.82738	0.20491	0.18984
21	1138562	1	4	26.68222222	0.091771071	0.088946915	0.193730215	0.270800783	6.39996	2.11102	1.03175	3.04452	0.5055	0.3032	0.40587	0.82965	0.26628	0.25212
21	1138540	1	3	26.38629823	0.091392405	0.07309892	0.205775845	0.294864675	8.69235	2.25156	1.25026	4.03378	0.60268	0.36559	0.48725	0.84161	0.34788	0.34272
21	1138335	1	5	25.21682342	0.088397928	0.084403017	0.189988796	0.268497338	6.49494	2.14924	1.04733	3.18113	0.52166	0.30989	0.41636	0.83558	0.27133	0.25982
21	1138348	1	8	27.35072154	0.084548825	0.0895223	0.15586549	0.210059573	3.78165	1.8435	0.94444	2.34645	0.40235	0.22022	0.30424	0.84939	0.16582	0.15657
21	1138510	1	6	26.06065794	0.085682649	0.084931557	0.178053799	0.249892095	5.61738	2.07806	1.00884	2.94228	0.49268	0.28508	0.38671	0.84079	0.23871	0.22838
21	1138339	1	6	27.22738645	0.083966131	0.082620061	0.171199015	0.241666451	5.36858	2.03891	1.01629	2.92503	0.49045	0.27929	0.38096	0.84597	0.23113	0.2224
21	1138495	1	7	29.23179324	0.088524745	0.08954566	0.167498317	0.228182221	4.63632	1.89211	0.9886	2.54822	0.43634	0.24595	0.33663	0.843	0.19804	0.18723
21	1138406	1	6	26.18081543	0.080151268	0.074016535	0.167566599	0.243183585	5.85839	2.09063	1.08288	3.28553	0.53331	0.30036	0.41122	0.85511	0.25317	0.24937
21	1138428	1	7	25.79097362	0.08929775	0.093904398	0.17687031	0.257889359	4.79369	1.98068	0.95094	2.7463	0.46614	0.27648	0.37168	0.82825	0.22895	0.21436
22	1138572	1	6	26.16788691	0.09187657	0.084547845	0.184029362	0.26558879	6.26204	2.00301	1.08668	3.14128	0.51706	0.30596	0.41167	0.83631	0.27213	0.26052
22	1138370	1	5	26.31100139	0.090328708	0.087270432	0.177837852	0.250401551	5.55638	1.96879	1.03504	2.86926	0.48311	0.28073	0.38023	0.83804	0.23968	0.22797
22	1138518	1	3	24.5745994	0.098683395	0.081328064	0.247415139	0.355132102	10.65944	2.50716	1.2134	4.36666	0.62733	0.41445	0.5325	0.81501	0.42135	0.40158
22	1138341	1	4	24.96562605	0.104798347	0.081995756	0.239540432	0.328195375	10.36478	2.28573	1.27809	4.00259	0.60021	0.38441	0.50087	0.8213	0.3901	0.37331
22	1138379	1	5	25.0155592	0.087079159	0.080923406	0.197995429	0.281898697	7.27055	2.27374	1.07607	3.48352	0.55392	0.33365	0.44591	0.83566	0.29901	0.28867
22	1138569	1	7	26.01443295	0.090662247	0.092120152	0.181727697	0.247772133	5.31814	2.00445	0.98417	2.68966	0.45795	0.26698	0.36119	0.83359	0.22186	0.2086
22	1138470	1	3	26.89815961	0.084708492	0.084009252	0.175900888	0.242396946	5.54147	2.07654	1.00832	2.88536	0.48525	0.27723	0.37773	0.84421	0.22917	0.21974
22	1138336	1	7	27.93545597	0.10000394	0.109426949	0.185676636	0.239331563	4.19806	1.85669	0.91389	2.18714	0.37248	0.21997	0.29619	0.81828	0.17236	0.15612
22	1138506	1	3	26.60764516	0.106667822	0.110063897	0.20404502	0.267917988	5.50302	1.9129	0.96914	2.4342	0.41762	0.25676	0.34037	0.80704	0.22201	0.2008
22	1138349	1	7	26.11701595	0.08867073	0.084390843	0.19101418	0.262651724	6.5686	2.1542	1.05072	3.11232	0.51366	0.3026	0.40782	0.8374	0.26337	0.25226
23	1138431	1	3	25.65142106	0.088259453	0.079383547	0.20874947	0.287510183	8.11699	2.36518	1.11181	3.62179	0.56727	0.3436	0.45821	0.8359	0.31355	0.3038
23	1138371	1	8	26.83771474	0.08699438	0.098546903	0.161695141	0.212279304	3.32679	1.85868	0.88277	2.15409	0.3659	0.204	0.28021	0.83955	0.14575	0.13485
23	1138534	1	4	27.97958802	0.088285511	0.095820825	0.175698098	0.231604867	4.49122	1.99011	0.92136	2.41706	0.4147	0.2373	0.32315	0.83524	0.18377	0.17126
23	1138566	1	5	26.81057077	0.101861101	0.104778087	0.200101289	0.260439094	5.60271	1.96445	0.97216	2.48563	0.42621	0.25758	0.34379	0.81547	0.2196	0.20079
23	1138525	1	5	26.52752697	0.095686363	0.085760902	0.207187384	0.28090501	7.68261	2.16528	1.11573	3.27544	0.53221	0.32227	0.42981	0.83023	0.29649	0.28275
23	1138421	1	6	26.08728667	0.092556782	0.086488464	0.194004062	0.26612161	6.69367	2.09605	1.07016	3.07696	0.50944	0.30251	0.4065	0.83392	0.26814	0.25546
23	1138539	1	3	25.38960689	0.091112417	0.079137357	0.207326517	0.292663773	8.17035	2.2755	1.15132	3.69817	0.5743	0.35018	0.46576	0.83474	0.32616	0.31607
23	1138412	1	8	26.76420186	0.093342139	0.099478832	0.172415575	0.230611205	4.13074	1.84714	0.93831	2.31819	0.39726	0.22824	0.31038	0.83181	0.17926	0.16571
23	1138429	1	8	27.57485449	0.096443273	0.104980637	0.165288707	0.215863847	3.27699	1.71384	0.91868	2.05623	0.3456	0.19576	0.2675	0.83181	0.14635	0.13361
23	1138460	1	6	27.73965781	0.098420083	0.10681957	0.163151374	0.216554755	3.04393	1.6577	0.92137	2.02729	0.33934	0.19297	0.26334	0.82972	0.14492	0.13181
24	1138446	1	7	26.66415056	0.101938995	0.103860917	0.183708066	0.250098365	4.71395	1.80214	0.9815	2.40801	0.41315	0.2458	0.33006	0.82015	0.20758	0.19019
24	1138390	1	7	29.99026907	0.115133636	0.124454197	0.186546811	0.242230409	3.35273	1.62026	0.92511	1.94634	0.32119	0.1945	0.2594	0.80169	0.15506	0.13657
24	1138373	1	4	25.84212765	0.110609897	0.096306566	0.214140034	0.29891676	7.64214	1.93599	1.14852	3.1038	0.51265	0.32228	0.4233	0.81225	0.31407	0.29171
24	1138497	1	7	25.72872302	0.092968743	0.094865994	0.173107605	0.244632186	4.61861	1.862	0.98	2.57871	0.44114	0.25704	0.34781	0.83169	0.2127	0.19872
24	1138399	1	6	26.16344563	0.089601274	0.090100127	0.161434044	0.2243838	4.26008	1.80169	0.99446	2.49038	0.427	0.23946	0.32829	0.84373	0.19259	0.1818
24	1138519	1	3	29.87319941	0.110126698	0.115831022	0.177966931	0.233745154	3.49998	1.61602	0.95075	2.01798	0.33731	0.19943	0.26842	0.8139	0.1609	0.14392
24	1138420	1	7	28.59583439	0.109898767	0.124449091	0.174381064	0.224598886	2.41391	1.58674	0.88308	1.80475	0.28692	0.16951	0.22822	0.80905	0.12152	0.10697
24	1138449	1	8	28.35310527	0.10649982	0.120915418	0.165286294	0.214207946	2.08563	1.55199	0.88078	1.77155	0.27838	0.16116	0.21857	0.81693	0.11185	0.09902
24	1138503	1	7	26.37877025	0.094797738	0.094379561	0.168664375	0.231325494	4.47382	1.7792	1.00443	2.45101	0.42046	0.23996	0.32707	0.83684	0.19785	0.18499
24	1138346	1	3	24.30922435	0.110182194	0.091748867	0.22755947	0.309897381	8.88597	2.0653	1.20091	3.37767	0.54314	0.34422	0.45055	0.81435	0.34289	0.32136
25	1138441	1	8	26.83795855	0.10068355	0.113457926	0.166525341	0.212687073	2.67307	1.65395	0.88741	1.87459	0.30425	0.17375	0.23677	0.82478	0.12296	0.11036
25	1138532	1	6	25.67392347	0.096327993	0.09877482	0.173793566	0.228843355	4.40325	1.80419	0.97523	2.31682	0.39701	0.22724	0.30942	0.83318	0.18348	0.16986
25	1138362	1	6	26.74647066	0.092889803	0.10170417	0.166214829	0.215350565	3.51806	1.78938	0.91333	2.11742	0.35844	0.20183	0.27634	0.83525	0.1499	0.13779
25	1138536	1	8	26.16031376	0.092926037	0.10909356	0.176196883	0.227214919	3.3795	1.8961	0.8518	2.08275	0.35123	0.20369	0.27608	0.82328	0.14487	0.13126
25	1138408	1	6	27.24160053	0.088629368	0.099100879	0.165080931	0.212946553	3.53994	1.8626	0.89433	2.14879	0.36483	0.2038	0.27976	0.83875	0.1476	0.13641
25	1138531	1	5	26.14468709	0.083181714	0.087735268	0.176411007	0.232369336	5.1384	2.12079	0.9481	2.64853	0.45183	0.25564	0.34946	0.84349	0.20117	0.19106
25	1138363	1	4	25.10310257	0.087077869	0.083798738	0.211787258	0.283736816	7.81048	2.43216	1.03913	3.38593	0.544	0.3298	0.43964	0.8317	0.29303	0.28076
25	1138368	1	4	25.91630147	0.077579748	0.078897764	0.182828332	0.246187302	6.18311	2.35665	0.98329	3.12033	0.5146	0.29341	0.40005	0.84869	0.23884	0.23211
25	1138517	1	3	25.32412734	0.088310536	0.072157063	0.200713472	0.273781618	8.35952	2.27281	1.22387	3.79425	0.58283	0.3428	0.46228	0.84852	0.31554	0.31227
25	1138558	1	3	25.58997747	0.087888587	0.07738766	0.193098152	0.261513343	7.36267	2.19708	1.13569	3.37926	0.5433	0.31628	0.42811	0.84581	0.28152	0.27467
26	1138385	1	6	27.9248356	0.095161366	0.096360329	0.182377867	0.23593508	5.11309	1.91651	0.98756	2.44847	0.42003	0.24213	0.32888	0.83314	0.19912	0.18537
26	1138345	1	7	26.23719416	0.090706851	0.098953909	0.174334184	0.22484236	4.19293	1.92195	0.91666	2.27219	0.38879	0.22123	0.30184	0.83446	0.16841	0.15582
26	1138386	1	7	26.5996733	0.091060059	0.100964803	0.16324197	0.209098004	3.34044	1.79268	0.9019	2.071	0.34875	0.19419	0.26685	0.83838	0.14026	0.12906
26	1138422	1	3	25.56906024	0.096952625	0.08687865	0.203486547	0.273855038	7.39943	2.09882	1.11595	3.15216	0.51832	0.31131	0.41651	0.83108	0.28496	0.27113
26	1138488	1	7	25.82451906	0.09104319	0.097185136	0.173656671	0.230044719	4.34261	1.90741	0.9368	2.36708	0.40601	0.23226	0.31631	0.83438	0.18174	0.16884
26	1138514	1	7	25.56130598	0.084801625	0.088324331	0.172931787	0.236459755	4.93554	2.03925	0.96012	2.67718	0.4561	0.25993	0.35446	0.84148	0.20782	0.19712
26	1138542	1	7	25.68956692	0.084590705	0.087853532	0.170102433	0.229780423	4.80442	2.01089	0.96286	2.61549	0.44683	0.25183	0.34469	0.84423	0.19928	0.18919
26	1138552	1	7	25.33988873	0.08650824	0.086762778	0.173565096	0.237550135	5.19796	2.00634	0.99707	2.73793	0.46494	0.26478	0.36116	0.8428	0.21674	0.20637
26	1138438	1	6	26.20168656	0.088393789	0.094205606	0.169520232	0.230401101	4.2864	1.91778	0.93831	2.44573	0.41957	0.23905	0.32601	0.83735	0.18706	0.17495
26	1138502	1	3	26.8194887	0.088735705	0.076434899	0.189813674	0.274726003	7.29476	2.13909	1.16093	3.59425	0.56467	0.33462	0.44999	0.8431	0.30473	0.29791
27	1138505	2	5	25.88205287	0.102833038	0.10496909	0.198310324	0.267860978	5.51503	1.92847	0.97965	2.55181	0.43691	0.26677	0.35462	0.81265	0.23123	0.2113
27	1138553	2	6	24.68134338	0.088055307	0.087972302	0.182150608	0.251086615	5.65402	2.06859	1.00094	2.85416	0.48108	0.28013	0.37914	0.83704	0.23501	0.22315
27	1138329	2	7	26.14234189	0.091297713	0.100640894	0.169191222	0.223460111	3.73929	1.85318	0.90716	2.22037	0.37895	0.21574	0.2943	0.83325	0.16228	0.14959
27	1138345	2	8	24.41513866	0.089331735	0.09933388	0.170823793	0.224416694	3.88931	1.91224	0.89931	2.25922	0.38636	0.21983	0.29994	0.83423	0.16452	0.15208
27	1138548	2	6	24.70337422	0.09388918	0.097361612	0.181683304	0.241972442	4.9204	1.93508	0.96433	2.4853	0.42616	0.24825	0.33594	0.82996	0.20282	0.18843
27	1138569	2	7	24.53561402	0.092823704	0.092971958	0.183439689	0.243492504	5.42213	1.97622	0.99841	2.61899	0.44736	0.25949	0.35169	0.83412	0.21652	0.20316
27	1138389	2	7	25.48083598	0.098617211	0.110515915	0.175594757	0.225229141	3.42878	1.78057	0.89233	2.03798	0.34167	0.19797	0.26842	0.82263	0.14663	0.13246
27	1138424	2	6	25.3612852	0.094415882	0.099045229	0.184573591	0.242814391	4.94653	1.9549	0.95326	2.45155	0.42055	0.24589	0.33231	0.82787	0.19981	0.18494
27	1138547	2	8	25.79490039	0.092117582	0.10270656	0.165708068	0.214238037	3.35653	1.79888	0.8969	2.08592	0.3519	0.19811	0.27126	0.83468	0.14409	0.13215
27	1138476	2	3	24.80209464	0.09368281	0.081504428	0.208541701	0.29897882	8.10937	2.22604	1.14942	3.66825	0.57157	0.35257	0.46675	0.83005	0.33216	0.31967
28	1138348	2	6	27.66234289	0.102177941	0.114654994	0.181994132	0.230828579	3.54127	1.78115	0.89118	2.01324	0.33626	0.19765	0.2666	0.81625	0.14783	0.13251
28	1138558	2	2	25.45026869	0.088558045	0.078544668	0.183282578	0.248046169	6.68481	2.06963	1.12749	3.15803	0.519	0.2966	0.40408	0.84852	0.2597	0.25262
28	1138536	2	8	26.09644185	0.096422929	0.108433154	0.183952247	0.237967991	4.05074	1.90776	0.88924	2.19461	0.37394	0.22009	0.29672	0.81983	0.16779	0.15228
28	1138556	2	6	25.59211196	0.089212051	0.081844457	0.17939269	0.248832807	6.1476	2.01086	1.09002	3.04031	0.50499	0.29039	0.39477	0.84457	0.25196	0.24295
28	1138407	2	4	26.66229587	0.085349215	0.084463605	0.172317258	0.244243741	5.30664	2.01897	1.01049	2.8917	0.48609	0.27869	0.37926	0.84312	0.23146	0.22169
28	1138560	2	5	26.30937925	0.082572581	0.076994719	0.158262906	0.218068214	5.09921	1.91665	1.07244	2.83225	0.47811	0.25971	0.35961	0.85961	0.21185	0.20669
28	1138414	2	7	25.64316354	0.085200392	0.087029501	0.162105543	0.224879409	4.4314	1.90264	0.97898	2.58394	0.44196	0.24683	0.33885	0.84677	0.19565	0.18607
28	1138528	2	3	25.17556151	0.089447764	0.081889212	0.202778215	0.282896793	7.55568	2.267	1.0923	3.45463	0.55103	0.33281	0.44431	0.83422	0.30124	0.29007
28	1138521	2	4	25.32421799	0.079959106	0.078765073	0.171873252	0.25373201	5.63425	2.14951	1.01516	3.22138	0.52622	0.30343	0.41211	0.84654	0.25382	0.24675
28	1139376	2	1	26.69119442	0.090363164	0.088582422	0.163824419	0.236103292	4.58575	1.81296	1.0201	2.66535	0.45435	0.25889	0.35306	0.84133	0.21521	0.204
29	1138406	2	6	25.54637611	0.08244875	0.083423044	0.156305223	0.226545277	4.33396	1.89579	0.98832	2.71562	0.46173	0.25707	0.35326	0.85001	0.20458	0.19634
29	1138510	2	6	27.06234807	0.091897114	0.095879181	0.167232704	0.233034616	4.12193	1.81978	0.95847	2.4305	0.417	0.23915	0.32542	0.83467	0.19129	0.17826
29	1138395	2	2	25.30261762	0.094032838	0.081814442	0.199589078	0.286795988	7.55521	2.12255	1.14934	3.50544	0.55609	0.33762	0.44982	0.83317	0.31423	0.30254
29	1138319	2	8	28.78219817	0.110970858	0.128853658	0.167937265	0.216718423	1.6297	1.51335	0.86122	1.6819	0.25426	0.14947	0.2016	0.80818	0.09863	0.08612
29	1138318	2	6	28.98376063	0.102034912	0.104180941	0.174984256	0.239464511	4.16236	1.71494	0.9794	2.29854	0.39367	0.23078	0.31159	0.82368	0.19146	0.17528
29	1138379	2	5	27.12041791	0.098030185	0.096486777	0.187392828	0.269949304	5.5161	1.91158	1.016	2.79779	0.47338	0.28655	0.38222	0.82138	0.25219	0.23466
29	1138541	2	7	29.71656805	0.110582038	0.123228168	0.182250464	0.243024722	3.03549	1.6481	0.89738	1.97215	0.32709	0.19795	0.26406	0.80262	0.15278	0.13486
29	1138498	2	7	26.14768802	0.092055252	0.100125424	0.16773951	0.240496563	3.73404	1.82216	0.9194	2.40195	0.4121	0.24051	0.32526	0.82756	0.18954	0.17503
29	1138532	2	8	27.55345433	0.100469184	0.103715614	0.168935404	0.232352926	3.78333	1.68146	0.9687	2.24029	0.38277	0.2219	0.3008	0.8268	0.18017	0.16507
29	1138334	2	8	26.12173382	0.099082723	0.110087339	0.163859609	0.224998971	2.78615	1.65377	0.90004	2.04382	0.34293	0.19851	0.26924	0.82315	0.14831	0.13409
30	1138519	2	2	28.94846796	0.094780067	0.096651964	0.163961144	0.221122484	3.96367	1.72991	0.98063	2.28782	0.39169	0.2208	0.3022	0.83817	0.17632	0.16392
30	1138361	2	6	27.379751	0.099744436	0.104138083	0.181741288	0.247565029	4.48045	1.82207	0.95781	2.37728	0.40781	0.24185	0.32514	0.82077	0.19968	0.18284
30	1138418	2	6	25.76074088	0.100197686	0.097577432	0.190204705	0.260040849	5.66245	1.89829	1.02685	2.66497	0.45429	0.27167	0.36409	0.82348	0.23803	0.22102
30	1138382	2	3	27.49123437	0.093172437	0.095550897	0.178492173	0.244188001	4.88134	1.91572	0.97511	2.55558	0.4375	0.25501	0.34502	0.83111	0.21033	0.1962
30	1138501	2	3	25.95462314	0.105104973	0.088654876	0.222109184	0.305403922	8.66526	2.11321	1.18555	3.44486	0.55004	0.34528	0.45379	0.81945	0.33778	0.31908
30	1138561	2	6	28.55760878	0.100434428	0.110739188	0.178321496	0.232066457	3.64275	1.7755	0.90695	2.09561	0.35392	0.20722	0.27991	0.81973	0.15864	0.14329
30	1138533	2	6	26.52572101	0.101407221	0.096058546	0.198388697	0.264633471	6.35376	1.95636	1.05568	2.75492	0.46737	0.28069	0.37555	0.82362	0.25109	0.23391
30	1138435	2	7	25.1032855	0.096130193	0.091385475	0.197944533	0.269071398	6.58333	2.05913	1.05192	2.94436	0.49295	0.29596	0.39603	0.82742	0.26327	0.24785
30	1138482	2	7	25.6036921	0.089384829	0.091675446	0.176542143	0.239031598	5.00038	1.97508	0.97501	2.60737	0.44558	0.25624	0.34834	0.83703	0.20862	0.19632
30	1138448	2	6	26.3465791	0.090184987	0.091781742	0.17652176	0.234894926	5.02053	1.95733	0.9826	2.55928	0.43809	0.25039	0.34111	0.83833	0.20359	0.19152
31	1138478	2	4	25.41742257	0.086022768	0.084218072	0.1831324	0.256029385	6.00705	2.12888	1.02143	3.04008	0.50496	0.29455	0.39841	0.83965	0.25022	0.23981
31	1138336	2	7	27.86499422	0.098712887	0.112327904	0.166912269	0.213002673	2.73046	1.69089	0.87879	1.89626	0.30945	0.17651	0.24063	0.82575	0.12373	0.11129
31	1138431	2	2	25.47466436	0.086666932	0.074514798	0.199799611	0.283622025	8.00317	2.30537	1.16308	3.80625	0.58388	0.34942	0.46815	0.84292	0.32007	0.3144
31	1138417	2	4	25.59591675	0.096531736	0.088892861	0.197246954	0.268292656	6.8068	2.04334	1.08593	3.01816	0.50226	0.30018	0.40238	0.8305	0.27025	0.25594
31	1138457	2	5	24.71097423	0.100131642	0.084868793	0.217982873	0.292175856	8.59736	2.17696	1.17984	3.44268	0.54982	0.33761	0.44778	0.82793	0.32233	0.30778
31	1138462	2	2	24.83277483	0.08676908	0.073901494	0.20449496	0.290852131	8.35031	2.35677	1.17412	3.93567	0.59479	0.35922	0.47958	0.84169	0.33248	0.32694
31	1138572	2	6	23.58425451	0.092803959	0.074218486	0.214220895	0.306018437	9.14356	2.30832	1.25042	4.12321	0.60962	0.37591	0.49772	0.83721	0.36279	0.35577
31	1138529	2	6	24.21391164	0.085178647	0.08441061	0.183680543	0.257944488	5.98692	2.15642	1.0091	3.05583	0.50688	0.29658	0.40071	0.83884	0.25109	0.24051
31	1138415	2	8	26.60678629	0.096935781	0.09805847	0.193422975	0.247839171	5.67696	1.99537	0.98855	2.52746	0.43302	0.25467	0.34344	0.82716	0.21393	0.19845
31	1138394	2	5	24.65255587	0.078261099	0.072341293	0.176228554	0.24523576	6.47003	2.2518	1.08183	3.38998	0.54442	0.3068	0.41995	0.85642	0.2582	0.25557
32	1138419	2	5	24.97452762	0.091884606	0.091859364	0.190594622	0.259895015	5.92513	2.07428	1.00027	2.82927	0.47771	0.28332	0.38089	0.82986	0.24201	0.22765
32	1138421	2	5	25.7912879	0.094083067	0.083207297	0.204125402	0.282686313	7.69012	2.16963	1.13071	3.39737	0.54518	0.32978	0.44	0.83271	0.30422	0.29195
32	1138488	2	7	29.38944145	0.100720039	0.111817484	0.176228993	0.220540976	3.42079	1.74969	0.90075	1.97233	0.32713	0.18859	0.25615	0.82319	0.13925	0.12544
32	1138495	2	7	26.12487531	0.083924763	0.087247249	0.160690085	0.21148484	4.27367	1.91469	0.96192	2.42397	0.41588	0.22731	0.31416	0.85118	0.17372	0.16496
32	1138522	2	6	26.68665088	0.093239225	0.095678831	0.188342022	0.248607869	5.46221	2.01999	0.9745	2.59836	0.44419	0.26063	0.35178	0.82945	0.21641	0.20182
32	1138546	2	6	26.44934116	0.096063759	0.091498936	0.186654892	0.240787698	5.89195	1.94303	1.04989	2.63159	0.44928	0.25898	0.35178	0.83662	0.2221	0.2091
32	1138420	2	7	27.58116115	0.096008652	0.102072428	0.177604334	0.228259315	4.28936	1.84988	0.94059	2.23625	0.382	0.21955	0.29853	0.83001	0.17225	0.15833
32	1138344	2	6	25.90878332	0.089623194	0.088348417	0.175707665	0.239163132	5.29255	1.96052	1.01443	2.70704	0.46049	0.26353	0.35885	0.84055	0.21916	0.20788
32	1138518	2	3	25.26249812	0.099832423	0.080846393	0.232511752	0.328630708	9.85936	2.32902	1.23484	4.06488	0.60512	0.38722	0.50473	0.82266	0.38643	0.37086
32	1138539	2	2	24.5637312	0.090302159	0.068390398	0.214584606	0.323794498	9.64812	2.3763	1.32039	4.7345	0.65123	0.40783	0.53654	0.84027	0.40196	0.39981
33	1138523	2	3	25.52455669	0.092236663	0.076152456	0.200773471	0.295316521	8.12063	2.17672	1.21121	3.87796	0.58999	0.35959	0.47835	0.83767	0.34069	0.33274
33	1138362	2	7	25.84630831	0.082389339	0.083713608	0.164512648	0.234603371	4.79497	1.99677	0.98418	2.80245	0.47402	0.26744	0.36593	0.84706	0.21522	0.20647
33	1138321	2	7	26.47114542	0.08187662	0.083360795	0.159702381	0.228883292	4.52113	1.95052	0.9822	2.74569	0.46605	0.26043	0.35746	0.84931	0.20724	0.19895
33	1138534	2	3	25.73118435	0.069888836	0.061484454	0.156401601	0.240845966	6.0312	2.23786	1.13669	3.91718	0.59326	0.3262	0.45002	0.87034	0.27139	0.2779
33	1138444	2	5	24.75993016	0.087618857	0.065851778	0.199228098	0.300061434	8.87326	2.2738	1.33055	4.55662	0.64007	0.38718	0.51659	0.84952	0.37122	0.37354
33	1138493	2	6	25.87577429	0.092306163	0.084531929	0.185529754	0.264592778	6.37084	2.00994	1.09197	3.13009	0.51575	0.30474	0.41025	0.83664	0.27142	0.25986
33	1138468	2	7	25.98620185	0.087764952	0.087559305	0.171975408	0.244818923	5.07319	1.9595	1.00235	2.79604	0.47313	0.27277	0.37049	0.83954	0.22677	0.21554
33	1138387	2	6	27.64679486	0.094160377	0.09997595	0.163865951	0.225825565	3.60078	1.74029	0.94183	2.2588	0.38628	0.22048	0.3005	0.83305	0.17215	0.15893
33	1138459	2	6	26.40063762	0.090536086	0.088074303	0.169575012	0.242444315	4.98851	1.87301	1.02795	2.75272	0.46705	0.26851	0.36506	0.83976	0.22613	0.21465
33	1138430	2	6	28.14607571	0.09293175	0.099277807	0.158012859	0.218983185	3.27026	1.70031	0.93608	2.20576	0.37612	0.21219	0.29034	0.8363	0.16248	0.15016
34	1138323	2	7	27.34186904	0.08799089	0.096136683	0.156530578	0.216450193	3.2978	1.77894	0.91527	2.25148	0.3849	0.21519	0.29532	0.8404	0.16054	0.14938
34	1138324	2	6	27.21012472	0.097013149	0.099874553	0.174843556	0.239709516	4.38368	1.80227	0.97135	2.40011	0.41178	0.23996	0.32469	0.8281	0.1969	0.18191
34	1138322	2	7	26.12547842	0.09803335	0.097330527	0.179195762	0.247605199	4.94003	1.82791	1.00722	2.54396	0.43566	0.25587	0.34523	0.82802	0.21749	0.20208
34	1138567	2	4	26.29366049	0.093291529	0.090234687	0.173433787	0.246671779	5.11422	1.85905	1.03388	2.73367	0.46433	0.26952	0.36519	0.83601	0.23004	0.21724
34	1138497	2	7	25.89218926	0.093695414	0.094609925	0.176446809	0.249989459	4.87363	1.8832	0.99033	2.64232	0.4509	0.26469	0.35719	0.83014	0.22232	0.20783
34	1138438	2	6	27.39879073	0.084667132	0.090518994	0.149421944	0.214733092	3.3001	1.76482	0.93535	2.37224	0.40692	0.22482	0.3097	0.84671	0.16974	0.15996
34	1138456	2	7	28.26974852	0.095886328	0.103322413	0.166561667	0.224985084	3.49691	1.73707	0.92803	2.17751	0.37058	0.21233	0.28902	0.82997	0.16359	0.14995
34	1138455	2	7	27.35933603	0.086785421	0.097245632	0.156344515	0.218378282	3.12752	1.80151	0.89244	2.24564	0.38379	0.21561	0.29543	0.83858	0.15811	0.14678
34	1138570	2	7	29.33147865	0.101001264	0.110946531	0.180354056	0.24397123	3.76664	1.78566	0.91036	2.199	0.3748	0.22329	0.29968	0.81495	0.17604	0.15899
34	1138506	2	3	26.20613503	0.091168129	0.077703897	0.195086444	0.296845055	7.58152	2.13985	1.17328	3.82021	0.58508	0.35807	0.47555	0.83533	0.33657	0.32727
35	1138347	2	7	25.07979106	0.084212043	0.070497668	0.186458758	0.287540309	7.50624	2.21416	1.19454	4.07872	0.6062	0.36273	0.48601	0.84683	0.33394	0.33174
35	1138366	2	4	27.42398796	0.095797773	0.088134815	0.201099088	0.288285464	7.08437	2.0992	1.08695	3.27096	0.53172	0.32623	0.43282	0.82519	0.30017	0.28443
35	1138343	2	7	26.38197579	0.093886099	0.099738433	0.173938741	0.243308971	4.21793	1.85266	0.94132	2.43947	0.41852	0.24513	0.33107	0.82696	0.19761	0.18264
35	1138466	2	5	28.74978189	0.10988563	0.109685934	0.19962429	0.262244641	5.40429	1.81666	1.00182	2.39087	0.41018	0.25015	0.33269	0.8095	0.22	0.19916
35	1138451	2	7	26.7961279	0.093714134	0.091987378	0.180461588	0.247183985	5.37752	1.92566	1.01877	2.68715	0.45758	0.26648	0.36065	0.83393	0.22618	0.21272
35	1138363	2	6	27.61668607	0.099471636	0.096623996	0.19309458	0.261530559	5.90214	1.9412	1.02947	2.70668	0.46043	0.27555	0.36918	0.82403	0.24191	0.22509
35	1138463	2	5	27.14360942	0.095083398	0.088001247	0.182465867	0.240966828	5.95116	1.91901	1.08048	2.73822	0.46499	0.2667	0.36289	0.84033	0.23132	0.21961
35	1138480	2	8	29.10076905	0.106001697	0.11586724	0.17770057	0.220894388	3.31538	1.67639	0.91485	1.90644	0.31187	0.18098	0.24525	0.81905	0.13585	0.12144
35	1138391	2	2	27.80227709	0.093688159	0.087049697	0.182998588	0.244026087	6.02247	1.95327	1.07626	2.8033	0.47414	0.27282	0.3708	0.84036	0.2364	0.22497
35	1138470	2	4	28.29891185	0.089936796	0.087781727	0.177958685	0.237642819	5.49682	1.97871	1.02455	2.7072	0.46051	0.2627	0.35812	0.84167	0.21916	0.20816
36	1138469	2	4	26.23107845	0.09919564	0.086726006	0.214966516	0.301577319	8.19322	2.1671	1.14378	3.47736	0.55331	0.34479	0.45454	0.82292	0.32884	0.31223
36	1138425	2	7	26.01382265	0.084389822	0.087694441	0.168250796	0.223355636	4.7012	1.99373	0.96232	2.54698	0.43614	0.24324	0.33408	0.84659	0.1902	0.18057
36	1138377	2	4	27.52414556	0.092549282	0.084840084	0.195299518	0.261566062	6.93593	2.11022	1.09087	3.08305	0.51017	0.30027	0.40482	0.83722	0.26651	0.25499
36	1138408	2	7	27.66209622	0.101055777	0.108674697	0.191736641	0.250093665	4.67896	1.89733	0.92989	2.30131	0.39418	0.2361	0.31622	0.81504	0.19176	0.17397
36	1139377	2	3	24.25013981	0.098895661	0.076127061	0.244589239	0.387271824	11.01847	2.4732	1.29909	5.08718	0.67144	0.45707	0.57897	0.81415	0.48357	0.46293
36	1138412	2	7	24.00357425	0.089560107	0.087187587	0.182653594	0.253750986	5.82286	2.03945	1.02721	2.9104	0.48854	0.28526	0.3857	0.83705	0.24355	0.2317
36	1138364	2	3	25.17232261	0.097077617	0.093444373	0.20183373	0.286891231	6.64869	2.0791	1.03888	3.07018	0.50862	0.31367	0.41529	0.81939	0.28423	0.26601
36	1138386	2	7	25.94581068	0.095404011	0.100607221	0.17963626	0.241955422	4.53361	1.8829	0.94828	2.40495	0.41262	0.2415	0.32626	0.82653	0.19542	0.18027
36	1138385	2	7	28.95766917	0.101250279	0.106006788	0.183147838	0.243676897	4.4382	1.80886	0.95513	2.29869	0.3937	0.23281	0.31333	0.82022	0.19082	0.17405
36	1138327	2	2	27.69078583	0.086437549	0.083266123	0.165886768	0.229496718	5.0841	1.91915	1.03809	2.75618	0.46754	0.26148	0.3588	0.84921	0.21552	0.20696
37	1138356	2	5	27.36345577	0.102200129	0.109188957	0.18024828	0.233882151	3.98401	1.76368	0.93599	2.14199	0.36346	0.21289	0.28752	0.82061	0.16866	0.15281
37	1138515	2	5	26.0420387	0.095710596	0.084122801	0.200402733	0.266672846	7.44031	2.09384	1.13775	3.17004	0.52039	0.30822	0.41457	0.83647	0.28095	0.26924
37	1138411	2	4	26.0075348	0.092965542	0.082409323	0.203480498	0.277883712	7.68652	2.18877	1.12809	3.37199	0.54254	0.32566	0.43581	0.83508	0.29795	0.28662
37	1138530	2	6	26.71414757	0.091692429	0.081043435	0.18993318	0.251177845	6.95934	2.07142	1.1314	3.0993	0.51211	0.29517	0.40095	0.84474	0.26161	0.25279
37	1138454	2	7	26.57523577	0.091665414	0.09535666	0.171501641	0.221611597	4.42105	1.87095	0.96129	2.32403	0.39832	0.22425	0.30706	0.83931	0.17605	0.16415
37	1138320	2	7	25.93897666	0.089967442	0.091406629	0.181306897	0.246165871	5.33645	2.01525	0.98426	2.69309	0.45845	0.26636	0.36079	0.83491	0.22061	0.20776
37	1138520	2	6	28.17325095	0.091022932	0.090226483	0.181533242	0.244512529	5.51026	1.99437	1.00883	2.70999	0.46091	0.26667	0.36175	0.83674	0.22341	0.21099
37	1138487	2	6	26.7980881	0.091600021	0.088836576	0.183851765	0.249650962	5.81145	2.00711	1.03111	2.81023	0.4751	0.27641	0.37422	0.83656	0.23588	0.22351
37	1138337	2	5	27.25954232	0.10300481	0.095414426	0.196304707	0.258094639	6.35703	1.90578	1.07955	2.70499	0.46019	0.27361	0.36749	0.82652	0.2461	0.22963
37	1138432	2	7	27.12945878	0.084001698	0.093477427	0.152411031	0.207546262	3.15699	1.81438	0.89863	2.22028	0.37894	0.20791	0.28701	0.84635	0.14948	0.13982
38	1138393	2	8	29.56254305	0.098156481	0.117544493	0.157315223	0.20452406	1.61072	1.6027	0.83506	1.73997	0.27007	0.15327	0.2093	0.8243	0.09501	0.08456
38	1138443	2	2	28.54880817	0.092614387	0.085174291	0.178207054	0.24779782	5.87957	1.92418	1.08735	2.9093	0.4884	0.28182	0.38267	0.84119	0.24578	0.235
38	1138566	2	5	26.82058449	0.093429005	0.086730573	0.184000949	0.258065058	6.10416	1.96942	1.07723	2.97548	0.49692	0.29179	0.39372	0.83619	0.25717	0.24492
38	1138326	2	5	27.67386882	0.097523174	0.087800777	0.190175755	0.263781934	6.53139	1.95006	1.11073	3.00432	0.50054	0.29679	0.39903	0.83317	0.26858	0.25508
38	1138465	2	6	26.67334318	0.088630707	0.08808222	0.168044983	0.236105646	4.81971	1.89601	1.00623	2.68051	0.4566	0.25998	0.35463	0.84186	0.21401	0.20311
38	1138500	2	6	27.10374946	0.090087244	0.09812423	0.168831363	0.238966092	3.92095	1.87409	0.91809	2.43534	0.41782	0.24258	0.32867	0.83021	0.19027	0.17646
38	1138511	2	5	27.28502473	0.09477347	0.08427068	0.189591549	0.265479279	6.73936	2.00047	1.12463	3.15032	0.51811	0.30641	0.41236	0.83666	0.27732	0.26568
38	1138517	2	2	24.22058549	0.089537193	0.058465181	0.215136289	0.337234948	10.64315	2.40276	1.53146	5.76813	0.7045	0.44316	0.58192	0.85087	0.4499	0.46081
38	1139378	2	5	24.71346366	0.091870037	0.074591948	0.20047794	0.315253628	8.24428	2.18219	1.23163	4.22638	0.61733	0.38544	0.50772	0.83429	0.37351	0.3654
38	1138447	2	7	26.30661474	0.09655377	0.098238304	0.177943109	0.248578522	4.71491	1.84294	0.98285	2.53036	0.43349	0.25528	0.3441	0.82671	0.21386	0.19831
39	1138396	2	6	26.63023914	0.098452333	0.085562921	0.201408528	0.300528242	7.46631	2.04575	1.15064	3.51237	0.55677	0.34596	0.45663	0.82464	0.32966	0.31395
39	1138458	2	2	27.4214252	0.092824236	0.081967949	0.198561697	0.29190629	7.42988	2.13911	1.13245	3.56122	0.56152	0.34334	0.45615	0.83151	0.31925	0.3071
39	1138330	2	3	27.42370474	0.093882988	0.081493696	0.190308133	0.281223952	7.02444	2.02708	1.15203	3.45087	0.55065	0.33163	0.44324	0.83518	0.30694	0.2959
39	1138359	2	7	26.90269015	0.091422825	0.085176211	0.184263208	0.266682577	6.19508	2.01551	1.07334	3.13095	0.51585	0.30599	0.41134	0.83525	0.27111	0.25913
39	1138404	2	9	28.60909162	0.090003893	0.105818525	0.140363235	0.190051372	1.4401	1.55952	0.85055	1.79601	0.2847	0.15486	0.21434	0.8414	0.09662	0.08783
39	1138494	2	6	28.67441393	0.090938999	0.101901508	0.15647085	0.210928007	2.83566	1.72061	0.89242	2.06992	0.34852	0.19493	0.26748	0.83676	0.1399	0.12849
39	1138399	2	4	27.4155363	0.09011278	0.091120445	0.175588282	0.244336333	5.02776	1.94854	0.98894	2.68147	0.45674	0.26454	0.35872	0.83583	0.21906	0.20644
39	1138555	2	6	28.47181841	0.086599807	0.091378198	0.159742788	0.223809988	3.91074	1.84461	0.94771	2.44927	0.42017	0.23589	0.32328	0.84261	0.18325	0.17246
39	1138341	2	3	27.18592452	0.105960294	0.085538535	0.222609835	0.309467709	9.04115	2.10088	1.23874	3.61787	0.5669	0.35629	0.46803	0.82208	0.35432	0.33707
39	1138563	2	6	30.09597997	0.097070289	0.101902476	0.1743022	0.238622601	4.1507	1.79563	0.95258	2.34168	0.4015	0.23429	0.31686	0.82637	0.18934	0.17416
40	1138339	2	6	27.78797646	0.09114215	0.091502668	0.186207479	0.262794901	5.66787	2.04304	0.99606	2.87199	0.48347	0.28778	0.38635	0.82931	0.2461	0.23167
40	1138405	2	7	31.42535738	0.116926084	0.13242699	0.198258489	0.2490927	3.32985	1.69559	0.88295	1.88098	0.30579	0.18888	0.24991	0.79065	0.14382	0.12496
40	1138554	2	6	28.36518661	0.098233234	0.09663591	0.200201329	0.274583464	6.27782	2.03802	1.01653	2.84142	0.47936	0.29206	0.38858	0.81968	0.25874	0.24061
40	1138486	2	6	27.87563367	0.100963072	0.101635231	0.187872493	0.250646565	5.14735	1.8608	0.99339	2.46614	0.42299	0.25106	0.33742	0.82234	0.21353	0.19655
40	1138504	2	6	27.67430071	0.099764404	0.105808694	0.1937315	0.254232812	5.0336	1.94189	0.94288	2.40276	0.41224	0.24736	0.33107	0.81658	0.2043	0.18643
40	1138559	2	5	29.74758354	0.104285571	0.108541035	0.188795167	0.245813324	4.64503	1.81037	0.96079	2.2647	0.38739	0.2306	0.30958	0.81677	0.19103	0.17336
40	1138426	2	4	27.46299287	0.093475377	0.086373811	0.201150772	0.276456035	7.17068	2.15191	1.08222	3.20069	0.52389	0.31557	0.42173	0.83086	0.2848	0.27127
40	1138422	2	3	27.12651086	0.101694376	0.085585691	0.222586568	0.308698498	8.8644	2.18878	1.18822	3.60689	0.56587	0.35532	0.46693	0.82224	0.34641	0.32955
40	1138472	2	7	27.00923622	0.095129214	0.099844071	0.181730817	0.238606226	4.72461	1.91036	0.95278	2.38979	0.40999	0.23852	0.32293	0.82853	0.19246	0.17782
40	1138371	2	8	27.7836292	0.097279404	0.114381942	0.176751366	0.230981359	3.05806	1.81695	0.85048	2.01939	0.33761	0.19841	0.26764	0.81646	0.14122	0.12666
41	1138473	2	6	26.43561673	0.089327136	0.086867214	0.184207637	0.259193763	5.93882	2.06217	1.02832	2.98379	0.49797	0.29294	0.39501	0.83567	0.25199	0.23989
41	1138410	2	5	26.21251138	0.094313534	0.086707574	0.206274651	0.290301511	7.47826	2.18712	1.08772	3.34805	0.54002	0.33158	0.43979	0.82628	0.30504	0.29
41	1138483	2	5	26.23412606	0.100184148	0.09911603	0.196598949	0.274058116	5.8917	1.96238	1.01078	2.76502	0.46879	0.28638	0.38061	0.81705	0.25358	0.23454
41	1138325	2	8	27.69886703	0.103372302	0.120327576	0.18469174	0.244583995	3.18364	1.78667	0.85909	2.03265	0.34051	0.2057	0.27459	0.80498	0.15248	0.1353
41	1138332	2	2	29.48777078	0.104387488	0.111670352	0.193209524	0.256159855	4.60104	1.85089	0.93478	2.29389	0.39282	0.23824	0.31754	0.80961	0.1967	0.1774
41	1138397	2	3	27.18958701	0.094585728	0.087199935	0.20170931	0.29333486	7.16599	2.13256	1.0847	3.36393	0.5417	0.33416	0.44237	0.82479	0.30836	0.29271
41	1138378	2	5	28.06377955	0.097942614	0.107188484	0.184993502	0.243401305	4.29847	1.88879	0.91374	2.27078	0.38852	0.23005	0.30946	0.81908	0.18172	0.16535
41	1138381	2	6	25.31216004	0.102506236	0.083261097	0.242229181	0.338957666	10.30789	2.36307	1.23114	4.07102	0.6056	0.39351	0.50944	0.81675	0.39823	0.37907
41	1138350	2	5	26.88549127	0.090800678	0.09252724	0.200521694	0.281191015	6.4106	2.20837	0.98134	3.03901	0.50483	0.30861	0.41005	0.82225	0.26898	0.25238
41	1138360	2	4	26.278794	0.084769575	0.071532083	0.199396195	0.289916311	8.20135	2.35221	1.18506	4.05295	0.60419	0.36324	0.48581	0.8449	0.33512	0.33183
42	1138527	2	3	26.44207944	0.087769617	0.073297603	0.214608757	0.322596855	9.05755	2.44514	1.19744	4.40119	0.62971	0.39622	0.52022	0.83407	0.38157	0.37419
42	1138370	2	6	27.60161823	0.091812036	0.085671964	0.196595765	0.268267024	6.90103	2.14129	1.07167	3.13133	0.51589	0.30692	0.41213	0.83419	0.27252	0.26013
42	1138544	2	4	29.53333421	0.099315171	0.100898348	0.199663572	0.266906665	5.86259	2.0104	0.98431	2.6453	0.45135	0.27373	0.36485	0.81748	0.23658	0.21805
42	1138513	2	3	28.77352823	0.104999642	0.095847217	0.218147705	0.293093829	7.70413	2.0776	1.09549	3.05793	0.50714	0.31628	0.41681	0.81462	0.29831	0.27752
42	1138390	2	6	29.23820101	0.099235141	0.103317516	0.184790989	0.240916587	4.72511	1.86215	0.96049	2.33181	0.39973	0.23452	0.31655	0.82405	0.19177	0.17589
42	1138549	2	6	29.48309822	0.098066541	0.107413271	0.178278403	0.229641185	3.87804	1.81793	0.91298	2.13792	0.36264	0.21053	0.28525	0.82404	0.16143	0.14676
42	1138449	2	8	29.67050393	0.0982445	0.112578913	0.167431623	0.215104892	2.71779	1.70423	0.87267	1.9107	0.31288	0.1791	0.24387	0.82464	0.12528	0.11265
42	1138571	2	3	26.77364489	0.095143194	0.083922233	0.216287262	0.304160106	8.39074	2.27328	1.13371	3.62431	0.5675	0.35353	0.46613	0.8256	0.33465	0.31987
42	1138340	2	6	29.93686601	0.093991462	0.105271353	0.166330432	0.219387316	3.21235	1.76963	0.89285	2.08402	0.3515	0.20028	0.27313	0.83015	0.14673	0.13391
42	1138552	2	6	26.11935888	0.092231058	0.091112246	0.190307352	0.264313314	5.99646	2.06338	1.01228	2.90096	0.48731	0.29052	0.3898	0.82926	0.25115	0.23664
43	1138376	2	6	27.27783411	0.077503586	0.083796365	0.151834016	0.211697176	3.83055	1.95906	0.9249	2.52633	0.43284	0.23529	0.32572	0.85463	0.17436	0.167
43	1138427	2	5	27.63692993	0.080307589	0.081416265	0.158257653	0.227729666	4.56614	1.97064	0.98638	2.7971	0.47328	0.26315	0.36177	0.85177	0.20896	0.2016
43	1138403	2	5	27.00794898	0.078663544	0.082109242	0.170500845	0.243199948	5.16567	2.16747	0.95804	2.96191	0.49519	0.28244	0.38504	0.84605	0.2266	0.21834
43	1138429	2	8	29.62604456	0.09362332	0.102533495	0.161788414	0.216141542	3.19889	1.72808	0.9131	2.10801	0.3565	0.20125	0.27531	0.83412	0.1497	0.13736
43	1138398	2	5	27.9664507	0.086441372	0.089513144	0.162066557	0.229648394	4.23033	1.87487	0.96568	2.56553	0.43907	0.24805	0.33925	0.84253	0.197	0.18628
43	1138531	2	6	27.98324453	0.089155547	0.094307482	0.16957139	0.238759104	4.30976	1.90197	0.94537	2.53171	0.4337	0.2503	0.33984	0.83432	0.19997	0.18704
43	1138452	2	5	28.10443312	0.092445607	0.093519155	0.17945407	0.250943742	5.11315	1.94119	0.98852	2.68334	0.45701	0.26823	0.36199	0.831	0.22502	0.21088
43	1138512	2	7	27.90307349	0.092755839	0.09857316	0.165703029	0.229312101	3.7951	1.78644	0.94098	2.32631	0.39873	0.22832	0.31085	0.83321	0.17919	0.16596
43	1138342	2	6	27.8120911	0.091553796	0.097697293	0.181875847	0.254068307	4.80497	1.98655	0.93712	2.60057	0.44453	0.26365	0.35444	0.82539	0.21559	0.20015
43	1138484	2	8	26.86461844	0.103736537	0.101367284	0.203684008	0.280837242	6.23377	1.96347	1.02337	2.77049	0.46957	0.2903	0.38396	0.81224	0.26213	0.24118
44	1138317	2	7	31.70909424	0.125974234	0.151940865	0.195779885	0.252047735	1.59168	1.55413	0.8291	1.65885	0.2478	0.1575	0.2059	0.76924	0.10365	0.08737
44	1138446	2	7	28.69844103	0.100700458	0.112557272	0.181427572	0.247257161	3.65795	1.80166	0.89466	2.19672	0.37436	0.22456	0.30059	0.81202	0.17547	0.15799
44	1138550	2	7	29.61400764	0.089202103	0.10440792	0.152880163	0.203274342	2.3001	1.71386	0.85436	1.94692	0.32133	0.17824	0.24522	0.83733	0.11865	0.10833
44	1138358	2	6	28.79483199	0.088004624	0.093652047	0.162742588	0.224090105	3.91954	1.84925	0.9397	2.39279	0.41052	0.2314	0.31672	0.84016	0.17902	0.16759
44	1138441	2	8	29.64907199	0.089425409	0.107195496	0.152036082	0.202050421	1.97963	1.70014	0.83423	1.88488	0.30673	0.17057	0.23449	0.83516	0.10887	0.09883
44	1138352	2	6	26.70926503	0.09063745	0.085342895	0.185906627	0.259438527	6.24561	2.0511	1.06204	3.03995	0.50494	0.29649	0.40008	0.83732	0.25896	0.24746
44	1138524	2	4	27.35337601	0.083782896	0.070629664	0.178733993	0.249568548	7.01239	2.1333	1.18623	3.53348	0.55884	0.31622	0.43226	0.85714	0.27819	0.27675
44	1138557	2	5	26.03096482	0.094068277	0.075694612	0.216362544	0.309695948	9.17502	2.30006	1.24273	4.09139	0.60718	0.37694	0.4977	0.83435	0.36562	0.35689
44	1138351	2	4	27.48189777	0.091203821	0.087433496	0.186152237	0.25622031	6.07394	2.04106	1.04312	2.93046	0.49115	0.28792	0.38874	0.83599	0.24893	0.23667
44	1138509	2	2	30.30067746	0.102398085	0.100038382	0.211217138	0.274418632	6.76511	2.06271	1.02359	2.74313	0.46569	0.28497	0.37848	0.81589	0.25479	0.23519
45	1138433	2	6	30.05071771	0.091571062	0.097906383	0.177025184	0.231096728	4.49372	1.9332	0.93529	2.36038	0.40483	0.23221	0.31595	0.83326	0.18191	0.16874
45	1138453	2	7	31.07340785	0.101577816	0.117198392	0.183042789	0.235361289	3.32584	1.802	0.86672	2.00823	0.33516	0.19901	0.26742	0.81187	0.14579	0.13008
45	1138526	2	7	29.03512462	0.101761963	0.112555457	0.199446873	0.264460448	4.78175	1.95994	0.90411	2.3496	0.40291	0.2474	0.32813	0.80559	0.20191	0.18175
45	1138402	2	5	29.43797875	0.096292488	0.10157185	0.188613359	0.254944068	5.01132	1.95875	0.94802	2.50999	0.4302	0.25687	0.34445	0.82089	0.21262	0.19574
45	1138491	2	6	30.78109364	0.101056466	0.11164152	0.185422233	0.240556983	4.00344	1.83484	0.90519	2.15473	0.36603	0.21723	0.29196	0.81553	0.16913	0.15253
45	1138401	2	7	31.0253882	0.115293479	0.130514076	0.208114569	0.271109358	4.04721	1.80509	0.88338	2.07724	0.35007	0.22185	0.29039	0.78366	0.17871	0.15572
45	1138464	2	2	28.97489879	0.101412892	0.092490415	0.218272931	0.303820316	7.90385	2.15232	1.09647	3.28488	0.53324	0.33569	0.44066	0.81528	0.31823	0.29797
45	1138492	2	6	28.07703574	0.096552461	0.09897904	0.200369022	0.27967959	5.98634	2.07523	0.97548	2.82564	0.47721	0.29365	0.38914	0.81534	0.25642	0.23716
45	1138490	2	8	28.26681281	0.095410022	0.104628596	0.181402263	0.24140077	4.23768	1.90129	0.91189	2.30722	0.39526	0.23251	0.31353	0.8225	0.18257	0.16699
45	1138540	2	3	29.14121475	0.094955035	0.098296825	0.184220227	0.249358546	5.02173	1.94008	0.966	2.53679	0.43452	0.2562	0.34518	0.82637	0.21232	0.19685
46	1138428	2	7	29.19989785	0.09664171	0.111562878	0.188670771	0.257696859	4.02963	1.95227	0.86625	2.30988	0.39575	0.24048	0.32029	0.80915	0.18716	0.16882
46	1138333	2	4	30.72598047	0.105251234	0.11568809	0.183669447	0.24310993	3.66141	1.74506	0.90978	2.10143	0.35514	0.21273	0.28491	0.81036	0.16721	0.14964
46	1138507	2	4	27.62623908	0.091725804	0.103286293	0.172291027	0.226829893	3.67786	1.87833	0.88807	2.19613	0.37424	0.21502	0.2924	0.82931	0.15987	0.14656
46	1138369	2	5	25.9015845	0.089885207	0.086002562	0.191722785	0.265962043	6.49852	2.13297	1.04515	3.09249	0.5113	0.30334	0.40775	0.83453	0.2652	0.25296
46	1138388	2	3	27.62286583	0.099555686	0.091940824	0.222459393	0.302957766	8.13571	2.23452	1.08282	3.29514	0.53436	0.3358	0.44113	0.81621	0.31574	0.29605
46	1138439	2	8	28.53571672	0.094486582	0.106963048	0.180862924	0.231955777	3.93493	1.91417	0.88336	2.16856	0.3688	0.2147	0.29061	0.82362	0.16053	0.14609
46	1138471	2	6	29.11192188	0.093330633	0.105954257	0.169487551	0.218468773	3.30705	1.81599	0.88086	2.06192	0.34681	0.19754	0.26943	0.82983	0.14233	0.1297
46	1138496	2	6	27.22413816	0.089944105	0.094195041	0.18489823	0.249811419	5.27215	2.0557	0.95487	2.65207	0.45236	0.26532	0.35816	0.83065	0.21746	0.20348
46	1138335	2	4	27.15125592	0.089459876	0.085735312	0.197362824	0.271503897	6.84663	2.20616	1.04344	3.16677	0.52001	0.31081	0.41662	0.83312	0.27332	0.26082
46	1138392	2	5	27.2345505	0.084750054	0.087508749	0.166162193	0.222459503	4.60886	1.96061	0.96848	2.54214	0.43537	0.24239	0.33309	0.84709	0.19003	0.18048
47	1138374	2	7	28.18521313	0.092250563	0.098245806	0.176425209	0.235593655	4.45095	1.91246	0.93898	2.398	0.41142	0.23771	0.32262	0.83129	0.18843	0.17468
47	1138365	2	4	27.30008404	0.087723861	0.091956035	0.187557936	0.259950152	5.56683	2.13805	0.95398	2.8269	0.47738	0.28319	0.38068	0.82973	0.23531	0.2213
47	1138499	2	5	30.38379132	0.102468857	0.10471945	0.200776182	0.267407372	5.67338	1.95939	0.97851	2.55356	0.43718	0.26669	0.35465	0.81309	0.23076	0.21098
47	1138475	2	3	27.36844668	0.091465414	0.087586273	0.192910154	0.264132201	6.4746	2.1091	1.04429	3.01568	0.50195	0.29769	0.40021	0.8333	0.26028	0.24732
47	1138479	2	6	26.89808254	0.094093895	0.083205782	0.204988724	0.281630121	7.7425	2.17855	1.13086	3.38474	0.54387	0.32851	0.43856	0.83303	0.30272	0.29053
47	1138442	2	3	26.24805173	0.085334155	0.06988458	0.199687271	0.292020543	8.40614	2.34006	1.22107	4.17861	0.6138	0.36925	0.49373	0.84641	0.34398	0.34219
47	1138503	2	7	27.17737613	0.08419104	0.086738012	0.172049636	0.239966165	5.01682	2.04356	0.97064	2.76656	0.46901	0.26808	0.3652	0.84203	0.21668	0.20634
47	1138440	2	6	26.48371777	0.07682186	0.076114032	0.160269379	0.224538058	5.07763	2.08625	1.0093	2.95002	0.49367	0.27069	0.37376	0.8585	0.21483	0.21021
47	1138409	2	4	25.13169966	0.086530656	0.061893669	0.219736815	0.33854963	10.45607	2.53941	1.39805	5.46986	0.69087	0.43719	0.57262	0.84569	0.43682	0.44211
47	1138375	2	3	27.68070635	0.086253692	0.074416389	0.193118947	0.284730173	7.59565	2.23896	1.15907	3.82618	0.58559	0.35094	0.46993	0.84273	0.32132	0.31568
48	1138368	2	6	27.05465938	0.069545931	0.069200543	0.159951982	0.230978438	5.4589	2.29995	1.00499	3.33781	0.53894	0.29528	0.4078	0.86417	0.2335	0.23318
48	1138514	2	7	26.73255456	0.083852436	0.088283907	0.162147129	0.228183545	4.25453	1.93372	0.9498	2.58466	0.44207	0.24869	0.3406	0.84432	0.19454	0.18448
48	1138372	2	5	26.27235006	0.081376616	0.077890809	0.176977667	0.261308744	6.08464	2.1748	1.04475	3.35481	0.54074	0.31493	0.42621	0.84528	0.26956	0.26264
48	1138436	2	7	28.6454863	0.089609675	0.100571321	0.159147271	0.220076895	3.07609	1.77601	0.89101	2.18827	0.3727	0.21104	0.28842	0.83459	0.15499	0.14285
48	1138400	2	5	26.75686624	0.090190859	0.090761541	0.18286002	0.263862499	5.50308	2.02748	0.99371	2.90721	0.48813	0.29068	0.39018	0.8298	0.24838	0.23422
48	1138413	2	4	26.101308	0.105479171	0.09770749	0.227093404	0.324666055	8.07402	2.15297	1.07954	3.32284	0.53734	0.34922	0.45207	0.80261	0.33894	0.31275
48	1138338	2	7	29.23691448	0.089311796	0.103903427	0.159738492	0.224528297	2.76644	1.78855	0.85957	2.16093	0.36728	0.21048	0.28648	0.82955	0.15094	0.13818
48	1138564	2	6	28.32345143	0.095237804	0.107016087	0.17826774	0.245722279	3.80397	1.87182	0.88994	2.29612	0.39323	0.23354	0.3138	0.81841	0.18136	0.16509
48	1138460	2	5	29.76385658	0.091299591	0.101543624	0.163460717	0.224208724	3.30526	1.79038	0.89912	2.208	0.37656	0.21492	0.29293	0.83206	0.16066	0.14781
48	1138502	2	2	27.000389	0.087394842	0.074463935	0.19330822	0.287049349	7.64789	2.2119	1.17365	3.85488	0.58804	0.35357	0.47285	0.84204	0.3263	0.32046
49	1138489	2	3	26.76773613	0.091449237	0.074714436	0.204735048	0.297347059	8.47063	2.23878	1.22398	3.97978	0.59838	0.36499	0.48538	0.83891	0.3467	0.3399
49	1138551	2	5	27.58432405	0.082160669	0.07397878	0.165283354	0.233296577	5.80555	2.01171	1.1106	3.15356	0.51849	0.28741	0.3955	0.85813	0.24218	0.2385
49	1138543	2	8	28.9289911	0.08200621	0.088390601	0.149736626	0.204509303	3.42539	1.82592	0.92777	2.3137	0.39644	0.21456	0.29741	0.85251	0.15725	0.14881
49	1138450	2	5	27.30242389	0.089991111	0.086248183	0.200633358	0.281683192	7.01283	2.22948	1.0434	3.26596	0.53117	0.3222	0.42942	0.82942	0.28727	0.27361
49	1138437	2	7	28.43563573	0.082619944	0.090963073	0.16214393	0.221809173	3.93713	1.96253	0.90828	2.43845	0.41834	0.23396	0.32105	0.84374	0.1754	0.16521
49	1138516	2	6	31.64612918	0.098196066	0.111674083	0.17748008	0.231848494	3.40924	1.80741	0.87931	2.07612	0.34983	0.20504	0.27685	0.81886	0.15203	0.13707
49	1138380	2	5	31.20869119	0.095326959	0.100827328	0.179353847	0.240594504	4.49158	1.88146	0.94545	2.3862	0.40937	0.2392	0.32334	0.82678	0.19268	0.17766
49	1138535	2	5	28.59604409	0.092559786	0.090838128	0.188294368	0.26045151	5.91624	2.0343	1.01895	2.8672	0.48283	0.28617	0.38481	0.83082	0.24693	0.23283
49	1138562	2	3	26.95186537	0.076759164	0.068538882	0.1891135	0.278125281	7.56329	2.46373	1.11994	4.05792	0.60458	0.35597	0.47984	0.85177	0.31463	0.31466
49	1138353	2	2	27.02701231	0.08301016	0.070258856	0.195482615	0.286414114	8.02348	2.35492	1.18149	4.07656	0.60603	0.36194	0.4853	0.84742	0.33116	0.32925
50	1138328	2	8	28.3151886	0.095094929	0.103669531	0.176741738	0.233831063	4.04135	1.85858	0.91729	2.25554	0.38566	0.22405	0.30349	0.8263	0.17406	0.15949
50	1138354	2	4	29.38696948	0.098369125	0.092087587	0.204260294	0.280254365	6.98162	2.07647	1.06821	3.04335	0.50536	0.30837	0.41002	0.82306	0.28076	0.26372
50	1138445	2	7	27.99445427	0.08842262	0.101220316	0.16201243	0.215111299	3.13562	1.83225	0.87357	2.12518	0.36004	0.2025	0.27736	0.83582	0.14404	0.13253
50	1138416	2	7	27.91669424	0.08429315	0.092541774	0.168349488	0.229092862	4.21852	1.99719	0.91087	2.47556	0.42455	0.24078	0.32888	0.83955	0.18377	0.17252
50	1138467	2	2	27.40753088	0.082988084	0.074183817	0.182737119	0.267374689	6.86537	2.20197	1.11868	3.60422	0.56562	0.33056	0.44681	0.84788	0.29193	0.28732
50	1138537	2	3	27.01948758	0.090373289	0.078852579	0.202561059	0.293615775	7.88334	2.24138	1.1461	3.7236	0.57659	0.3519	0.46787	0.83482	0.32723	0.31732
50	1138461	2	6	28.10985606	0.100173033	0.095832429	0.207992742	0.281496384	6.90324	2.07633	1.04529	2.93738	0.49205	0.30225	0.40082	0.81835	0.27413	0.25527
50	1138434	2	8	30.00920064	0.10122001	0.109661175	0.185313742	0.240544767	4.20151	1.8308	0.92303	2.19353	0.37373	0.22117	0.29758	0.81758	0.1753	0.15872
50	1138477	2	5	27.7758716	0.091154149	0.08357247	0.205039612	0.293697311	7.5913	2.24937	1.09072	3.51428	0.55696	0.3421	0.45367	0.82904	0.31441	0.30115
50	1138367	2	3	26.89794258	0.091367628	0.081740104	0.209251341	0.293078962	8.03578	2.29021	1.11778	3.5855	0.56384	0.3452	0.45839	0.83144	0.31935	0.30734
51	1138545	2	3	29.37353239	0.093973663	0.100547855	0.176701412	0.238479669	4.30625	1.88033	0.93462	2.3718	0.40685	0.23689	0.32063	0.82784	0.18837	0.17377
51	1138974	2	8	27.24581802	0.094308605	0.109694593	0.183123673	0.242781784	3.79031	1.94175	0.85974	2.21325	0.37758	0.22417	0.30125	0.8167	0.16764	0.15178
51	1138357	2	3	29.2619536	0.092537082	0.08875463	0.196757127	0.272824294	6.63145	2.12625	1.04262	3.07392	0.50907	0.30611	0.40937	0.82923	0.27096	0.25665
51	1138349	2	7	27.50705836	0.088905907	0.082692397	0.200560927	0.275732616	7.32065	2.25588	1.07514	3.33444	0.53858	0.32244	0.43194	0.83539	0.28767	0.27657
51	1138542	2	7	26.83214353	0.091216311	0.093239483	0.191785756	0.264982875	5.83185	2.10254	0.9783	2.84196	0.47943	0.28695	0.38443	0.82665	0.24415	0.2289
51	1138423	2	7	27.31014409	0.089310391	0.096366514	0.198929023	0.275098567	5.87151	2.22739	0.92678	2.85471	0.48115	0.29325	0.39011	0.81982	0.24637	0.22924
51	1138568	2	9	30.04383917	0.093550238	0.113619823	0.158412077	0.201523452	1.88475	1.69334	0.82336	1.77366	0.27893	0.15659	0.21461	0.82929	0.09527	0.0854
51	1138565	2	3	28.6714388	0.089975395	0.079543887	0.192224307	0.268574177	7.17809	2.13641	1.13114	3.37643	0.54301	0.32038	0.43154	0.84121	0.28848	0.27975
51	1138331	2	8	29.87551964	0.098593058	0.110252202	0.191289962	0.251147834	4.3959	1.9402	0.89425	2.27794	0.38986	0.23437	0.31346	0.81298	0.1847	0.16705
51	1138474	2	8	28.00356741	0.082694574	0.090655344	0.158227781	0.214013883	3.73592	1.9134	0.91219	2.36074	0.40489	0.22349	0.30795	0.84682	0.16522	0.15564
52	1138485	2	7	27.77115272	0.091371727	0.097857107	0.16934477	0.224855305	4.02984	1.85336	0.93373	2.29779	0.39353	0.22356	0.30519	0.83557	0.17276	0.16022
52	1138346	2	3	25.55066374	0.103721595	0.074551475	0.246622824	0.352219704	11.49109	2.37774	1.39127	4.72452	0.65063	0.42504	0.54893	0.8249	0.44535	0.43246
52	1138384	2	5	28.23461657	0.095041619	0.092428641	0.195888251	0.270703288	6.3121	2.06108	1.02827	2.92878	0.49094	0.29584	0.39531	0.82571	0.26079	0.2449
52	1138383	2	8	29.35359976	0.087280827	0.107869897	0.146689863	0.191073117	1.50564	1.68067	0.80913	1.77133	0.27832	0.15218	0.2103	0.83908	0.08769	0.0794
52	1138481	2	7	29.47387401	0.088108052	0.092093401	0.156219946	0.203686812	3.68818	1.77305	0.95672	2.21174	0.37728	0.20519	0.28401	0.84915	0.15448	0.1449
52	1138525	2	5	25.90782073	0.085605073	0.068107761	0.19634383	0.279903914	8.39406	2.2936	1.25691	4.10972	0.60859	0.35902	0.48362	0.85184	0.33228	0.33271
52	1138373	2	6	25.77752421	0.090517851	0.074101637	0.202841099	0.286505827	8.38102	2.2409	1.22154	3.86639	0.58902	0.35371	0.47327	0.84263	0.33147	0.3259
52	1138508	2	6	26.71008832	0.077948076	0.069842012	0.175452558	0.261722621	6.66088	2.25089	1.11606	3.74735	0.57871	0.33323	0.4528	0.85465	0.28895	0.28809
52	1138538	2	7	26.77922075	0.080370268	0.070502442	0.180646979	0.261164644	7.00339	2.24768	1.13996	3.70433	0.57486	0.33107	0.44983	0.85401	0.28995	0.28851
52	1138355	2	4	26.25641985	0.091377051	0.069549905	0.212599361	0.308970652	9.45605	2.32662	1.31383	4.44243	0.63252	0.38915	0.51572	0.84245	0.37882	0.37641
