# Supplementary material for: Multispectral and thermal infrared data, visual scores for severity of common rust symptoms, and genotypic single nucleotide polymorphism data of three F2-derived biparental doubled-haploid maize populations
Source: Data Brief. 2024 Mar 9;54:110300. doi: 10.1016/j.dib.2024.110300 (PMC10997887; doi:10.1016/j.dib.2024.110300)
Supplement: Supplementary file 1 [file mmc1.zip › Pop2_2020_raw.txt]

GID	Block	Rep	VS_TP3	thr_TP3	gre_TP3	red_TP3	Red_edge_TP3	nir_TP3	TVI_TP3	GM1_TP3	G_TP3	PSSRa_TP3	NDVI_TP3	RDVI_TP3	OSAVI_TP3	MSR_TP3	MCARI1_TP3	MCARI2_TP3
1139376	1	1	1	22.86512858	0.080422246	0.049142804	0.230676312	0.376344815	12.14319	2.86831	1.6365	7.65819	0.769	0.50162	0.64827	0.85698	0.51997	0.545
1138974	1	1	8	23.0278069	0.084206506	0.075377352	0.197729475	0.277617814	7.69429	2.34815	1.11713	3.68304	0.57293	0.3404	0.45731	0.84355	0.305	0.299
1139377	1	1	2	22.39643678	0.089404477	0.055252049	0.260786263	0.448085081	13.69815	2.91693	1.61812	8.10984	0.78046	0.55371	0.68696	0.83345	0.61896	0.61508
1139378	1	1	4	22.45040387	0.088646577	0.053907293	0.252427176	0.419135906	13.30076	2.84757	1.64443	7.77512	0.77208	0.53102	0.66925	0.84112	0.58012	0.58715
1138561	1	1	6	23.04852159	0.077611266	0.05867002	0.193782095	0.287755855	8.86437	2.49683	1.32284	4.90465	0.66128	0.38922	0.52474	0.86197	0.35943	0.37097
1138532	1	1	5	22.75168661	0.10552576	0.082543105	0.252735814	0.332269339	11.13087	2.39502	1.27843	4.0254	0.60202	0.38774	0.50396	0.81949	0.39546	0.37762
1138520	1	1	6	23.06349696	0.072694341	0.060019473	0.211664159	0.316815777	9.60568	2.9117	1.21118	5.27855	0.68146	0.41832	0.55489	0.8533	0.38956	0.39855
1138338	1	1	6	23.63719594	0.080827211	0.071298864	0.212058638	0.30405122	8.82672	2.6236	1.13364	4.26446	0.62009	0.37991	0.50433	0.84146	0.35003	0.34625
1138547	1	1	5	23.4127845	0.078851013	0.069832278	0.200000536	0.286312969	8.17084	2.53644	1.12915	4.10001	0.60784	0.36275	0.48653	0.84798	0.3258	0.32434
1138474	1	1	7	23.28020372	0.082643141	0.079335364	0.194971699	0.270509602	7.07049	2.3592	1.04169	3.4097	0.54645	0.32322	0.43496	0.84088	0.28045	0.27209
1138420	2	1	5	23.34566598	0.072872689	0.065071636	0.194209465	0.285047121	8.06031	2.66505	1.11988	4.38051	0.62829	0.37176	0.50022	0.85433	0.32893	0.33237
1138321	2	1	5	22.70184123	0.076417432	0.056508777	0.209506757	0.319350371	9.97623	2.74161	1.35231	5.65134	0.69931	0.42873	0.56899	0.85762	0.40955	0.424
1138527	2	1	2	22.81723152	0.085363775	0.053016905	0.273817951	0.444507731	14.54194	3.20766	1.61012	8.38426	0.78688	0.55503	0.69067	0.83789	0.61421	0.61616
1138382	2	1	1	23.09914368	0.07555033	0.049122837	0.241078294	0.386293335	12.57443	3.19096	1.53799	7.86382	0.77436	0.51097	0.65688	0.85513	0.52675	0.55014
1138325	2	1	8	23.70872851	0.085915361	0.100741984	0.197712042	0.276363019	5.22514	2.30124	0.85283	2.74328	0.46571	0.28599	0.37929	0.81445	0.22976	0.21174
1138318	2	1	5	23.51742878	0.078917423	0.06446314	0.200970821	0.284513175	8.76863	2.5466	1.22423	4.41358	0.63056	0.3725	0.50151	0.85524	0.33942	0.34365
1138498	2	1	5	23.68306616	0.084285604	0.074121156	0.213112685	0.305622496	8.74607	2.52846	1.13713	4.12328	0.60963	0.37567	0.49754	0.83744	0.34922	0.34258
1138424	2	1	6	23.63727957	0.085839502	0.078969493	0.21184189	0.301859655	8.24714	2.46788	1.087	3.82248	0.58528	0.36118	0.47807	0.83237	0.33168	0.32123
1138361	2	1	5	23.41278799	0.090565167	0.066827887	0.245248336	0.354590442	11.65472	2.70798	1.3552	5.30603	0.68284	0.44328	0.57412	0.83504	0.45141	0.44801
1138516	2	1	2	22.91992739	0.093922963	0.052866781	0.283287599	0.428862956	15.4675	3.01617	1.7766	8.11214	0.78051	0.54173	0.67966	0.84102	0.60548	0.61236
1138448	3	1	5	23.01930068	0.078131871	0.053231173	0.218914252	0.31971206	10.93701	2.80186	1.46778	6.00611	0.71453	0.43636	0.58002	0.86221	0.42258	0.4428
1138389	3	1	7	23.50640148	0.098272754	0.088708441	0.230033432	0.304802654	8.86207	2.34077	1.10782	3.43601	0.54914	0.34448	0.45287	0.81956	0.3261	0.30803
1138384	3	1	4	23.88008124	0.091394901	0.065623313	0.241223488	0.330681025	11.56687	2.63935	1.39272	5.03908	0.66882	0.42104	0.5527	0.84234	0.42189	0.42265
1138513	3	1	6	23.09399841	0.091006534	0.074120966	0.243355381	0.345106191	10.82949	2.67404	1.22781	4.65599	0.64639	0.41852	0.54269	0.82726	0.41656	0.40568
1138414	3	1	7	23.2432838	0.080624643	0.060417038	0.204340695	0.303148456	9.44372	2.53447	1.33447	5.0176	0.66764	0.40256	0.53779	0.85596	0.38106	0.39018
1138540	3	1	3	23.08956311	0.082274482	0.049184578	0.244402011	0.379791089	13.03664	2.97057	1.67277	7.72175	0.77069	0.50477	0.65114	0.85626	0.52769	0.55232
1138339	3	1	5	23.21664904	0.077811272	0.065254468	0.204817379	0.307874364	8.87605	2.63223	1.19243	4.71806	0.65023	0.39719	0.5279	0.84837	0.36896	0.37157
1138542	3	1	6	23.02248901	0.087593137	0.074615859	0.228028898	0.335928524	9.72387	2.60327	1.17392	4.50211	0.6365	0.40783	0.53129	0.82891	0.39653	0.38642
1138379	3	1	3	22.49433972	0.078532338	0.046245826	0.240720149	0.399894567	12.95992	3.06524	1.69815	8.64715	0.79268	0.52946	0.67679	0.85742	0.55962	0.58804
1138346	3	1	2	22.47754353	0.106468206	0.061371881	0.322318756	0.493239073	17.46067	3.02737	1.7348	8.03689	0.77868	0.5799	0.70103	0.81464	0.69224	0.65876
1138435	4	1	6	22.28461184	0.084697862	0.059938696	0.225324409	0.337703	10.91351	2.66033	1.41307	5.63414	0.69853	0.44048	0.5778	0.84866	0.4386	0.44692
1138427	4	1	5	22.35594642	0.074553807	0.054102683	0.208131527	0.317428654	10.05978	2.7917	1.37801	5.86715	0.70876	0.43201	0.57468	0.86146	0.41109	0.42954
1138562	4	1	3	22.53039557	0.070536544	0.040605667	0.22927608	0.386899347	12.51746	3.25046	1.73711	9.52821	0.81003	0.52963	0.68374	0.86935	0.54536	0.59055
1138367	4	1	1	22.84480144	0.07658628	0.041897984	0.233081248	0.377985348	12.85853	3.04338	1.82792	9.02156	0.80043	0.51867	0.67231	0.86865	0.53808	0.58126
1138560	4	1	4	23.11058907	0.072719052	0.043368619	0.198010507	0.3134364	10.45253	2.72295	1.67677	7.22726	0.75691	0.45212	0.60618	0.87812	0.43468	0.47521
1138534	4	1	2	23.09710188	0.065486123	0.041281245	0.206256662	0.34436323	10.86672	3.14962	1.58634	8.34188	0.78591	0.48805	0.64433	0.87564	0.4742	0.51957
1138467	4	1	1	22.84233244	0.071714294	0.041702009	0.202126515	0.331518994	10.82596	2.8185	1.71968	7.94971	0.77653	0.4744	0.63048	0.8773	0.46416	0.50933
1138422	4	1	1	22.78171621	0.087373127	0.0537047	0.255443389	0.393373394	13.45106	2.92359	1.62692	7.32475	0.75975	0.508	0.64904	0.8464	0.54165	0.55449
1138565	4	1	1	22.80058446	0.07361256	0.042803608	0.21341777	0.333685763	11.46921	2.8992	1.71977	7.79574	0.77262	0.47407	0.62895	0.87514	0.46693	0.50947
1138324	4	1	6	23.02874367	0.084798067	0.070655061	0.226750711	0.327648626	9.93146	2.67401	1.20017	4.6373	0.64522	0.40721	0.53396	0.83628	0.39213	0.38713
1138446	5	1	6	22.80582244	0.086381567	0.070684508	0.235615504	0.348287098	10.52374	2.72761	1.22207	4.92735	0.66258	0.42888	0.55619	0.83116	0.42424	0.4169
1138476	5	1	1	22.21281831	0.091287873	0.056163069	0.27877863	0.439031715	14.76193	3.05384	1.62541	7.81709	0.77317	0.54408	0.67786	0.83363	0.60613	0.60317
1138461	5	1	3	22.52360215	0.0913801	0.058737928	0.255607784	0.378419002	13.11788	2.79719	1.55573	6.4425	0.73127	0.4835	0.62099	0.84161	0.51126	0.51704
1138443	5	1	3	22.89629178	0.070376802	0.040835877	0.19624992	0.31250397	10.50648	2.78856	1.72341	7.65268	0.76886	0.45703	0.61389	0.88222	0.43729	0.48389
1138423	5	1	5	22.81649035	0.083034032	0.063677307	0.230610142	0.347789517	10.79024	2.7773	1.30398	5.46175	0.69049	0.44292	0.57671	0.84106	0.43932	0.44109
1138439	5	1	8	23.44544852	0.088002182	0.084303721	0.200669212	0.270327429	7.12987	2.28028	1.04387	3.20659	0.52456	0.31238	0.41931	0.83514	0.27364	0.26208
1138402	5	1	3	22.92105636	0.075401176	0.044321255	0.207932852	0.325542617	11.05989	2.75769	1.70124	7.34507	0.76034	0.46241	0.61566	0.87431	0.45344	0.49232
1138469	5	1	3	22.82887302	0.091000616	0.056794055	0.255250055	0.393854824	13.27562	2.80493	1.60229	6.93479	0.74795	0.5021	0.64029	0.84143	0.53873	0.54543
1138403	5	1	3	23.76042663	0.072369932	0.049728396	0.185276938	0.25715252	9.03857	2.56014	1.4553	5.17114	0.67591	0.37443	0.51536	0.881	0.33401	0.35733
1138358	5	1	6	23.47236408	0.085638613	0.06748944	0.206662563	0.282411103	9.07635	2.41319	1.26892	4.18452	0.61424	0.36334	0.48894	0.85195	0.3378	0.33882
1138538	6	1	5	22.95472955	0.086024227	0.057535589	0.241930846	0.368068115	12.20326	2.81236	1.49515	6.39723	0.72963	0.476	0.61512	0.84559	0.49161	0.5009
1138400	6	1	4	22.74811525	0.084060099	0.052053504	0.236159297	0.346083794	12.32661	2.80941	1.61488	6.64862	0.73851	0.46599	0.6111	0.85841	0.47333	0.49518
1138333	6	1	5	22.98460902	0.094449061	0.063108177	0.261883362	0.375984323	13.18015	2.77275	1.49662	5.95778	0.71255	0.47217	0.60581	0.83559	0.49943	0.49831
1138341	6	1	2	22.45041331	0.094042171	0.056281343	0.26552365	0.384581885	14.06497	2.82345	1.67093	6.8332	0.74468	0.49445	0.6338	0.8441	0.53166	0.54107
1138487	6	1	6	22.92657205	0.090191558	0.062739869	0.265188764	0.382049965	13.245	2.94028	1.43755	6.08943	0.71789	0.47878	0.61244	0.83481	0.50263	0.50109
1138417	6	1	2	22.95789306	0.087357099	0.05411119	0.249033491	0.357342995	13.02517	2.85075	1.6144	6.60387	0.73698	0.47273	0.61553	0.85299	0.48852	0.50552
1138383	6	1	6	23.52511122	0.079062082	0.076789353	0.189672532	0.264605947	6.8639	2.39903	1.0296	3.44587	0.55014	0.32144	0.43452	0.8456	0.274	0.26774
1138553	6	1	3	22.6770089	0.083023661	0.053793227	0.251161929	0.385806182	13.01134	3.02518	1.54339	7.17202	0.75526	0.50076	0.64232	0.84775	0.5237	0.53747
1138374	6	1	4	22.69388528	0.081491735	0.05553955	0.231404061	0.334555189	11.58996	2.8396	1.46727	6.02373	0.71525	0.44673	0.58837	0.85567	0.44227	0.45801
1138380	6	1	5	23.25817974	0.075869717	0.050798279	0.205480322	0.307140462	10.28378	2.70833	1.49355	6.04628	0.71616	0.42847	0.57412	0.86841	0.40824	0.43284
1138430	7	1	5	23.09908866	0.072494227	0.050754511	0.18928849	0.282149301	9.18163	2.61108	1.42833	5.5591	0.69508	0.40105	0.54456	0.87393	0.36712	0.39056
1138486	7	1	5	23.03676983	0.094937872	0.067407688	0.253432274	0.344192626	12.26268	2.66945	1.40841	5.10613	0.67246	0.43142	0.5617	0.83667	0.44152	0.43856
1138522	7	1	5	22.85103617	0.074816515	0.049187737	0.22856624	0.359580268	11.78786	3.05502	1.52104	7.31036	0.75934	0.48548	0.63304	0.86013	0.48695	0.51316
1138481	7	1	4	23.40401977	0.083715363	0.061004028	0.203041314	0.285326848	9.43069	2.42538	1.37229	4.67718	0.64771	0.38118	0.51392	0.8595	0.35845	0.36708
1138465	7	1	5	23.16470543	0.091067257	0.063061679	0.256328419	0.365392521	12.71623	2.81472	1.4441	5.79421	0.70563	0.46188	0.59597	0.83799	0.47905	0.4796
1138509	7	1	1	22.85357947	0.080148529	0.046650831	0.230570788	0.338553332	12.37511	2.87679	1.71805	7.25718	0.75779	0.47032	0.62106	0.86818	0.4726	0.50632
1138319	7	1	8	23.60725564	0.080203547	0.08838334	0.193740151	0.261992661	5.99422	2.41561	0.90745	2.96428	0.49549	0.2933	0.39459	0.83308	0.23724	0.225
1138515	7	1	4	22.48874217	0.087337973	0.054297916	0.275026313	0.397483991	14.56531	3.14899	1.6085	7.32043	0.75963	0.51058	0.65072	0.84466	0.54573	0.55659
1138511	7	1	4	22.46640944	0.085572109	0.056761716	0.254513924	0.348583223	13.01755	2.97426	1.50757	6.14117	0.71993	0.45836	0.59877	0.85087	0.46517	0.47794
1138390	7	1	5	22.72951932	0.076292299	0.055354515	0.205633379	0.303914193	9.85424	2.69534	1.37825	5.49032	0.69185	0.41469	0.55526	0.8627	0.39059	0.40715
1138537	8	1	1	22.41970519	0.092323663	0.061113585	0.280712069	0.437982255	14.42431	3.04052	1.51069	7.16669	0.7551	0.53346	0.66328	0.82575	0.59138	0.57947
1138535	8	1	5	22.65484574	0.085443157	0.055807353	0.249673595	0.372932107	12.81741	2.9221	1.53104	6.68249	0.73967	0.48432	0.62483	0.84721	0.50289	0.5147
1138373	8	1	4	22.79670172	0.090720096	0.061709056	0.246699012	0.358425841	12.25984	2.71934	1.47013	5.80832	0.70624	0.45777	0.5933	0.8415	0.47253	0.47611
1138510	8	1	4	22.61764482	0.078735995	0.049411634	0.242566687	0.363367666	12.76228	3.08076	1.59347	7.35389	0.76059	0.48866	0.63583	0.85904	0.49784	0.52355
1138409	8	1	2	22.34324444	0.080188579	0.039759419	0.245468836	0.402094534	13.95973	3.06114	2.01684	10.11319	0.82003	0.54509	0.69836	0.86832	0.58483	0.63164
1138385	8	1	2	22.60203858	0.089081498	0.057598871	0.255106032	0.39697211	13.10973	2.86374	1.54658	6.89201	0.74658	0.50336	0.64057	0.83955	0.53781	0.54236
1138434	8	1	4	22.9892363	0.09473145	0.060348433	0.258567013	0.36614937	13.26844	2.72947	1.56974	6.06726	0.717	0.46825	0.60483	0.8418	0.49399	0.49884
1138421	8	1	4	22.67033963	0.092371921	0.056361984	0.269331669	0.413135894	14.21858	2.91573	1.6389	7.33005	0.75991	0.52069	0.65744	0.83829	0.56993	0.57343
1138500	8	1	4	23.0522011	0.083093304	0.060655849	0.234340749	0.340218216	11.31859	2.82021	1.36991	5.60899	0.69738	0.44154	0.57819	0.84707	0.43757	0.44453
1138451	8	1	6	22.67737495	0.079769129	0.057987582	0.21364105	0.307522394	10.21047	2.67824	1.37562	5.30325	0.6827	0.41274	0.55082	0.85824	0.39331	0.40587
1138413	9	1	2	22.33199782	0.103764182	0.065343901	0.313403576	0.474590219	16.42039	3.02034	1.58797	7.26296	0.75796	0.55695	0.67824	0.81159	0.64925	0.61704
1138328	9	1	6	22.55962616	0.078240522	0.056464791	0.198514826	0.293840612	9.39403	2.53724	1.38565	5.20396	0.67763	0.40106	0.53959	0.86348	0.37579	0.39066
1138464	9	1	2	22.43750421	0.086688975	0.052808547	0.257285327	0.378896083	13.62382	2.96791	1.64157	7.1749	0.75535	0.4963	0.63927	0.85066	0.52242	0.53944
1138426	9	1	3	22.77462635	0.076353409	0.051232878	0.228069423	0.331446057	11.61501	2.98702	1.49032	6.4694	0.73224	0.45297	0.59897	0.86265	0.4427	0.46631
1138404	9	1	9	23.44720476	0.085096734	0.102266689	0.193563678	0.251353131	4.79102	2.27463	0.83211	2.45782	0.4216	0.25071	0.33671	0.82141	0.1879	0.17273
1138449	9	1	8	23.17064075	0.080918515	0.074654028	0.188882904	0.24706226	7.10431	2.33424	1.08391	3.30943	0.5359	0.30396	0.41517	0.85323	0.25804	0.25372
1138317	9	1	8	23.3493732	0.079907241	0.091547515	0.193697441	0.260592559	5.66338	2.42403	0.87285	2.84653	0.48005	0.28487	0.38289	0.82998	0.22527	0.21205
1138377	9	1	2	22.39200895	0.076969273	0.048798639	0.240567502	0.375797038	12.63296	3.1255	1.57728	7.70097	0.77014	0.50183	0.64886	0.85763	0.51482	0.54045
1138369	9	1	4	22.09561529	0.084379684	0.051875914	0.243052629	0.362269902	12.77075	2.88046	1.62657	6.98339	0.74948	0.48232	0.62712	0.85541	0.49767	0.51855
1138483	9	1	3	22.3995732	0.082625631	0.051220307	0.244937569	0.367679874	12.87925	2.96443	1.61314	7.1784	0.75545	0.48895	0.63412	0.85536	0.50469	0.52627
1138548	10	1	4	22.68796983	0.085455499	0.059509183	0.245429649	0.365081884	12.19308	2.87202	1.43601	6.13488	0.71969	0.46895	0.60635	0.84328	0.4805	0.48674
1138463	10	1	3	24.008903	0.075681804	0.049668007	0.185744065	0.2659449	9.20512	2.45428	1.52375	5.35445	0.68526	0.38498	0.52749	0.87906	0.35202	0.37658
1138444	10	1	4	23.07989974	0.085290628	0.054179982	0.24527789	0.35167257	12.7103	2.87579	1.57421	6.49082	0.73301	0.46697	0.60986	0.85406	0.47692	0.4942
1138363	10	1	2	22.45578045	0.081700056	0.049719004	0.238364085	0.351897131	12.59795	2.91755	1.64324	7.07772	0.75241	0.47682	0.62414	0.86081	0.48503	0.51123
1138556	10	1	4	22.55750586	0.097096325	0.065899318	0.28512971	0.405026622	14.4017	2.93657	1.4734	6.14614	0.72013	0.49418	0.62351	0.8251	0.53701	0.52583
1138378	10	1	5	22.85280367	0.074266808	0.054333318	0.191866976	0.264700587	9.04936	2.58348	1.36687	4.87179	0.65939	0.37244	0.50941	0.87318	0.33403	0.35084
1138440	10	1	4	22.63230899	0.074226955	0.052275346	0.206458716	0.299283212	10.12907	2.78145	1.41992	5.72513	0.70261	0.41659	0.56011	0.86802	0.38994	0.41152
1138441	10	1	8	23.29156945	0.080789757	0.090747381	0.186677729	0.246588454	5.35752	2.31066	0.89027	2.71731	0.46198	0.26832	0.36349	0.83548	0.20888	0.19702
1138371	10	1	8	23.19125499	0.085415794	0.095455474	0.203309354	0.270287733	6.06965	2.38023	0.89482	2.83156	0.47802	0.28909	0.38575	0.82242	0.2361	0.22019
1138507	10	1	5	23.55143877	0.075561021	0.055078002	0.194476331	0.252462302	9.18322	2.57377	1.37189	4.58372	0.64182	0.35593	0.48972	0.87521	0.31619	0.33127
1138336	11	1	7	23.30759578	0.080498286	0.066519691	0.192046754	0.259590393	8.09077	2.38572	1.21014	3.90246	0.59204	0.33809	0.46072	0.85923	0.29983	0.30202
1138490	11	1	8	23.23481445	0.082856492	0.086945238	0.202383398	0.278209596	6.76274	2.44258	0.95297	3.19983	0.52379	0.31652	0.42248	0.82966	0.26904	0.25587
1138473	11	1	6	22.67800962	0.07424037	0.047722131	0.210170748	0.326434444	10.80765	2.83095	1.55568	6.84032	0.74491	0.45565	0.60527	0.86893	0.44271	0.47355
1138372	11	1	3	22.49215685	0.078170696	0.049999409	0.231911614	0.355315748	12.04158	2.96673	1.56343	7.1064	0.75328	0.47957	0.62649	0.8597	0.4836	0.50865
1138425	11	1	5	23.15345804	0.071979457	0.05336814	0.196970886	0.285417421	9.36062	2.73649	1.34873	5.34809	0.68494	0.39867	0.53967	0.86962	0.36318	0.38231
1138491	11	1	8	23.81972113	0.086371303	0.097716269	0.194648504	0.257626652	5.36214	2.25362	0.8839	2.63648	0.45002	0.26826	0.35995	0.82415	0.21257	0.19733
1138479	11	1	4	22.51816031	0.099730193	0.067352274	0.280139937	0.40013652	14.06238	2.80898	1.48072	5.94095	0.71186	0.48672	0.6152	0.82398	0.52972	0.5174
1138396	11	1	5	22.69525503	0.09565006	0.060644134	0.282916616	0.414936205	14.73659	2.95783	1.57724	6.84215	0.74497	0.51375	0.64662	0.83113	0.56479	0.55986
1138569	11	1	7	22.57027953	0.088141076	0.074276378	0.220375978	0.305319503	9.32056	2.50026	1.18666	4.11059	0.60866	0.375	0.49669	0.83732	0.35433	0.34746
1138416	11	1	5	22.61533734	0.080727766	0.062958224	0.232072296	0.334829133	10.85763	2.87475	1.28224	5.31827	0.68346	0.43106	0.5654	0.84505	0.41921	0.42318
1138331	12	1	6	22.75468297	0.07764506	0.062161319	0.217455124	0.301798223	9.93698	2.80063	1.24909	4.85508	0.65842	0.39722	0.53053	0.85395	0.36923	0.37593
1138545	12	1	1	22.10263578	0.091325834	0.05801095	0.294182811	0.454051676	15.50291	3.22124	1.57429	7.827	0.77342	0.55345	0.68358	0.82771	0.62227	0.61097
1138370	12	1	5	22.55154761	0.076146613	0.053004857	0.206157399	0.298618706	10.11482	2.70737	1.4366	5.6338	0.69851	0.4142	0.55688	0.86715	0.38979	0.41024
1138343	12	1	7	22.65189448	0.083257829	0.073248108	0.234615657	0.321910496	10.08244	2.81794	1.13666	4.3948	0.62927	0.39557	0.51958	0.83431	0.37369	0.36656
1138499	12	1	5	22.68243881	0.084676928	0.061416888	0.245205884	0.341394746	11.95774	2.89578	1.37872	5.55865	0.69506	0.44114	0.57706	0.84572	0.43945	0.44518
1138543	12	1	7	22.82700069	0.079185117	0.069478788	0.201859304	0.278705147	8.33108	2.54921	1.1397	4.01137	0.60091	0.35458	0.47759	0.85045	0.31643	0.31555
1138410	12	1	3	22.4691419	0.077918079	0.052226794	0.231873363	0.344764631	11.80645	2.97586	1.49192	6.6013	0.73689	0.46429	0.60924	0.85842	0.46133	0.48247
1138493	12	1	4	22.44832352	0.08616672	0.053487281	0.26385679	0.391649491	13.92935	3.06217	1.61098	7.32229	0.75968	0.50685	0.64823	0.84709	0.53793	0.55149
1138394	12	1	1	22.44884805	0.073228198	0.043974664	0.223701018	0.346223358	11.95372	3.05485	1.66524	7.87325	0.7746	0.48386	0.63724	0.87093	0.48087	0.52013
1138335	12	1	4	22.62160996	0.08411363	0.053989543	0.26283187	0.39120603	13.7355	3.12472	1.55796	7.24596	0.75746	0.5054	0.64635	0.84638	0.53259	0.54511
1138386	13	1	5	23.11806341	0.080800714	0.06572823	0.219110481	0.300011351	9.80583	2.71174	1.22932	4.56442	0.64057	0.3874	0.51693	0.8497	0.36088	0.36329
1138353	13	1	1	22.46591254	0.08146146	0.051927433	0.254128312	0.381864373	13.31341	3.11961	1.56876	7.35381	0.76059	0.50095	0.64455	0.85147	0.52118	0.53936
1138536	13	1	7	22.70933863	0.087990463	0.087012889	0.247917096	0.324253304	9.69336	2.81755	1.01123	3.7265	0.57685	0.36994	0.48173	0.81602	0.34315	0.32453
1138322	13	1	6	22.48088538	0.080280049	0.065935554	0.19937857	0.269117248	8.58036	2.48354	1.21755	4.08152	0.60642	0.35102	0.47609	0.85739	0.31496	0.31773
1138415	13	1	8	23.32091471	0.084303688	0.091380881	0.191028736	0.243575601	5.69578	2.26596	0.92255	2.6655	0.45437	0.26297	0.35669	0.8358	0.20812	0.196
1138320	13	1	5	22.87529893	0.076355962	0.065810719	0.211823344	0.300454235	9.18257	2.77416	1.16024	4.56543	0.64064	0.38771	0.5172	0.84948	0.35434	0.35659
1138428	13	1	6	22.26995511	0.085435128	0.072796455	0.260492085	0.36245678	11.76728	3.049	1.17362	4.97904	0.6655	0.43905	0.56448	0.82481	0.43683	0.42513
1138326	13	1	2	22.24759194	0.087897645	0.058542275	0.255335221	0.355918808	12.98179	2.90492	1.50144	6.07969	0.7175	0.46192	0.60049	0.84668	0.47402	0.48304
1138345	13	1	6	22.47797826	0.085379724	0.068288626	0.242460922	0.336753703	11.13398	2.8398	1.25028	4.93133	0.66281	0.42183	0.55114	0.83724	0.41325	0.41009
1138524	13	1	2	22.61365794	0.079449171	0.047845288	0.230296932	0.329635669	12.21125	2.89867	1.66054	6.88962	0.7465	0.45865	0.60816	0.8681	0.45508	0.48617
1138429	14	1	5	23.18920603	0.084055144	0.061257845	0.224672295	0.302041254	10.71676	2.67292	1.37215	4.93065	0.66277	0.39948	0.53375	0.8551	0.38229	0.39039
1138408	14	1	6	23.26183228	0.075292176	0.066427183	0.18722015	0.256515506	7.60218	2.48658	1.13345	3.8616	0.58861	0.3345	0.45658	0.86018	0.28756	0.28976
1138405	14	1	6	22.88352349	0.081127746	0.061800079	0.214644624	0.290143239	9.94378	2.64576	1.31275	4.69487	0.64881	0.3849	0.5174	0.85727	0.35897	0.36644
1138489	14	1	2	22.78217904	0.098130293	0.067860838	0.282868841	0.409577068	14.11126	2.88258	1.44605	6.03554	0.71573	0.49455	0.62185	0.82115	0.53929	0.5241
1138519	14	1	6	22.83229539	0.070526569	0.053954599	0.199039722	0.297396423	9.36799	2.82219	1.30715	5.51198	0.69287	0.4107	0.55225	0.8661	0.37641	0.39479
1138559	14	1	4	22.66808743	0.077879357	0.049611975	0.226015463	0.330547267	11.7149	2.90212	1.56977	6.66265	0.73899	0.45564	0.60331	0.86526	0.44864	0.47573
1138462	14	1	2	22.12201227	0.077189626	0.043349884	0.258327959	0.410076715	14.25227	3.34667	1.78062	9.4597	0.80879	0.54461	0.69349	0.86063	0.58088	0.61509
1138531	14	1	5	22.16937104	0.069633103	0.044705494	0.206284002	0.305344747	10.69181	2.96244	1.5576	6.83014	0.74458	0.44053	0.59277	0.8777	0.41421	0.45075
1138395	14	1	2	22.33195559	0.080000221	0.048940519	0.248212054	0.37025769	13.19868	3.10264	1.63464	7.56546	0.7665	0.49628	0.64352	0.85846	0.51115	0.53733
1138508	14	1	4	22.31505158	0.073744662	0.042732809	0.233456791	0.364148265	12.68391	3.16574	1.72572	8.52151	0.78995	0.50389	0.65771	0.86969	0.51122	0.55291
1138356	15	1	5	22.39295881	0.08211391	0.05748075	0.245890776	0.3630721	12.28993	2.99451	1.42855	6.31641	0.72664	0.47123	0.6106	0.84673	0.47848	0.48836
1138393	15	1	6	22.5766959	0.074975145	0.0613416	0.224297474	0.317185517	10.32269	2.99162	1.22226	5.17081	0.67589	0.41584	0.55109	0.8514	0.38968	0.39687
1138355	15	1	3	22.30336985	0.08355127	0.052049797	0.247054104	0.354575765	12.96032	2.95692	1.60522	6.81224	0.74399	0.47442	0.61933	0.85669	0.48478	0.50595
1138460	15	1	5	22.19128807	0.081645454	0.055590096	0.238021282	0.33731478	11.98809	2.9153	1.46871	6.06789	0.71703	0.44945	0.59106	0.855	0.44633	0.46183
1138482	15	1	6	22.77706977	0.071703851	0.05954008	0.179500546	0.251361616	7.68418	2.50336	1.2043	4.22172	0.61698	0.34402	0.47253	0.86992	0.2952	0.30434
1138529	15	1	5	22.23598117	0.069749828	0.04733034	0.206488412	0.29668525	10.44626	2.96041	1.47368	6.26839	0.72484	0.42514	0.57389	0.87561	0.39405	0.42448
1138492	15	1	4	22.47553847	0.075748402	0.049742153	0.218259588	0.328969607	11.1513	2.88138	1.52282	6.6135	0.73731	0.45374	0.60126	0.86538	0.44266	0.46931
1138564	15	1	6	22.86180709	0.077963656	0.062891991	0.207569934	0.290845781	9.28354	2.66239	1.23964	4.62453	0.64441	0.38327	0.51471	0.85568	0.35177	0.35776
1138544	15	1	3	22.65067048	0.080866404	0.059928315	0.224070824	0.331163954	10.68607	2.77088	1.34939	5.526	0.69353	0.43372	0.57093	0.85014	0.42324	0.43192
1138411	15	1	3	22.28652491	0.078403625	0.04767666	0.233711302	0.349855235	12.39116	2.98087	1.64449	7.33808	0.76014	0.47927	0.62871	0.86438	0.48307	0.51372
1138572	16	1	4	22.1525652	0.091407891	0.063719324	0.26915547	0.387340791	13.43371	2.94455	1.43454	6.07886	0.71747	0.48186	0.61434	0.83221	0.50921	0.50517
1138456	16	1	6	22.56189711	0.084227506	0.073812899	0.212819581	0.295899773	8.75699	2.52672	1.14109	4.00878	0.6007	0.36525	0.48634	0.84043	0.33605	0.33036
1138447	16	1	6	22.37549751	0.084013091	0.064674431	0.232594002	0.322217674	10.84872	2.76854	1.29902	4.98215	0.66567	0.41405	0.54627	0.84566	0.40103	0.40363
1138521	16	1	5	22.25293482	0.07454262	0.055817	0.238014485	0.339682002	11.68087	3.193	1.33548	6.08564	0.71774	0.45138	0.59277	0.85416	0.43798	0.45256
1138359	16	1	5	22.27079552	0.074006136	0.05293113	0.211543408	0.309936082	10.35974	2.85846	1.39816	5.85546	0.70826	0.42665	0.57017	0.86476	0.40296	0.42349
1138458	16	1	2	22.36205176	0.085083847	0.055649183	0.260591042	0.369550908	13.4739	3.06276	1.52893	6.64072	0.73824	0.48139	0.62222	0.84814	0.49794	0.51048
1138436	16	1	4	22.46029835	0.075248814	0.051765799	0.218938529	0.324787288	10.96968	2.90953	1.45364	6.27417	0.72505	0.44492	0.59026	0.86326	0.42978	0.45243
1138566	16	1	4	22.16578473	0.082137218	0.052550858	0.246003889	0.353730827	12.79064	2.99504	1.563	6.73121	0.74131	0.47251	0.61695	0.8561	0.47985	0.49998
1138530	16	1	5	22.29954631	0.079593324	0.055631034	0.227788382	0.336083279	11.28793	2.8619	1.43074	6.04129	0.71596	0.4481	0.58966	0.85521	0.44123	0.45662
1138478	16	1	2	22.21444585	0.076407176	0.04527262	0.248977994	0.410816787	13.4677	3.25857	1.68771	9.07429	0.80147	0.54127	0.68826	0.85716	0.57495	0.60368
1138533	17	1	5	22.62207212	0.081699252	0.052092828	0.228124229	0.325040026	11.74614	2.79224	1.56834	6.23963	0.72374	0.44446	0.58946	0.86272	0.43923	0.46176
1138468	17	1	4	22.64163904	0.08811077	0.059114179	0.261425505	0.377216317	13.29854	2.96701	1.49052	6.38115	0.72904	0.48157	0.61878	0.84129	0.5033	0.50855
1138445	17	1	6	22.90235888	0.081425815	0.065949607	0.203776684	0.28126723	8.88867	2.50261	1.23467	4.26488	0.62012	0.36541	0.49243	0.85419	0.3342	0.33686
1138399	17	1	2	22.23025811	0.08101387	0.050115505	0.238721751	0.34906049	12.55231	2.94668	1.61654	6.96512	0.74891	0.47316	0.62016	0.86076	0.47868	0.50416
1138334	17	1	8	22.93842809	0.086425409	0.087366455	0.213529389	0.288317779	7.53213	2.47068	0.98923	3.3001	0.53489	0.32785	0.43515	0.8261	0.2879	0.27331
1138398	17	1	5	22.70856798	0.074168883	0.047370418	0.208899286	0.308570977	10.76367	2.81654	1.56572	6.514	0.73383	0.43781	0.58726	0.87309	0.41793	0.4493
1138364	17	1	5	22.17968164	0.086843743	0.054588556	0.250704795	0.369567011	13.05718	2.88685	1.59088	6.77005	0.7426	0.48364	0.62548	0.84976	0.50389	0.51855
1138518	17	1	6	22.5630648	0.074046504	0.06090893	0.209004373	0.301283237	9.41123	2.82261	1.21569	4.94645	0.66367	0.39941	0.53397	0.85575	0.36663	0.37488
1138554	17	1	4	22.17389696	0.079155085	0.04957541	0.238324645	0.353194462	12.50814	3.01086	1.59666	7.12439	0.75383	0.47841	0.62583	0.86077	0.48336	0.50957
1138457	17	1	4	22.43432557	0.102653379	0.069757819	0.308408535	0.426204765	15.63487	3.00437	1.47157	6.10978	0.7187	0.50614	0.63034	0.81464	0.5646	0.54212
1138555	18	1	3	22.13542684	0.084340384	0.050481036	0.25326761	0.367883246	13.52157	3.00292	1.67073	7.28755	0.75867	0.49072	0.6366	0.85648	0.50988	0.53317
1138432	18	1	6	22.63148329	0.079679455	0.064196506	0.214748866	0.298517528	9.65246	2.69516	1.24118	4.65006	0.64602	0.38907	0.52	0.85207	0.36158	0.36584
1138568	18	1	9	23.20224771	0.088209936	0.116586601	0.201073279	0.258762015	3.93413	2.27949	0.7566	2.21948	0.37878	0.23206	0.30807	0.80339	0.16046	0.14336
1138480	18	1	5	22.82117498	0.08148959	0.060454701	0.205075711	0.287473275	9.51866	2.51659	1.34794	4.75518	0.65249	0.38487	0.51846	0.85969	0.35972	0.36899
1138523	18	1	2	22.12622143	0.091101974	0.051605147	0.277376969	0.430345331	15.12618	3.04469	1.76537	8.33919	0.78585	0.54556	0.68438	0.84287	0.607	0.61625
1138503	18	1	4	22.42037931	0.084305771	0.047503208	0.260636492	0.412803746	14.2601	3.09156	1.77474	8.69002	0.7936	0.53843	0.68313	0.85298	0.58344	0.60654
1138512	18	1	2	22.82262913	0.094198046	0.054654806	0.259561168	0.37141144	13.87611	2.75548	1.72351	6.79559	0.74344	0.48527	0.62696	0.84929	0.51782	0.53243
1138558	18	1	1	22.62216039	0.085041044	0.047877009	0.243150301	0.360876464	13.20296	2.85921	1.77624	7.53757	0.76574	0.48957	0.63838	0.86195	0.5087	0.53871
1138401	18	1	5	22.61502051	0.080243605	0.057902545	0.209289928	0.306293891	9.97689	2.60818	1.38584	5.28982	0.68203	0.41159	0.54967	0.85864	0.39254	0.40527
1138541	18	1	7	22.79591625	0.085524873	0.080923326	0.206286396	0.288652456	7.70585	2.412	1.05686	3.56699	0.56207	0.3417	0.45502	0.83371	0.30631	0.29555
1138552	19	1	6	22.33094718	0.085767876	0.064514713	0.213202597	0.300684228	9.7714	2.48581	1.32943	4.66071	0.64669	0.3908	0.52162	0.85112	0.37324	0.37715
1138375	19	1	1	22.46527787	0.091475385	0.052537361	0.282873644	0.424032808	15.3777	3.09235	1.74115	8.07107	0.77952	0.53813	0.67696	0.84247	0.5957	0.60452
1138472	19	1	3	22.73246985	0.082721268	0.051408886	0.233483595	0.335394039	12.17698	2.82253	1.60909	6.52405	0.73419	0.45662	0.60245	0.86157	0.45779	0.48142
1138348	19	1	5	22.54037299	0.081100546	0.062733757	0.227794001	0.326918967	10.63829	2.80879	1.29277	5.21121	0.678	0.42322	0.55754	0.84721	0.40908	0.41394
1138330	19	1	2	22.42490282	0.082570901	0.047605958	0.236068389	0.358690977	12.70634	2.85898	1.73447	7.53458	0.76566	0.48804	0.63723	0.86279	0.50251	0.53312
1138332	19	1	1	22.31462884	0.088696555	0.048996108	0.261456495	0.392787149	14.33564	2.94776	1.81028	8.0167	0.77819	0.51724	0.66269	0.85413	0.55699	0.58054
1138526	19	1	5	22.42857343	0.082650845	0.05681892	0.241624348	0.356301051	12.1216	2.92343	1.45464	6.27082	0.72493	0.46594	0.60615	0.84914	0.47155	0.48337
1138571	19	1	1	22.31048423	0.082026736	0.047685513	0.248269066	0.38359343	13.40866	3.02668	1.72016	8.04423	0.77886	0.51149	0.659	0.85798	0.53728	0.56494
1138362	19	1	6	22.5455767	0.077165892	0.054296394	0.210076544	0.309761143	10.26159	2.7224	1.4212	5.705	0.70172	0.4234	0.56547	0.86287	0.40355	0.42192
1138381	19	1	5	22.60220676	0.10393771	0.069432047	0.312601179	0.445139772	15.97037	3.00758	1.49697	6.41116	0.73014	0.52375	0.64607	0.81108	0.59485	0.56699
1138357	20	1	1	22.6768772	0.081036597	0.047258638	0.237621537	0.364540931	12.77289	2.93227	1.71475	7.71374	0.77048	0.49443	0.64367	0.86224	0.50958	0.54039
1138549	20	1	6	22.61273857	0.0849759	0.05808109	0.2342688	0.338724112	11.64705	2.75689	1.46306	5.83192	0.70726	0.44552	0.58467	0.85109	0.44608	0.45734
1138329	20	1	6	22.63599281	0.080048797	0.056303244	0.218656765	0.325620612	10.69103	2.73154	1.42174	5.78334	0.70516	0.43579	0.57648	0.85652	0.42486	0.43963
1138459	20	1	4	22.40036056	0.085060313	0.055390747	0.230722976	0.340303839	11.70672	2.71246	1.53564	6.14369	0.72003	0.45293	0.59475	0.85466	0.45656	0.47241
1138392	20	1	5	22.83945619	0.082876896	0.054910081	0.22194343	0.33315357	11.14067	2.67799	1.50932	6.06726	0.717	0.44666	0.58891	0.85689	0.4443	0.46132
1138495	20	1	5	22.79431683	0.08828518	0.054807343	0.236322609	0.339367072	12.23003	2.67681	1.61083	6.192	0.72191	0.45324	0.59564	0.85571	0.46199	0.47917
1138337	20	1	5	22.70443696	0.101726395	0.063584274	0.262065344	0.361477765	13.43455	2.57618	1.59987	5.68502	0.70082	0.45691	0.59063	0.8381	0.48847	0.48878
1138550	20	1	6	22.90471598	0.072238656	0.051243553	0.179073837	0.262706523	8.50962	2.47892	1.40971	5.12663	0.67356	0.3774	0.51756	0.87771	0.33726	0.35854
1138387	20	1	5	22.8404108	0.088998934	0.053688409	0.248904379	0.364210473	13.12538	2.79671	1.65769	6.78378	0.74306	0.48035	0.6233	0.85223	0.50224	0.51944
1138360	20	1	3	22.80126275	0.09112396	0.052489233	0.256978848	0.383350954	13.81477	2.8201	1.73605	7.30342	0.75914	0.50117	0.64413	0.85029	0.53671	0.55397
1138470	21	1	5	22.90698201	0.075474043	0.045826263	0.192033631	0.287224513	9.95835	2.54437	1.64696	6.26768	0.72481	0.41829	0.56794	0.87976	0.39386	0.42756
1138352	21	1	5	22.49763482	0.11774815	0.072493479	0.323624806	0.464784	16.87807	2.74845	1.62426	6.41139	0.73015	0.53519	0.65262	0.80209	0.6355	0.59528
1138466	21	1	2	22.57213903	0.084457047	0.044902993	0.230913848	0.362290605	12.74281	2.7341	1.88088	8.0683	0.77945	0.49738	0.64911	0.86646	0.51874	0.55603
1138433	21	1	6	23.12567554	0.084410066	0.057321045	0.205921746	0.308563462	9.9996	2.43954	1.47258	5.38307	0.68667	0.41536	0.55419	0.85892	0.40405	0.41787
1138388	21	1	3	22.62543763	0.105437406	0.063516279	0.285277201	0.418964868	14.9825	2.70565	1.66001	6.59618	0.73671	0.51172	0.64176	0.82581	0.57724	0.56615
1138442	21	1	2	22.28140368	0.095214892	0.052396028	0.259717341	0.413637411	14.15203	2.7277	1.81722	7.89444	0.77514	0.52916	0.66936	0.84464	0.58699	0.59877
1138539	21	1	2	22.26801618	0.089514498	0.043492446	0.267528997	0.438715678	15.28308	2.98867	2.05816	10.08717	0.81961	0.56915	0.71388	0.85559	0.64092	0.66874
1138350	21	1	4	22.45517107	0.097131119	0.052811841	0.282481338	0.442213006	15.55294	2.90825	1.83919	8.37337	0.78663	0.55346	0.6896	0.83866	0.62988	0.63306
1138391	21	1	2	22.63198042	0.087697464	0.051208812	0.246110848	0.38793923	13.15367	2.80636	1.71255	7.57563	0.76678	0.50813	0.65194	0.85145	0.54181	0.56098
1138354	21	1	1	22.60063069	0.090799566	0.047469395	0.253769536	0.398730384	14.11122	2.79483	1.9128	8.39974	0.78723	0.52585	0.67216	0.85557	0.57341	0.59984
1138517	22	1	1	22.54612886	0.0989666	0.052246212	0.282316739	0.430841472	15.67305	2.85265	1.89423	8.24637	0.7837	0.54471	0.68291	0.8417	0.61806	0.62588
1138514	22	1	6	22.71903944	0.092582021	0.068699245	0.238162148	0.345181794	11.12309	2.57244	1.34764	5.02454	0.66802	0.42976	0.55886	0.83465	0.43539	0.4307
1138323	22	1	6	23.0120815	0.084943915	0.07069144	0.220281765	0.305316041	9.54552	2.59326	1.20162	4.319	0.62399	0.38263	0.50776	0.84191	0.36009	0.35678
1138376	22	1	6	23.0334141	0.074926433	0.059637762	0.183834662	0.261493565	8.06336	2.45354	1.25636	4.3847	0.62858	0.3562	0.48667	0.8672	0.31452	0.32409
1138484	22	1	7	22.5190788	0.105781157	0.079697559	0.259602228	0.353981088	11.83762	2.45414	1.32728	4.44155	0.63246	0.4165	0.53593	0.81749	0.43566	0.41708
1138366	22	1	2	22.47459785	0.081768896	0.044925031	0.234584849	0.35691362	12.85334	2.86888	1.82012	7.94465	0.7764	0.49217	0.64415	0.86742	0.50674	0.54406
1138563	22	1	4	22.71985515	0.064611179	0.043094625	0.172337388	0.275624812	8.61523	2.6673	1.49929	6.3958	0.72958	0.41188	0.56345	0.88611	0.36841	0.40537
1138419	22	1	5	22.753029	0.099649415	0.073190873	0.273236521	0.397825276	13.06108	2.74198	1.3615	5.43545	0.68922	0.47302	0.59678	0.81589	0.50875	0.48917
1138450	22	1	5	22.77096673	0.096053825	0.07204555	0.289370119	0.399873688	13.99981	3.01258	1.33324	5.55029	0.69467	0.47721	0.60179	0.81709	0.50953	0.4911
1138455	22	1	6	23.10315077	0.078363264	0.069425784	0.192271892	0.270446233	7.72827	2.4536	1.12873	3.89547	0.59146	0.34481	0.46649	0.85275	0.30341	0.30277
1138340	23	1	7	23.28510413	0.077045514	0.065257289	0.190483267	0.267826255	7.98509	2.47235	1.18064	4.10416	0.60816	0.35099	0.47655	0.85857	0.31009	0.31351
1138412	23	1	6	23.13045991	0.089523141	0.068864628	0.224191868	0.312884951	10.14597	2.50429	1.29999	4.54348	0.63922	0.39495	0.5225	0.84236	0.38362	0.38174
1138453	23	1	5	23.03978142	0.082663168	0.061266295	0.214336069	0.308258434	10.04006	2.59288	1.34924	5.03145	0.6684	0.40631	0.54107	0.85361	0.38905	0.39691
1138327	23	1	1	22.64200982	0.078740589	0.042112601	0.222077224	0.36209634	12.263	2.82037	1.86976	8.59829	0.79163	0.5033	0.65788	0.87108	0.51792	0.56214
1138347	23	1	6	22.74057211	0.0857704	0.056860945	0.219407514	0.334446127	10.90917	2.55808	1.50842	5.88183	0.70938	0.44375	0.58406	0.85378	0.44482	0.45848
1138368	23	1	2	22.52386802	0.076855409	0.043151373	0.232176559	0.362101374	12.68967	3.02095	1.78107	8.39142	0.78704	0.50103	0.65454	0.86936	0.51187	0.55296
1138505	23	1	1	22.55494687	0.093158256	0.055538321	0.257203991	0.405725798	13.60474	2.76094	1.67737	7.30533	0.75919	0.51562	0.65386	0.84106	0.56296	0.56977
1138344	23	1	5	22.85833018	0.083464737	0.058592769	0.228369171	0.351747129	11.18146	2.73612	1.42449	6.00325	0.71442	0.45764	0.59624	0.8475	0.46094	0.47018
1138528	23	1	4	22.63288338	0.084864188	0.047503849	0.238556117	0.35801182	12.95755	2.81103	1.78647	7.53648	0.76571	0.48761	0.63692	0.86309	0.50541	0.53655
1138496	23	1	2	22.58032264	0.085038118	0.047361226	0.223681249	0.343911658	12.08628	2.63036	1.79552	7.26146	0.75791	0.47409	0.62401	0.86603	0.48581	0.51817
1138397	24	1	2	22.45218011	0.089640973	0.047197364	0.24105829	0.386994482	13.3294	2.68915	1.89928	8.19949	0.7826	0.51568	0.66336	0.85816	0.55552	0.58452
1138501	24	1	2	22.66271032	0.092658636	0.053842243	0.230969428	0.33414096	12.18029	2.49269	1.72093	6.20593	0.72245	0.45	0.59335	0.85824	0.46418	0.48377
1138406	24	1	5	22.52410371	0.079443514	0.047979145	0.213247402	0.319811473	11.17467	2.68426	1.65579	6.66564	0.7391	0.44823	0.59744	0.86989	0.44052	0.47137
1138454	24	1	7	22.73024878	0.088173521	0.064889289	0.215440352	0.311118798	9.96443	2.44337	1.35883	4.79461	0.65485	0.40155	0.53288	0.84805	0.39089	0.39392
1138488	24	1	6	22.80297486	0.083835549	0.06614324	0.193758343	0.272627407	8.3646	2.31117	1.26748	4.12177	0.60951	0.35476	0.48022	0.8562	0.32494	0.32752
1138365	24	1	5	22.78548951	0.085676037	0.064317809	0.223443549	0.327190679	10.40187	2.60801	1.33207	5.08709	0.67144	0.42012	0.55291	0.84496	0.41186	0.4146
1138485	24	1	5	22.89487461	0.098261569	0.06622341	0.245488018	0.335961903	12.0374	2.49831	1.48379	5.07316	0.67068	0.42533	0.55657	0.84026	0.4384	0.43788
1138567	24	1	3	22.35091222	0.092249288	0.054675521	0.267864629	0.4144733	14.2943	2.9037	1.68721	7.5806	0.76692	0.52529	0.66338	0.84076	0.57672	0.58332
1138477	24	1	1	22.2329348	0.094196023	0.057117471	0.272215083	0.438346667	14.389	2.88988	1.64916	7.67448	0.76944	0.5416	0.67468	0.83218	0.60681	0.60214
1138497	24	1	6	22.65346591	0.08931188	0.074689363	0.221554607	0.323524545	9.39682	2.48068	1.19578	4.3316	0.62488	0.39432	0.51709	0.83201	0.38113	0.37224
1138475	25	1	3	22.41612986	0.091247806	0.048746512	0.268999088	0.408141439	14.91521	2.94801	1.87188	8.37273	0.78662	0.5317	0.67581	0.85172	0.58383	0.60523
1138349	25	1	5	22.83036771	0.086610465	0.059556613	0.244873102	0.357181538	12.20114	2.82729	1.45425	5.99734	0.71418	0.46104	0.59862	0.84491	0.47078	0.47792
1138546	25	1	6	23.50232112	0.094247637	0.068640464	0.233421885	0.315377916	10.91117	2.47669	1.37306	4.59464	0.64251	0.39816	0.52611	0.84202	0.39525	0.39342
1138438	25	1	6	22.72511283	0.075259318	0.054675821	0.203660155	0.307561504	9.7624	2.70611	1.37646	5.62518	0.69812	0.42017	0.56171	0.86282	0.39627	0.41387
1138342	25	1	5	22.41819261	0.085526802	0.052876538	0.26907681	0.411319831	14.27803	3.14611	1.61748	7.77887	0.77218	0.5261	0.66613	0.84429	0.56709	0.57805
1138551	25	1	2	22.75182811	0.08639526	0.0547731	0.241896839	0.36520081	12.49231	2.79989	1.57733	6.66752	0.73916	0.47902	0.62088	0.85037	0.49635	0.51116
1138452	25	1	6	22.70222401	0.082136601	0.063624907	0.210010729	0.301043952	9.52362	2.55685	1.29095	4.73154	0.65105	0.39316	0.52491	0.8522	0.37076	0.37571
1138504	25	1	5	22.2475312	0.084846248	0.046529766	0.267527017	0.424040774	14.79249	3.15308	1.82348	9.11332	0.80224	0.55032	0.69447	0.85268	0.60339	0.62642
1138525	25	1	2	22.05294986	0.083961009	0.047699359	0.242920152	0.376991933	13.16371	2.89325	1.76021	7.9035	0.77537	0.5053	0.6533	0.85919	0.53075	0.55941
1138570	25	1	2	22.17653131	0.084541228	0.045280956	0.263697296	0.41897281	14.67539	3.11916	1.86704	9.25274	0.80493	0.54845	0.6944	0.85573	0.59936	0.62692
1138351	26	1	4	21.85299461	0.083578856	0.046412246	0.25034233	0.376309396	13.72247	2.99528	1.80079	8.10798	0.78041	0.5074	0.65671	0.86141	0.53303	0.56494
1138557	26	1	5	22.53682951	0.098159594	0.064508201	0.275476219	0.399871892	14.00414	2.80641	1.52166	6.19878	0.72217	0.49213	0.62305	0.82832	0.53542	0.5275
1138471	26	1	4	22.73186991	0.075244489	0.042988178	0.198325489	0.299696768	10.61049	2.63575	1.75035	6.97161	0.74911	0.43852	0.59238	0.8814	0.41998	0.46104
1138502	26	1	2	22.46879883	0.076592306	0.046444335	0.202777772	0.314765379	10.58593	2.6475	1.64912	6.77726	0.74284	0.44645	0.59717	0.8732	0.43341	0.46726
1138494	26	1	5	22.43415411	0.081975999	0.055265421	0.223613936	0.338921942	11.16933	2.7278	1.48331	6.13262	0.7196	0.4518	0.59374	0.85513	0.45013	0.46614
1138506	26	1	2	22.35230777	0.089991969	0.055711282	0.262223668	0.416222426	13.76197	2.91386	1.61533	7.47106	0.7639	0.52478	0.66177	0.83874	0.57261	0.57665
1138431	26	1	2	22.18320654	0.073067853	0.036543829	0.217451218	0.364701468	12.3154	2.97602	1.99946	9.97984	0.81785	0.51806	0.67825	0.88018	0.52952	0.59004
1138418	26	1	5	22.70439411	0.09189442	0.060539223	0.238224257	0.344147276	11.91531	2.59237	1.51793	5.6847	0.70081	0.44582	0.5826	0.84636	0.45731	0.46432
1138437	26	1	6	22.68870986	0.08084109	0.057912412	0.208000011	0.308537368	9.9224	2.57295	1.39592	5.32766	0.68393	0.41402	0.55224	0.85811	0.39667	0.40938
1138407	26	1	2	22.68309159	0.076976662	0.044572808	0.223963283	0.365689929	12.05958	2.9095	1.72699	8.20433	0.78271	0.50134	0.6532	0.86637	0.51296	0.54999
1138478	27	2	2	22.52940877	0.083294205	0.044535878	0.249060974	0.41089583	13.82184	2.99014	1.87027	9.22618	0.80442	0.54287	0.69054	0.85842	0.58802	0.61928
1138566	27	2	4	22.41165952	0.082299736	0.049045576	0.216764807	0.317191747	11.39332	2.63385	1.67803	6.46729	0.73217	0.44309	0.59108	0.86884	0.43801	0.46685
1138563	27	2	5	22.86102378	0.071155167	0.047624709	0.193131972	0.29553928	9.67165	2.71424	1.49408	6.20559	0.72244	0.42321	0.57155	0.87543	0.3937	0.42364
1138501	27	2	1	22.19215724	0.097478423	0.056143805	0.270376121	0.385648703	14.50732	2.7737	1.73623	6.86894	0.74584	0.49574	0.63515	0.8441	0.53897	0.54856
1138529	27	2	3	22.26895615	0.070782872	0.039859989	0.198996747	0.304383074	10.78512	2.81137	1.77579	7.63631	0.76842	0.45085	0.60853	0.88528	0.42915	0.47788
1138503	27	2	3	22.18493438	0.084559349	0.042951588	0.263955978	0.432623471	14.92457	3.12155	1.96871	10.07235	0.81937	0.56505	0.7112	0.85757	0.62604	0.65678
1139378	27	2	2	22.05769547	0.088531223	0.054022838	0.26707661	0.440549367	14.16356	3.01675	1.63877	8.15487	0.78154	0.54962	0.68498	0.83692	0.61043	0.61143
1138504	27	2	4	22.18257163	0.080970101	0.044087637	0.243375702	0.391313107	13.43258	3.00575	1.83657	8.8758	0.79748	0.52622	0.67649	0.8626	0.55754	0.59332
1138425	27	2	5	22.36813785	0.070766003	0.046224472	0.216892414	0.328748089	11.22174	3.06492	1.53092	7.11199	0.75345	0.46138	0.61261	0.87075	0.44512	0.47891
1138486	27	2	6	22.81086138	0.091024573	0.060353083	0.236476811	0.327346243	11.79428	2.59794	1.5082	5.42385	0.68866	0.4288	0.56548	0.85041	0.43232	0.4409
1138392	28	2	3	22.53926643	0.078417579	0.049253925	0.226566755	0.355391446	11.80532	2.88923	1.59211	7.2155	0.75656	0.48126	0.62892	0.86084	0.48633	0.51303
1138556	28	2	4	22.4439789	0.093445021	0.062453177	0.267561185	0.402390998	13.54615	2.8633	1.49624	6.44308	0.73129	0.49859	0.63108	0.83091	0.53786	0.53278
1138457	28	2	4	22.38347919	0.1005262	0.062983036	0.299406557	0.432704776	15.68714	2.97839	1.59608	6.87018	0.74588	0.52513	0.65409	0.82382	0.59097	0.57713
1138406	28	2	6	22.32157729	0.079863933	0.050660429	0.240278838	0.362458614	12.54524	3.0086	1.57646	7.15467	0.75474	0.48511	0.63108	0.85726	0.49455	0.51768
1138447	28	2	6	22.61073866	0.086611206	0.065029017	0.238787103	0.341746568	11.28877	2.757	1.33189	5.25529	0.68027	0.43387	0.56635	0.84056	0.43214	0.43267
1138551	28	2	3	22.3240839	0.084586517	0.050476205	0.247059371	0.377721397	13.1594	2.92079	1.67577	7.48316	0.76424	0.50009	0.64537	0.85458	0.52445	0.54656
1138413	28	2	1	22.26350502	0.101379129	0.063585746	0.300424371	0.456756788	15.72205	2.96337	1.59437	7.18332	0.7556	0.54505	0.67037	0.81801	0.62512	0.60254
1138505	28	2	2	22.3642863	0.086506882	0.055015519	0.260874397	0.41821327	13.61119	3.01565	1.57241	7.60173	0.76749	0.52797	0.66534	0.83948	0.57213	0.57705
1138344	28	2	5	22.82064421	0.078498693	0.059922828	0.217749322	0.320511699	10.21262	2.77392	1.31	5.34874	0.68498	0.42249	0.55933	0.85258	0.40423	0.41341
1138568	28	2	9	23.24046573	0.086135606	0.100742357	0.1926526	0.254211494	4.93034	2.23662	0.85501	2.52338	0.43236	0.25759	0.34571	0.82204	0.19821	0.1828
1138559	29	2	5	22.79140479	0.082538404	0.053421463	0.224058745	0.327390761	11.40291	2.7146	1.54504	6.12845	0.71943	0.44396	0.58764	0.86029	0.43994	0.45993
1138561	29	2	5	22.66162943	0.078092071	0.055177998	0.209605215	0.312080083	10.1822	2.68408	1.41528	5.65588	0.69951	0.42392	0.5652	0.86111	0.40568	0.4226
1138502	29	2	2	22.27290145	0.077356289	0.044828991	0.218824403	0.352810603	11.74082	2.82879	1.72559	7.87014	0.77452	0.4884	0.64066	0.86834	0.49424	0.53153
1138458	29	2	2	22.34081631	0.089353226	0.050082133	0.263836165	0.403764552	14.39609	2.95273	1.78413	8.06205	0.7793	0.525	0.66836	0.8503	0.57057	0.58954
1138450	29	2	4	22.34556444	0.093711727	0.062618183	0.275243092	0.39819763	14.00124	2.93713	1.49656	6.35914	0.72823	0.49435	0.62703	0.83155	0.53174	0.52728
1138542	29	2	6	22.75019107	0.089094232	0.076049649	0.227688338	0.321411265	9.6201	2.55559	1.17153	4.22633	0.61732	0.38919	0.51056	0.83079	0.37367	0.36371
1138481	29	2	5	22.79206596	0.084084975	0.058818162	0.203605935	0.287892283	9.69794	2.42143	1.42958	4.89462	0.66071	0.38904	0.52441	0.86174	0.36928	0.38094
1138544	29	2	4	22.98861491	0.090553978	0.066999388	0.241469345	0.341375129	11.41038	2.66658	1.35156	5.0952	0.67187	0.42935	0.55998	0.83791	0.43185	0.42977
1138391	29	2	2	22.80626557	0.079737498	0.048444687	0.227581799	0.343563946	11.99994	2.85414	1.64595	7.09188	0.75284	0.47136	0.62017	0.86442	0.47379	0.50314
1138485	29	2	4	22.86597728	0.095560856	0.063267366	0.246824437	0.332759736	12.30516	2.5829	1.51043	5.25958	0.68049	0.42824	0.56222	0.8451	0.43845	0.44235
1138401	30	2	6	23.21836534	0.075069247	0.060362549	0.190371276	0.269033956	8.38879	2.53594	1.24364	4.45697	0.6335	0.36358	0.49461	0.86438	0.32343	0.33233
1138424	30	2	6	22.69935561	0.084698205	0.069808909	0.215781606	0.305999535	9.35393	2.54765	1.21329	4.38339	0.62849	0.38528	0.51134	0.84288	0.36334	0.36091
1138463	30	2	3	22.70068586	0.082792791	0.050220347	0.225950385	0.32057256	11.8467	2.72911	1.64859	6.38332	0.72912	0.44398	0.59083	0.86641	0.44012	0.46656
1138319	30	2	8	23.15459302	0.0891569	0.099150313	0.208958002	0.281106853	6.18872	2.34371	0.89921	2.83516	0.47851	0.29507	0.39068	0.81468	0.24643	0.22781
1138523	30	2	1	22.26793525	0.088066073	0.049107256	0.264710722	0.404107637	14.49456	3.00582	1.79334	8.22908	0.78329	0.52732	0.67154	0.85185	0.57198	0.59314
1138395	30	2	1	22.25816441	0.086538722	0.050680407	0.263563344	0.3994039	14.20731	3.04561	1.70754	7.88083	0.7748	0.5198	0.66305	0.85013	0.5581	0.57639
1138370	30	2	4	22.61795398	0.078600698	0.05300251	0.201455855	0.293372583	9.93113	2.56303	1.48296	5.53507	0.69396	0.40842	0.55064	0.86832	0.38607	0.4066
1138378	30	2	5	22.66539468	0.092174711	0.064834894	0.248650404	0.328385527	12.12252	2.6976	1.42168	5.06495	0.67024	0.42029	0.55262	0.84397	0.42216	0.42418
1138498	30	2	5	23.00218235	0.079432725	0.063927805	0.208650445	0.302775319	9.30356	2.62676	1.24254	4.73621	0.65134	0.39442	0.52603	0.85137	0.36813	0.37259
1138533	30	2	4	22.71482326	0.088602502	0.055399469	0.239402603	0.338153428	12.36831	2.70198	1.59934	6.10391	0.71846	0.45072	0.59253	0.8551	0.45896	0.47514
1138426	31	2	3	22.6339915	0.08151774	0.051344751	0.247785156	0.370227618	12.99334	3.03965	1.58765	7.21062	0.75641	0.49113	0.63604	0.85466	0.50626	0.52721
1138412	31	2	5	22.7305085	0.084528518	0.068372147	0.214707446	0.29986555	9.42637	2.54006	1.2363	4.38579	0.62865	0.38148	0.50836	0.8463	0.35855	0.358
1138557	31	2	4	22.55953489	0.096863278	0.068052677	0.269396769	0.397223448	13.23307	2.78121	1.42336	5.837	0.70747	0.48258	0.61067	0.82358	0.51895	0.50638
1138492	31	2	2	22.31806298	0.076647463	0.046952455	0.218244393	0.341221711	11.46532	2.84738	1.63245	7.26739	0.75809	0.47231	0.62271	0.86719	0.47007	0.50262
1138537	31	2	1	21.95086921	0.087338514	0.052868313	0.267724744	0.431280722	14.27019	3.06537	1.652	8.15764	0.7816	0.54385	0.68145	0.84057	0.59869	0.60479
1138327	31	2	2	22.62321612	0.066886359	0.038572959	0.186004295	0.298876594	9.97842	2.7809	1.73402	7.74834	0.77139	0.4481	0.607	0.88832	0.41901	0.47005
1138322	31	2	6	22.22766026	0.0931238	0.070209024	0.248495893	0.340868454	11.6138	2.66845	1.32638	4.85505	0.65841	0.42214	0.54978	0.83362	0.4255	0.41945
1138482	31	2	5	22.53053825	0.071323842	0.052882481	0.182414799	0.271830593	8.50959	2.55756	1.34872	5.14028	0.67428	0.38423	0.52398	0.87341	0.34405	0.36325
1138434	31	2	5	22.64426541	0.094460659	0.059808045	0.260617397	0.361661406	13.43467	2.759	1.5794	6.04704	0.71619	0.46496	0.60218	0.84357	0.48873	0.49508
1138524	31	2	3	22.62238955	0.082188947	0.048835073	0.227610719	0.326494082	12.06069	2.76936	1.68299	6.68565	0.73977	0.45322	0.60166	0.86725	0.45186	0.4811
1138325	32	2	6	22.84124426	0.078995567	0.061281888	0.206847713	0.284761983	9.4425	2.61847	1.28905	4.64676	0.64581	0.3799	0.51228	0.85927	0.34944	0.35753
1138508	32	2	5	22.17366374	0.073649629	0.041722069	0.227058904	0.373871567	12.39731	3.08296	1.76524	8.961	0.79922	0.51523	0.66938	0.86967	0.5281	0.57183
1138431	32	2	2	21.90808103	0.071434459	0.036386543	0.222667603	0.379187477	12.57878	3.11709	1.96321	10.42109	0.82489	0.53176	0.69087	0.8781	0.54831	0.60806
1138333	32	2	4	22.42165634	0.093106043	0.057956349	0.271940643	0.398814429	14.24505	2.92076	1.60649	6.88129	0.74623	0.50434	0.64107	0.83861	0.54567	0.54923
1138375	32	2	1	22.20806945	0.086913817	0.047080907	0.275498607	0.427521812	15.29838	3.16979	1.84605	9.08058	0.8016	0.55223	0.69541	0.85112	0.60997	0.63081
1138386	32	2	6	23.02967509	0.086331598	0.064391981	0.241448764	0.342298606	11.50099	2.79676	1.34072	5.31586	0.68334	0.43578	0.56887	0.84132	0.43441	0.43576
1138357	32	2	1	22.61516484	0.08348228	0.050262481	0.254003072	0.385712766	13.55323	3.0426	1.66093	7.67397	0.76943	0.50804	0.65292	0.85339	0.53487	0.55626
1138351	32	2	3	22.53709717	0.076732544	0.04472885	0.207395441	0.302821031	11.04014	2.70284	1.7155	6.77015	0.7426	0.43779	0.58987	0.87817	0.42158	0.45891
1138571	32	2	2	22.23089449	0.085781694	0.048539984	0.265135137	0.414955983	14.48538	3.09081	1.76724	8.54875	0.79055	0.53821	0.68171	0.85084	0.58574	0.60586
1138539	32	2	2	22.05037866	0.080622788	0.04329995	0.253705579	0.40497972	14.11725	3.14682	1.86196	9.35289	0.80682	0.54019	0.68973	0.86158	0.57904	0.61469
1138369	33	2	5	22.19941731	0.09087343	0.063095413	0.234413937	0.330773812	11.39023	2.57957	1.44025	5.24244	0.67961	0.42652	0.56061	0.84581	0.42879	0.43303
1138404	33	2	9	23.11356853	0.088900532	0.109731194	0.197274947	0.257267226	4.4194	2.21905	0.81017	2.34452	0.40201	0.24354	0.32475	0.81127	0.17996	0.16291
1138441	33	2	8	23.03654107	0.082905276	0.087256802	0.186525159	0.250988452	5.78204	2.24986	0.95013	2.87643	0.48406	0.28152	0.3812	0.83786	0.22899	0.21781
1138493	33	2	4	22.42452028	0.087488295	0.050777175	0.251526367	0.369987663	13.5134	2.87497	1.72298	7.2865	0.75864	0.4921	0.63758	0.8556	0.51693	0.53954
1138350	33	2	4	22.06307881	0.090004803	0.052371128	0.281006103	0.424484394	15.22345	3.12212	1.7186	8.10531	0.78035	0.53887	0.67779	0.84266	0.59455	0.6036
1138346	33	2	1	21.92190628	0.100726611	0.052962961	0.307394609	0.473377228	17.17644	3.05177	1.90183	8.93789	0.79875	0.57949	0.71055	0.83281	0.67991	0.67184
1138419	33	2	6	22.08007998	0.089077724	0.063497867	0.254038897	0.379929768	12.45566	2.85188	1.40285	5.98335	0.7136	0.47519	0.60829	0.83415	0.49557	0.49321
1138454	33	2	7	22.38943755	0.088353716	0.067205974	0.250842758	0.370133248	11.86412	2.83907	1.31467	5.50745	0.69266	0.45807	0.58827	0.83092	0.46921	0.46311
1138443	33	2	2	22.12172917	0.066491476	0.035582284	0.194145114	0.32238366	10.75014	2.91985	1.86867	9.06023	0.8012	0.47936	0.6423	0.88894	0.46121	0.52321
1138397	33	2	1	22.27720378	0.086772729	0.05061568	0.261086852	0.423153362	14.07455	3.00886	1.71434	8.36012	0.78633	0.54124	0.68186	0.84585	0.59286	0.60613
1138418	34	2	6	22.68444341	0.095724554	0.071362158	0.261107677	0.367600926	12.35923	2.7277	1.34139	5.1512	0.67486	0.44712	0.57372	0.82559	0.46459	0.45334
1138567	34	2	3	22.17603692	0.084977876	0.055211681	0.242801386	0.36973379	12.44603	2.85723	1.53913	6.69666	0.74015	0.48249	0.62373	0.84877	0.49935	0.51269
1138531	34	2	5	21.90696035	0.073047258	0.050466072	0.209407359	0.312685847	10.43972	2.86674	1.44745	6.19596	0.72207	0.43513	0.58143	0.86771	0.41282	0.43786
1138564	34	2	7	22.29665206	0.087112002	0.078915551	0.231445279	0.320303912	9.47964	2.65687	1.10386	4.05882	0.60465	0.38204	0.50072	0.82739	0.36039	0.34814
1138479	34	2	6	21.97981992	0.100363976	0.06655213	0.282483038	0.402629319	14.30833	2.81459	1.50805	6.04983	0.71631	0.49065	0.61961	0.82463	0.5367	0.52497
1138491	34	2	8	22.90440586	0.082098392	0.089581397	0.193341812	0.264946022	5.9263	2.355	0.91647	2.9576	0.49464	0.29452	0.39536	0.83078	0.24085	0.22775
1138398	34	2	5	22.4357765	0.072312003	0.046351531	0.190376304	0.29015239	9.67991	2.63271	1.56008	6.25982	0.72451	0.42028	0.5696	0.87839	0.39157	0.42395
1138459	34	2	5	22.21903555	0.083385311	0.057635803	0.232768585	0.341124535	11.53795	2.79148	1.44676	5.91862	0.71093	0.44893	0.58853	0.85121	0.44839	0.46016
1138518	34	2	5	22.17446275	0.071926959	0.053878835	0.208009444	0.324722193	9.96976	2.89195	1.33498	6.0269	0.71538	0.44018	0.58332	0.8602	0.41817	0.43667
1138407	34	2	2	22.24073858	0.072028095	0.040596978	0.228129492	0.385902354	12.5092	3.16723	1.77422	9.50569	0.80963	0.52874	0.68296	0.86954	0.54627	0.59181
1138399	35	2	3	21.90007379	0.07669115	0.049270832	0.222547484	0.349966526	11.49341	2.90187	1.55652	7.10291	0.75318	0.4759	0.62372	0.86188	0.47578	0.50266
1138476	35	2	1	21.80756226	0.091288256	0.056535819	0.280992304	0.453622188	14.85749	3.07808	1.6147	8.02362	0.77836	0.55595	0.68733	0.83026	0.62602	0.61773
1138429	35	2	4	21.86139381	0.082600876	0.05488885	0.22360629	0.334778504	11.23153	2.70707	1.50488	6.09921	0.71828	0.44837	0.59067	0.85657	0.44627	0.46323
1138514	35	2	6	22.35061327	0.090208107	0.067205929	0.256625027	0.380761672	12.28523	2.84481	1.34226	5.6656	0.69995	0.46848	0.59826	0.82851	0.4874	0.47948
1138318	35	2	8	23.14555172	0.085515367	0.089355313	0.194241607	0.271161921	6.13958	2.27142	0.95703	3.03465	0.50429	0.30279	0.40517	0.82907	0.25581	0.24197
1138515	35	2	4	21.67308111	0.091682533	0.054766258	0.28924098	0.426969494	15.54513	3.15481	1.67407	7.79621	0.77263	0.53626	0.67279	0.83822	0.59356	0.59684
1138530	35	2	4	21.99125185	0.080972302	0.052428868	0.224969016	0.342815284	11.49415	2.77835	1.54442	6.53867	0.7347	0.4619	0.60667	0.85852	0.46268	0.48376
1138562	35	2	3	21.80794589	0.076836271	0.039502535	0.261585746	0.449602347	14.81834	3.40446	1.9451	11.38161	0.83847	0.58639	0.73288	0.86125	0.64878	0.68464
1138462	35	2	3	22.00633978	0.07810553	0.044078966	0.261792687	0.421248113	14.42389	3.35178	1.77195	9.55667	0.81055	0.55291	0.69966	0.85745	0.59621	0.62606
1138334	35	2	8	22.89458113	0.086668186	0.088599151	0.199709713	0.269932585	6.5894	2.3043	0.97821	3.04667	0.50577	0.30284	0.40566	0.83032	0.25811	0.2446
1138394	36	2	1	22.04598896	0.076456276	0.044237113	0.230922321	0.361409023	12.48988	3.02032	1.72833	8.16981	0.78189	0.49799	0.65044	0.86771	0.50699	0.54518
1138366	36	2	2	21.86463691	0.083186551	0.047770614	0.263138596	0.410291174	14.33872	3.16323	1.74137	8.58878	0.79142	0.53564	0.68039	0.85298	0.57728	0.60017
1138467	36	2	1	21.68437711	0.076399108	0.040985518	0.248460228	0.424615409	13.86503	3.25214	1.86405	10.36013	0.82395	0.56222	0.71133	0.86244	0.60767	0.64562
1138474	36	2	7	21.95215104	0.082819531	0.069411836	0.207832576	0.294219062	8.84155	2.50946	1.19316	4.23874	0.61823	0.3728	0.49802	0.84643	0.34464	0.34325
1138569	36	2	6	21.90285853	0.088730665	0.069040831	0.233836616	0.32509074	10.67534	2.63535	1.28519	4.70867	0.64966	0.40785	0.53601	0.83907	0.39943	0.39642
1138525	36	2	2	21.6671845	0.092304155	0.05737391	0.278157356	0.416358444	14.64422	3.01349	1.60882	7.25693	0.75778	0.52157	0.65709	0.83603	0.57143	0.57219
1138548	36	2	4	22.01093003	0.087435381	0.065588799	0.249403316	0.382146587	11.90273	2.85243	1.33308	5.8264	0.70702	0.47309	0.60422	0.83057	0.48992	0.48409
1138496	36	2	3	22.3469264	0.086640736	0.056977154	0.249586061	0.370315985	12.74308	2.8807	1.52062	6.49938	0.73331	0.47935	0.6189	0.84597	0.49748	0.50751
1138468	36	2	4	22.02210633	0.082260569	0.056637738	0.242358885	0.360140058	12.16818	2.94623	1.4524	6.35866	0.72821	0.47012	0.6104	0.84861	0.47701	0.48874
1138489	36	2	2	21.68956114	0.091889715	0.061528874	0.280735857	0.420364029	14.36685	3.05514	1.49344	6.83198	0.74464	0.51692	0.64847	0.82863	0.56409	0.55633
1138356	37	2	6	21.57461843	0.085192206	0.057921083	0.251676102	0.379337541	12.71615	2.95422	1.47083	6.54921	0.73507	0.48607	0.62426	0.84266	0.50538	0.51236
1138446	37	2	7	21.66896843	0.09163155	0.061650871	0.275523449	0.391171956	14.03158	3.00686	1.4863	6.34495	0.7277	0.48969	0.62374	0.8345	0.52128	0.51984
1138549	37	2	7	21.72850924	0.085734131	0.05709891	0.258516249	0.375097746	13.23045	3.01532	1.5015	6.56926	0.73577	0.48371	0.6229	0.84479	0.50259	0.5117
1138360	37	2	1	21.77516751	0.078269705	0.044208076	0.241826454	0.37636282	13.21957	3.08966	1.77048	8.51344	0.78977	0.51218	0.66366	0.86504	0.53144	0.56855
1138381	37	2	5	21.54011313	0.096657476	0.059190582	0.311618341	0.462116811	16.64434	3.22394	1.63299	7.80727	0.77291	0.55806	0.68603	0.82421	0.63866	0.62217
1138402	37	2	4	21.78335638	0.071621289	0.041962201	0.218012347	0.353232731	11.74937	3.04396	1.7068	8.41788	0.78764	0.49514	0.65036	0.87292	0.4945	0.53865
1138554	37	2	4	21.76360942	0.079758671	0.051243771	0.244236879	0.37180896	12.72018	3.0622	1.55646	7.25569	0.75774	0.49285	0.63777	0.85451	0.5061	0.52696
1138480	37	2	4	21.86298557	0.085908463	0.057756846	0.231855417	0.340410755	11.57198	2.69887	1.48742	5.89386	0.70989	0.44794	0.58742	0.85119	0.45094	0.46266
1138500	37	2	6	21.73009169	0.079023142	0.054276944	0.234751116	0.359693651	11.8183	2.97066	1.45592	6.62701	0.73777	0.47469	0.61725	0.85226	0.4784	0.4944
1138512	37	2	2	21.64752696	0.093280414	0.050321557	0.279675977	0.410956893	15.47962	2.99823	1.85369	8.16662	0.78182	0.53099	0.67335	0.84857	0.58633	0.60342
1138393	38	2	6	22.24594601	0.078393017	0.060637799	0.211497792	0.314781972	9.76181	2.69792	1.29281	5.19118	0.67696	0.41478	0.55061	0.85292	0.39367	0.40205
1138472	38	2	4	22.89686573	0.07604879	0.049986153	0.19128478	0.280916468	9.52042	2.51529	1.5214	5.61989	0.69788	0.40145	0.54569	0.87527	0.3732	0.39831
1138317	38	2	8	22.95761462	0.082626239	0.087383019	0.18748291	0.261702214	5.81572	2.26905	0.94556	2.99489	0.49936	0.29504	0.3972	0.8343	0.2436	0.2316
1138497	38	2	7	22.15944506	0.086120468	0.073465507	0.228199331	0.3295232	9.79023	2.64977	1.17226	4.48541	0.6354	0.40336	0.52759	0.83207	0.38846	0.38028
1138540	38	2	2	21.77058972	0.083838554	0.044679231	0.278734997	0.445925121	15.60972	3.32466	1.87645	9.98059	0.81786	0.57286	0.7154	0.85225	0.63888	0.66083
1138439	38	2	7	22.01989799	0.08203075	0.067844784	0.207417988	0.287053761	8.94183	2.52854	1.20909	4.23104	0.61767	0.36796	0.49385	0.85029	0.33779	0.3383
1138558	38	2	2	21.78757112	0.085544118	0.049671159	0.268654207	0.399945884	14.5739	3.14053	1.72221	8.05187	0.77905	0.52238	0.66651	0.85169	0.56036	0.58083
1138543	38	2	7	21.9382635	0.081912172	0.068109516	0.210914903	0.29804977	9.12043	2.57489	1.20265	4.37604	0.62798	0.38	0.50694	0.84711	0.35265	0.35246
1138390	38	2	5	21.68564606	0.081500619	0.056182176	0.241578935	0.357452299	12.13654	2.96414	1.45065	6.36238	0.72835	0.46843	0.60923	0.84985	0.47333	0.48612
1138511	38	2	4	21.37420153	0.083763336	0.052538379	0.254305875	0.355986409	13.35505	3.036	1.59433	6.77574	0.74279	0.47476	0.61915	0.85566	0.48568	0.50574
1138411	39	2	4	21.41469448	0.083968311	0.049681974	0.271929805	0.424374543	14.70632	3.23848	1.69012	8.54182	0.7904	0.5442	0.6855	0.84721	0.59304	0.6081
1138445	39	2	7	21.54579748	0.079556578	0.055293736	0.218944185	0.318926974	10.78954	2.75206	1.4388	5.76787	0.70449	0.43096	0.57245	0.85943	0.41748	0.43416
1138343	39	2	7	21.51086202	0.08145347	0.063440608	0.227754553	0.330300158	10.57935	2.79613	1.28393	5.20645	0.67775	0.42528	0.55903	0.84544	0.41238	0.41603
1138352	39	2	6	21.57952441	0.101587857	0.065933563	0.311349683	0.448629862	16.15114	3.06483	1.54076	6.80427	0.74373	0.5335	0.6581	0.81587	0.6067	0.58308
1138473	39	2	5	21.82388644	0.06805727	0.042008721	0.20200237	0.323171123	10.64156	2.96812	1.62007	7.69295	0.76993	0.46527	0.62102	0.87837	0.44551	0.48913
1138388	39	2	3	21.80583514	0.098010328	0.063876678	0.30297646	0.435447631	15.71133	3.09127	1.53437	6.817	0.74415	0.52584	0.65373	0.82184	0.58831	0.57228
1138354	39	2	2	22.29226752	0.085077024	0.054009198	0.246873599	0.376837718	12.81458	2.90177	1.57523	6.97729	0.74929	0.49182	0.6338	0.84919	0.51334	0.5281
1138553	39	2	2	21.46889659	0.074966854	0.042592889	0.241003876	0.384704952	13.19962	3.21481	1.76008	9.03214	0.80064	0.52336	0.67572	0.8663	0.54314	0.58336
1138385	39	2	3	21.64959243	0.089719835	0.059237119	0.265745702	0.402718202	13.60982	2.96195	1.51459	6.79841	0.74354	0.50536	0.64062	0.83582	0.54217	0.54256
1138329	39	2	6	21.761889	0.07860372	0.053273563	0.237154616	0.356537836	12.04607	3.01709	1.47547	6.69258	0.74001	0.47373	0.61737	0.85443	0.47622	0.49444
1138422	40	2	2	21.68747406	0.09117226	0.053670143	0.276700639	0.42320162	14.88191	3.03492	1.69875	7.88523	0.77491	0.53512	0.67307	0.84074	0.59063	0.59719
1138331	40	2	7	21.83367495	0.075545096	0.060701762	0.20748716	0.302717866	9.40086	2.74653	1.24453	4.98697	0.66594	0.40146	0.53635	0.85568	0.37166	0.38021
1138528	40	2	4	21.62582723	0.088703026	0.04864277	0.297498577	0.436721743	16.53376	3.35387	1.82356	8.97814	0.79956	0.55704	0.69755	0.8468	0.62133	0.63579
1138974	40	2	7	22.0252516	0.09275843	0.086980036	0.237857607	0.319198545	9.28379	2.56427	1.06643	3.66979	0.57172	0.36437	0.47577	0.8175	0.34341	0.32507
1138417	40	2	2	21.31287616	0.087986978	0.052510005	0.275633683	0.417524758	14.8065	3.13266	1.67562	7.95134	0.77657	0.53241	0.67205	0.84373	0.58097	0.59137
1138535	40	2	5	21.32388032	0.08284837	0.050626294	0.262456801	0.408955177	13.99871	3.16792	1.63647	8.07792	0.77969	0.52857	0.67087	0.84844	0.56626	0.5826
1138321	40	2	5	21.31143463	0.07865428	0.053273357	0.229929486	0.348915988	11.6146	2.92329	1.47643	6.54954	0.73508	0.46618	0.61002	0.85599	0.46532	0.48417
1138323	40	2	6	21.89524377	0.079758389	0.062243231	0.218794639	0.318722236	10.09369	2.74322	1.2814	5.12059	0.67323	0.41554	0.54997	0.8498	0.39665	0.40265
1138433	40	2	6	22.18535366	0.079536409	0.059004471	0.20371847	0.300091961	9.50412	2.56132	1.34797	5.08592	0.67137	0.40232	0.53875	0.85859	0.3792	0.39034
1138415	40	2	7	22.79556343	0.088311386	0.085081529	0.193559128	0.256672222	6.63785	2.19178	1.03796	3.01678	0.50209	0.29352	0.3967	0.83848	0.25213	0.24111
1138444	41	2	2	22.06283841	0.087715505	0.051361065	0.250388059	0.398714564	13.3958	2.85455	1.70782	7.76297	0.77177	0.51776	0.66046	0.84915	0.5569	0.57384
1138382	41	2	1	21.59575269	0.07873414	0.045960874	0.261510552	0.430402069	14.24391	3.32144	1.71307	9.36453	0.80703	0.55701	0.70078	0.85258	0.60472	0.62729
1138475	41	2	3	21.43002946	0.086490527	0.04829351	0.265765815	0.415160102	14.57622	3.07277	1.79093	8.5966	0.79159	0.5389	0.68259	0.85122	0.58788	0.6086
1138570	41	2	2	21.38461047	0.087035888	0.050322441	0.276613448	0.433194055	15.046	3.17815	1.72956	8.60837	0.79185	0.55061	0.69016	0.84453	0.60861	0.61995
1138427	41	2	4	21.43027064	0.078399313	0.053209808	0.228785518	0.331781458	11.54212	2.91821	1.4734	6.23534	0.72358	0.44896	0.59293	0.85966	0.44044	0.46037
1138374	41	2	3	21.42371561	0.086698264	0.059171441	0.254015043	0.359995865	12.79169	2.92987	1.4652	6.08395	0.71767	0.46464	0.60251	0.84487	0.47613	0.48359
1138337	41	2	4	21.73904754	0.094846739	0.061400695	0.260495203	0.361565217	13.28351	2.74649	1.54472	5.88862	0.70967	0.46154	0.59727	0.84126	0.48441	0.48814
1138545	41	2	2	21.25929465	0.094467403	0.059001423	0.300057647	0.478390533	15.88201	3.17631	1.6011	8.10812	0.78042	0.5721	0.69759	0.82146	0.65925	0.63707
1138550	41	2	6	21.98733589	0.068604053	0.053755253	0.165242951	0.244900762	7.28321	2.40865	1.27623	4.55585	0.64002	0.34977	0.48343	0.87874	0.29841	0.31421
1138538	41	2	5	21.48721763	0.084151659	0.050549292	0.254091715	0.388421864	13.55664	3.01945	1.66474	7.68402	0.76969	0.50996	0.65434	0.85242	0.53896	0.55932
1138565	42	2	2	21.53992038	0.080695077	0.044683436	0.241543919	0.371850195	13.25209	2.99329	1.80593	8.32188	0.78545	0.50693	0.65827	0.86507	0.5273	0.56389
1138408	42	2	6	22.01125636	0.069252807	0.05443956	0.179816837	0.267134371	8.11517	2.59653	1.2721	4.90699	0.66142	0.37507	0.51233	0.87246	0.32939	0.34579
1138517	42	2	1	21.66700574	0.089936653	0.046562462	0.290134958	0.455630704	16.34932	3.22599	1.93153	9.78537	0.81456	0.57725	0.71659	0.84723	0.65672	0.6707
1138377	42	2	2	21.95370212	0.08002054	0.054451978	0.246563107	0.39599873	12.54941	3.08125	1.46956	7.27244	0.75823	0.50889	0.64902	0.8447	0.53171	0.54232
1138336	42	2	5	22.25146506	0.092700593	0.078084891	0.248605688	0.347959824	10.81588	2.68181	1.18718	4.45617	0.63344	0.41346	0.53418	0.8212	0.41142	0.39612
1138477	42	2	1	21.37888205	0.090701638	0.05816257	0.272163977	0.43295698	14.14165	3.00065	1.55945	7.44391	0.76314	0.53481	0.66771	0.83151	0.59046	0.58538
1138495	42	2	2	21.21707431	0.084229641	0.049839143	0.251314744	0.392061978	13.46416	2.98369	1.69003	7.86655	0.77443	0.51481	0.65954	0.85288	0.54645	0.56785
1138387	42	2	5	21.33998074	0.085622788	0.050632249	0.265024022	0.40672287	14.26313	3.09525	1.69107	8.03288	0.77859	0.52654	0.66909	0.84884	0.56736	0.58427
1138464	42	2	2	21.42129838	0.082749524	0.047793505	0.241220126	0.36462074	13.00384	2.91506	1.7314	7.62909	0.76823	0.49335	0.64205	0.86136	0.51076	0.54043
1138338	42	2	6	21.91708171	0.075875391	0.057018781	0.20331006	0.299907417	9.53174	2.67953	1.33071	5.2598	0.6805	0.40655	0.54505	0.86132	0.37918	0.39308
1138499	43	2	6	21.53645309	0.086815821	0.05412056	0.26310565	0.393497389	13.84692	3.03062	1.60412	7.27076	0.75818	0.50726	0.6479	0.84572	0.53971	0.55165
1138484	43	2	7	21.63340208	0.102843618	0.081437025	0.268219832	0.359510564	12.06323	2.60804	1.26286	4.41458	0.63063	0.41876	0.53676	0.81372	0.43382	0.4129
1138363	43	2	2	21.15731418	0.085846425	0.048619342	0.262135967	0.395504954	14.30008	3.05355	1.76568	8.13472	0.78106	0.52052	0.66607	0.85424	0.55759	0.58139
1138466	43	2	1	21.40147971	0.086105936	0.049966636	0.27746727	0.445939495	15.09561	3.22239	1.72327	8.92475	0.79848	0.5623	0.7003	0.84288	0.62658	0.63502
1138519	43	2	5	21.65827773	0.06800379	0.052777653	0.193500224	0.305600768	9.0524	2.84543	1.2885	5.79034	0.70546	0.42232	0.56575	0.86592	0.38782	0.4081
1138383	43	2	6	21.96062457	0.080269088	0.073078761	0.200074683	0.284937798	7.90737	2.49255	1.09839	3.89905	0.59176	0.35408	0.47442	0.84432	0.31629	0.31193
1138572	43	2	4	21.32994068	0.096148529	0.064110316	0.272162758	0.409549272	13.76468	2.83065	1.49974	6.3882	0.7293	0.50192	0.63237	0.82686	0.54741	0.53797
1138364	43	2	5	21.5014868	0.080094241	0.049415519	0.23035464	0.367240325	12.0835	2.87604	1.62083	7.43168	0.7628	0.49238	0.63934	0.85828	0.50553	0.53095
1138494	43	2	6	22.22173214	0.088729174	0.075311541	0.229157614	0.329706185	9.76747	2.58266	1.17816	4.3779	0.62811	0.39973	0.52228	0.82959	0.38726	0.37713
1138448	43	2	4	21.66481965	0.078787709	0.050590915	0.220392109	0.331480283	11.31594	2.79729	1.55735	6.55217	0.73518	0.45443	0.60109	0.8636	0.44847	0.47358
1138488	44	2	6	22.03246989	0.088259232	0.071217855	0.219196583	0.311245431	9.56038	2.48355	1.23929	4.37033	0.62758	0.38812	0.51327	0.8397	0.37222	0.36791
1138330	44	2	2	21.51066581	0.076104097	0.04976992	0.211232872	0.333200446	10.74114	2.77558	1.52912	6.69482	0.74008	0.458	0.60552	0.86448	0.44922	0.47574
1138359	44	2	4	21.28106757	0.075000104	0.046048541	0.223404905	0.353033074	11.79944	2.97873	1.62872	7.66654	0.76923	0.48594	0.63694	0.86634	0.48722	0.5212
1138372	44	2	2	21.41397319	0.07969213	0.04481869	0.256020264	0.417972508	14.06703	3.21262	1.7781	9.32585	0.80631	0.54852	0.69503	0.85671	0.59174	0.62042
1138405	44	2	6	21.980272	0.086222949	0.06197029	0.236890809	0.327587292	11.46534	2.74742	1.39136	5.2862	0.68184	0.42557	0.56066	0.84811	0.42032	0.42633
1138432	44	2	6	21.75859453	0.080684838	0.058949338	0.228895613	0.338425046	11.0662	2.83691	1.36871	5.74095	0.70331	0.44335	0.58164	0.84991	0.43635	0.44606
1138368	44	2	2	21.55714957	0.078922968	0.045627194	0.258442889	0.395938961	14.10077	3.27462	1.72974	8.6777	0.79334	0.52718	0.67551	0.85917	0.55639	0.58712
1138410	44	2	4	21.43380148	0.083095355	0.047664162	0.260400096	0.413860053	14.1814	3.13375	1.74335	8.68283	0.79345	0.53903	0.68346	0.85252	0.58259	0.60498
1138396	44	2	5	21.44388439	0.091458404	0.051888877	0.277051579	0.432207496	15.09254	3.02926	1.76258	8.32948	0.78563	0.54662	0.68494	0.84205	0.60939	0.61749
1138353	44	2	1	21.28486803	0.0829461	0.04733809	0.277486379	0.460697546	15.23322	3.34538	1.75221	9.73207	0.81364	0.57994	0.71777	0.84498	0.65079	0.66081
1138340	45	2	6	21.72218302	0.068329575	0.044798695	0.195407424	0.307279505	9.97776	2.85978	1.52526	6.85912	0.74552	0.44236	0.59459	0.87717	0.41468	0.45093
1138355	45	2	3	21.64634068	0.088470232	0.050962521	0.273143453	0.418396872	14.83116	3.08741	1.73599	8.20989	0.78284	0.53632	0.67723	0.84614	0.58762	0.60131
1138414	45	2	7	22.54345988	0.083416985	0.067358821	0.216858618	0.305853551	9.61231	2.59969	1.2384	4.54066	0.63903	0.39039	0.51884	0.8461	0.36848	0.36876
1138365	45	2	4	22.01002712	0.076482266	0.051337081	0.227823028	0.344935308	11.59496	2.97877	1.48981	6.71903	0.7409	0.4664	0.61224	0.85973	0.46201	0.48482
1138326	45	2	3	21.4633796	0.089124877	0.052378745	0.257606375	0.379328021	13.7835	2.8904	1.70155	7.24202	0.75734	0.49761	0.64096	0.85125	0.52813	0.54613
1138442	45	2	4	21.59021308	0.100568676	0.061963071	0.306792983	0.454720246	16.23402	3.05058	1.62304	7.33857	0.76015	0.5464	0.67328	0.82106	0.6258	0.60673
1138376	45	2	6	22.11009918	0.070924774	0.054392952	0.196630717	0.289067193	9.19554	2.77238	1.30393	5.31442	0.68326	0.40043	0.5407	0.86739	0.36372	0.38124
1138420	45	2	6	22.14587571	0.07763438	0.058113758	0.211222281	0.301156008	9.96734	2.72073	1.3359	5.18218	0.67649	0.40548	0.54293	0.85955	0.38043	0.39278
1138437	45	2	6	22.23770419	0.083035077	0.069904887	0.220541237	0.312419885	9.56339	2.656	1.18783	4.46921	0.63432	0.39221	0.51872	0.84111	0.3697	0.36677
1138339	45	2	6	22.05240556	0.087358856	0.067413654	0.249431329	0.354646972	11.71887	2.85525	1.29586	5.26076	0.68055	0.44213	0.57243	0.8342	0.44473	0.44059
1138452	46	2	6	21.53267801	0.081521768	0.05479941	0.223366744	0.336566593	11.18293	2.73996	1.48764	6.14179	0.71996	0.4504	0.5928	0.85632	0.44743	0.46439
1139377	46	2	2	21.15376794	0.088368605	0.053497639	0.276713816	0.491615427	14.78781	3.13136	1.65182	9.18948	0.80372	0.5934	0.72076	0.82866	0.68529	0.6689
1138513	46	2	6	21.52572042	0.082795946	0.059645016	0.234192275	0.36762399	11.39887	2.82855	1.38815	6.16353	0.72081	0.47116	0.60833	0.84253	0.47961	0.48523
1138379	46	2	5	21.52525092	0.081116862	0.046443711	0.249980318	0.409816183	13.59912	3.08173	1.74656	8.82393	0.79642	0.53795	0.68398	0.85532	0.57735	0.60356
1138335	46	2	4	21.63785647	0.095615761	0.062947012	0.295776647	0.460817156	15.27653	3.09339	1.51899	7.32072	0.75964	0.54976	0.67498	0.81824	0.6239	0.60128
1138320	46	2	5	22.37647277	0.080751589	0.06931575	0.195756898	0.297135489	8.0439	2.42419	1.16498	4.2867	0.62169	0.37634	0.50199	0.8458	0.3459	0.34449
1138440	46	2	4	22.39115328	0.081116019	0.061015416	0.20865694	0.311157271	9.66252	2.57233	1.32943	5.09965	0.67211	0.41003	0.54525	0.85326	0.39156	0.39963
1138430	46	2	5	22.26895717	0.081486767	0.054090463	0.219029557	0.327138355	10.9922	2.68792	1.50649	6.04799	0.71623	0.44223	0.58522	0.85937	0.43593	0.45462
1138453	46	2	5	21.93203069	0.08134579	0.056727471	0.234147305	0.361384083	11.62992	2.87842	1.43398	6.37053	0.72865	0.47116	0.6113	0.84821	0.47711	0.4885
1138552	46	2	6	21.77005265	0.09266257	0.072626383	0.2350408	0.332031284	10.54631	2.53652	1.27588	4.57177	0.64105	0.40779	0.53291	0.83255	0.4048	0.39701
1138455	47	2	6	22.15599074	0.077123101	0.058634974	0.200992624	0.295446562	9.28098	2.60613	1.31531	5.03874	0.66881	0.39797	0.53435	0.86018	0.36985	0.38144
1138483	47	2	3	22.00854514	0.085905506	0.056140844	0.235147819	0.348865857	11.931	2.73728	1.53018	6.21412	0.72277	0.45997	0.60099	0.85173	0.46796	0.48183
1138347	47	2	6	22.44157377	0.08575806	0.062661803	0.222674805	0.311187085	10.52463	2.59655	1.36859	4.96614	0.66477	0.40646	0.54002	0.85102	0.39391	0.39982
1138449	47	2	7	22.65951008	0.08341279	0.078146921	0.190735801	0.2548901	6.96597	2.28665	1.06738	3.26168	0.5307	0.30626	0.41584	0.8469	0.26272	0.25583
1138506	47	2	1	21.95185695	0.082893732	0.052149084	0.24069378	0.382822817	12.54247	2.90364	1.58955	7.34093	0.76022	0.50138	0.64471	0.85093	0.52413	0.54178
1138345	47	2	7	21.81424959	0.080286832	0.065609068	0.21375075	0.311415132	9.47561	2.66234	1.22372	4.74653	0.65196	0.40032	0.53095	0.84702	0.37686	0.37889
1138409	47	2	1	21.62084951	0.082390646	0.043062607	0.248555433	0.390128124	13.90269	3.01679	1.91328	9.05956	0.80118	0.52732	0.6787	0.86455	0.56113	0.6001
1138490	47	2	8	22.47043976	0.083593261	0.087434104	0.202496961	0.2761873	6.75014	2.42241	0.95607	3.15881	0.51909	0.31302	0.41815	0.82971	0.26581	0.25253
1138332	47	2	1	22.06102256	0.078362813	0.047528181	0.222927157	0.323852169	11.75732	2.84481	1.64877	6.8139	0.74405	0.45343	0.60321	0.86974	0.44601	0.47773
1138384	47	2	3	21.92795319	0.0848441	0.053493309	0.246311338	0.361338679	12.82311	2.90311	1.58607	6.75484	0.7421	0.47797	0.62123	0.85311	0.4922	0.50989
1138516	48	2	1	21.84260423	0.089035262	0.046148235	0.289048663	0.457883275	16.28951	3.24645	1.92933	9.92201	0.81688	0.57995	0.71926	0.8476	0.6598	0.67409
1138342	48	2	5	21.65704889	0.082079624	0.050674085	0.261590193	0.417669744	13.91119	3.18703	1.61976	8.24228	0.7836	0.53626	0.67752	0.84675	0.57747	0.59175
1138527	48	2	1	21.5740896	0.082191584	0.047468039	0.264436081	0.434742531	14.40702	3.21731	1.73151	9.15864	0.80312	0.5577	0.69952	0.84919	0.61184	0.62954
1138507	48	2	6	22.25798971	0.078867182	0.055966789	0.222267255	0.317849718	10.89404	2.81825	1.40918	5.67926	0.70057	0.42833	0.56908	0.85872	0.41284	0.42836
1138487	48	2	6	21.97456827	0.084788799	0.061880491	0.243851597	0.359292324	11.8346	2.87599	1.3702	5.80623	0.70615	0.45828	0.59362	0.84106	0.46401	0.46715
1138541	48	2	7	22.08638929	0.085622372	0.070291565	0.22857071	0.330627627	10.10998	2.66952	1.2181	4.70366	0.64935	0.41116	0.53838	0.83603	0.3988	0.3939
1138358	48	2	6	22.27403199	0.073387099	0.050783607	0.184148046	0.267639152	8.90601	2.50927	1.44509	5.27019	0.68103	0.3843	0.5258	0.87718	0.34753	0.37007
1138362	48	2	7	22.20472706	0.082260745	0.059472612	0.227450429	0.32535959	10.99019	2.76499	1.38317	5.47075	0.69092	0.42861	0.5661	0.8521	0.41843	0.42819
1138428	48	2	6	21.92591851	0.083828138	0.066964728	0.233614027	0.337654765	10.67349	2.78682	1.25183	5.04228	0.669	0.42555	0.55613	0.83884	0.4161	0.4145
1138373	48	2	3	21.84269727	0.097032457	0.062264375	0.259471607	0.375701366	13.22316	2.67407	1.55839	6.03397	0.71567	0.47362	0.60804	0.8369	0.50559	0.50586
1138423	49	2	5	21.6549097	0.085288613	0.056344345	0.257152146	0.405156076	13.20624	3.01508	1.5137	7.19071	0.75582	0.51346	0.65104	0.83989	0.54744	0.55266
1138522	49	2	3	22.02037363	0.083764265	0.052817891	0.251860956	0.406047164	13.18044	3.00678	1.58591	7.68768	0.76979	0.52145	0.66209	0.84539	0.55693	0.56907
1138509	49	2	1	22.10146431	0.085486299	0.047769117	0.235047674	0.357815088	12.7454	2.74954	1.78957	7.49051	0.76444	0.48684	0.6359	0.8627	0.50531	0.53588
1138348	49	2	5	22.72296255	0.080741409	0.070753794	0.20861915	0.296845432	8.67143	2.58379	1.14116	4.19547	0.61505	0.3729	0.49709	0.84404	0.34115	0.33832
1138546	49	2	4	22.96679135	0.092421181	0.071394354	0.206722057	0.282331318	8.96074	2.23674	1.29452	3.95453	0.59633	0.35467	0.4763	0.84711	0.33655	0.33361
1138461	49	2	2	22.12650067	0.09761338	0.062356692	0.252059149	0.362393886	12.79241	2.58222	1.5654	5.81163	0.70638	0.46037	0.5952	0.83968	0.48705	0.48916
1138534	49	2	2	22.39968743	0.075593634	0.050588869	0.220678377	0.345956182	11.20556	2.91927	1.49427	6.83858	0.74485	0.46905	0.61563	0.86066	0.46434	0.48855
1138436	49	2	3	22.0896333	0.079741455	0.052183158	0.205848213	0.322180852	10.32224	2.58145	1.52811	6.17404	0.72122	0.44128	0.58611	0.8632	0.43179	0.45405
1138465	49	2	6	22.09346578	0.094426377	0.061714415	0.264388208	0.389661	13.46891	2.79994	1.53005	6.31394	0.72655	0.48813	0.62223	0.83473	0.52327	0.522
1138510	49	2	4	21.83750543	0.0878145	0.053067792	0.274312508	0.415371985	14.66455	3.12377	1.65476	7.8272	0.77343	0.52935	0.66876	0.84321	0.57592	0.58561
1138460	50	2	5	21.93814045	0.083794021	0.053354729	0.234517276	0.344025133	12.08732	2.79874	1.57051	6.44788	0.73147	0.4611	0.60493	0.85688	0.46605	0.48542
1138324	50	2	6	22.18113504	0.095922977	0.066780243	0.26846368	0.376170548	13.26672	2.79874	1.4364	5.63296	0.69848	0.46487	0.59523	0.83016	0.49098	0.48432
1138520	50	2	6	22.13577253	0.074363366	0.054564328	0.213405043	0.323498389	10.3224	2.86976	1.36286	5.92875	0.71135	0.43739	0.57979	0.85947	0.41815	0.43564
1138328	50	2	7	22.18161519	0.095053058	0.080727926	0.252170226	0.357481919	10.85954	2.65294	1.17745	4.42823	0.63156	0.41807	0.53666	0.8152	0.42087	0.40151
1139376	50	2	1	21.83941922	0.078047378	0.044818602	0.240994003	0.404510885	13.09968	3.08779	1.74141	9.02551	0.80051	0.5366	0.68476	0.85904	0.56979	0.60109
1138438	50	2	5	21.82422701	0.076243851	0.050446865	0.227749941	0.358767507	11.67006	2.98713	1.51137	7.11179	0.75345	0.48198	0.62833	0.85832	0.48423	0.50788
1138536	50	2	6	22.21638145	0.083636077	0.073315796	0.23100954	0.322362609	9.87444	2.76208	1.14076	4.39691	0.62942	0.39592	0.51989	0.8341	0.37473	0.36747
1138380	50	2	5	22.33458727	0.07893801	0.051202983	0.227327953	0.345116808	11.6769	2.87983	1.54167	6.74017	0.74161	0.46687	0.61285	0.85989	0.4665	0.48977
1138555	50	2	4	21.93857817	0.081780415	0.050955796	0.241015675	0.364990209	12.63658	2.94711	1.60493	7.16288	0.75499	0.48692	0.63249	0.8563	0.5003	0.52268
1138341	50	2	2	21.69666744	0.09228317	0.057497557	0.253988139	0.363224178	13.18086	2.75227	1.60499	6.31721	0.72667	0.47134	0.61069	0.84667	0.49451	0.50467
1138456	51	2	6	22.09280396	0.08907947	0.068895665	0.228679936	0.325330137	10.39441	2.56715	1.29296	4.72207	0.65048	0.40842	0.53672	0.83921	0.40075	0.39789
1138469	51	2	5	22.28859968	0.085103106	0.055470317	0.242750318	0.378356393	12.42211	2.85243	1.53421	6.82088	0.74427	0.49022	0.63074	0.84662	0.51118	0.52286
1138403	51	2	4	22.14618364	0.077004143	0.051695209	0.228544397	0.34217122	11.62331	2.96795	1.48958	6.61901	0.7375	0.46285	0.60836	0.85975	0.45777	0.48005
1138560	51	2	4	22.66079269	0.082623908	0.052665865	0.221380497	0.315920399	11.3212	2.67938	1.56883	5.99858	0.71423	0.43362	0.57772	0.86384	0.42582	0.44749
1138416	51	2	6	22.41903008	0.082705022	0.063343418	0.222975189	0.322584097	10.35237	2.69603	1.30566	5.09262	0.67173	0.4173	0.55084	0.84739	0.40351	0.40784
1138400	51	2	4	22.77525512	0.0961693	0.075179234	0.248024379	0.345179003	11.21031	2.57904	1.2792	4.59141	0.64231	0.41644	0.53967	0.82581	0.42154	0.40933
1138367	51	2	3	22.50022557	0.08744877	0.053601025	0.244965754	0.367456158	12.83579	2.80125	1.63148	6.85539	0.7454	0.48368	0.62657	0.85171	0.50475	0.52168
1138435	51	2	6	22.19044965	0.092939368	0.071425883	0.22514413	0.311182274	10.08363	2.42248	1.3012	4.35672	0.62664	0.38761	0.51256	0.83945	0.37881	0.3742
1138389	51	2	7	22.58487617	0.098222763	0.087273557	0.220960883	0.301681983	8.45921	2.24959	1.12546	3.45674	0.55124	0.34379	0.45307	0.82222	0.32583	0.30896
1138526	51	2	6	22.18233935	0.083728931	0.059045523	0.219577864	0.324914775	10.61928	2.62248	1.41804	5.50278	0.69244	0.42907	0.56697	0.8528	0.42136	0.43186
1138421	52	2	5	21.99046903	0.095344993	0.061176493	0.258481507	0.390829419	13.20504	2.71101	1.55852	6.38856	0.72931	0.49033	0.62483	0.8353	0.528	0.52741
1138521	52	2	3	22.90479689	0.080491992	0.061770207	0.206777997	0.295455965	9.44934	2.56893	1.30309	4.78315	0.65417	0.39099	0.52409	0.85601	0.36571	0.37314
1138349	52	2	3	22.25548399	0.095746724	0.070852078	0.260542574	0.3704457	12.37722	2.72116	1.35136	5.22844	0.67889	0.45099	0.57796	0.82564	0.47025	0.45915
1138371	52	2	8	22.62100104	0.090592117	0.098344216	0.199813778	0.272224735	5.77809	2.20564	0.92117	2.76808	0.46923	0.28564	0.38016	0.81853	0.23829	0.2208
1138470	52	2	5	22.45841275	0.079264388	0.055030988	0.197425282	0.283680872	9.51299	2.49072	1.44036	5.15493	0.67506	0.39288	0.53184	0.86778	0.36706	0.38403
1138361	52	2	5	22.08939702	0.097957596	0.066438844	0.267400586	0.398431468	13.31845	2.72976	1.4744	5.99697	0.71416	0.48693	0.61631	0.82572	0.52724	0.5167
1138532	52	2	4	21.81438444	0.103581056	0.073361569	0.241757282	0.33054858	11.31252	2.33399	1.41193	4.50575	0.63674	0.40468	0.52905	0.83195	0.41749	0.40873
1138547	52	2	7	22.35224755	0.08676764	0.071098941	0.20066601	0.291219647	8.40077	2.31268	1.22038	4.09598	0.60753	0.36569	0.48886	0.84509	0.34142	0.33845
1138471	52	2	4	22.54519281	0.086173386	0.057376738	0.225593032	0.33416248	11.24484	2.6179	1.50189	5.82401	0.70692	0.44234	0.58214	0.8531	0.44349	0.4563
1138451	52	2	6	22.40914586	0.086481065	0.06584505	0.208652259	0.305238328	9.39387	2.41269	1.3134	4.63571	0.64512	0.39299	0.52289	0.84824	0.37692	0.37902
