# Supplementary material for: Multispectral and thermal infrared data, visual scores for severity of common rust symptoms, and genotypic single nucleotide polymorphism data of three F2-derived biparental doubled-haploid maize populations
Source: Data Brief. 2024 Mar 9;54:110300. doi: 10.1016/j.dib.2024.110300 (PMC10997887; doi:10.1016/j.dib.2024.110300)
Supplement: Supplementary file 1 [file mmc1.zip › Pop3_2019_raw.txt]

Block	GID	Rep	VS_TP3	thr_TP3	gre_TP3	red_TP3	Red_edge_TP3	nir_TP3	TVI_TP3	GM1_TP3	G_TP3	PSSRa_TP3	NDVI_TP3	RDVI_TP3	OSAVI_TP3	MSR_TP3	MCARI1_TP3	MCARI2_TP3
1	1138612	1	6	27.15425616	0.088398241	0.085812354	0.178431186	0.252786562	5.66057	2.01849	1.03013	2.94581	0.49313	0.28695	0.38847	0.83889	0.24448	0.23337
1	1138832	1	2	26.95068137	0.089221344	0.070310741	0.191554784	0.272512331	8.03107	2.14696	1.26896	3.87583	0.58981	0.34534	0.46647	0.85111	0.32067	0.31911
1	1138811	1	5	26.68184539	0.093137377	0.084946542	0.186845709	0.263299392	6.44158	2.00613	1.09642	3.09959	0.51215	0.30223	0.40707	0.83656	0.26961	0.25787
1	1138881	1	7	27.41904832	0.093102618	0.101225577	0.176209173	0.245660341	4.1741	1.89263	0.91975	2.42686	0.41638	0.24523	0.33054	0.82455	0.19531	0.17994
1	1138862	1	2	28.17161723	0.094308467	0.084395238	0.20289483	0.291660986	7.5065	2.1514	1.11746	3.45589	0.55116	0.33799	0.44851	0.82865	0.31393	0.30013
1	1138780	1	6	27.15298661	0.092046886	0.08418641	0.205275322	0.303483275	7.57975	2.23012	1.09337	3.6049	0.56568	0.35221	0.46449	0.82547	0.32805	0.31338
1	1138645	1	6	27.590549	0.089516039	0.078942613	0.190529224	0.29101935	7.11813	2.12844	1.13394	3.68647	0.57324	0.34867	0.4642	0.83544	0.32189	0.31214
1	1138664	1	7	28.21330463	0.081832925	0.082099434	0.15597335	0.22071463	4.42177	1.906	0.99675	2.68838	0.45776	0.2519	0.34743	0.85335	0.19919	0.19175
1	1138831	1	4	28.14594463	0.10193862	0.092515693	0.207126903	0.27721021	7.25359	2.03188	1.10185	2.99636	0.49954	0.30375	0.40445	0.82353	0.28066	0.26341
1	1138642	1	7	27.26835713	0.093121548	0.090845424	0.186415707	0.251563805	5.82526	2.00185	1.02505	2.76914	0.46938	0.27466	0.37108	0.83372	0.23499	0.22159
2	1138644	1	5	29.48954236	0.091885613	0.097213595	0.17127173	0.225804448	4.23037	1.86397	0.94519	2.32277	0.39809	0.22625	0.30882	0.83589	0.17686	0.16426
2	1138851	1	6	26.78946733	0.089478803	0.074248953	0.196651431	0.279103293	7.95334	2.19774	1.20512	3.75902	0.57975	0.34462	0.4629	0.8445	0.31875	0.31345
2	1138576	1	7	26.51694123	0.088752151	0.087671009	0.174524168	0.234573164	5.25444	1.96642	1.01233	2.67561	0.45587	0.25878	0.35336	0.84281	0.21323	0.20256
2	1138880	1	7	27.36988576	0.101055462	0.104691057	0.184828553	0.238372532	4.66283	1.82898	0.96527	2.27691	0.38967	0.22824	0.30825	0.82355	0.18683	0.17086
2	1138662	1	5	29.44438589	0.09272178	0.095219037	0.170590764	0.228421814	4.42241	1.83981	0.97377	2.39891	0.41158	0.23414	0.31948	0.837	0.18792	0.17534
2	1138726	1	5	27.34026171	0.090810207	0.086438396	0.192644588	0.269219259	6.54724	2.1214	1.05058	3.11458	0.51392	0.30649	0.41118	0.83302	0.27002	0.25725
2	1138806	1	5	25.66013222	0.089817598	0.06949714	0.243759702	0.349675082	11.26857	2.71394	1.29239	5.0315	0.66841	0.43275	0.56116	0.83247	0.43516	0.42897
2	1138668	1	4	28.12035037	0.086408966	0.073586956	0.200886485	0.288100233	8.15085	2.32483	1.17424	3.9151	0.59309	0.35669	0.47698	0.84283	0.3289	0.3238
2	1138835	1	6	27.78237382	0.077204202	0.079958293	0.184612559	0.261753453	6.16909	2.39122	0.96556	3.27362	0.53201	0.31099	0.42033	0.84276	0.25749	0.24948
2	1138854	1	8	31.12413625	0.098662877	0.115547281	0.163782233	0.209282368	2.21872	1.66002	0.85387	1.81123	0.28857	0.16447	0.22427	0.82418	0.10864	0.09709
3	1138805	1	8	31.52787842	0.095865333	0.111098248	0.155478762	0.19760003	2.05351	1.62185	0.86289	1.77861	0.28021	0.15569	0.21409	0.83332	0.1008	0.09075
3	1138866	1	7	31.46156256	0.109350297	0.129719861	0.183912256	0.230421939	2.43676	1.68186	0.84297	1.7763	0.27962	0.1678	0.22458	0.80134	0.11323	0.0988
3	1138766	1	7	29.66684342	0.095004963	0.1060155	0.18505775	0.244750509	4.30211	1.94787	0.89614	2.30863	0.39552	0.23425	0.31508	0.81982	0.1826	0.16655
3	1138741	1	4	29.4860222	0.095934739	0.095631816	0.192228268	0.260800586	5.8079	2.00374	1.00317	2.72713	0.46339	0.27666	0.371	0.82537	0.23832	0.22224
3	1138639	1	4	28.41923389	0.09543962	0.09942496	0.195492056	0.262172666	5.60461	2.04833	0.95992	2.63689	0.45008	0.27065	0.36194	0.82072	0.22814	0.21097
3	1138797	1	4	28.74612671	0.092891192	0.089791824	0.191734033	0.258010821	6.24051	2.06407	1.03452	2.87343	0.48366	0.28524	0.38427	0.83278	0.24707	0.23356
3	1138738	1	5	26.83849771	0.088238601	0.079315296	0.200658765	0.286335764	7.63754	2.27405	1.1125	3.6101	0.56617	0.34236	0.45685	0.83632	0.31203	0.30242
3	1138824	1	4	31.01927791	0.103670664	0.116934154	0.183777451	0.23781879	3.48006	1.7727	0.88657	2.03378	0.34076	0.20296	0.27241	0.81116	0.15338	0.13694
3	1138663	1	3	29.03125565	0.091818886	0.097230578	0.175951939	0.235163074	4.50681	1.91629	0.94434	2.41861	0.41497	0.23924	0.32495	0.8325	0.19018	0.1767
3	1138829	1	4	28.98703412	0.092717702	0.09355944	0.18555852	0.259670996	5.48628	2.00133	0.991	2.77547	0.47026	0.27949	0.37544	0.82804	0.23789	0.2229
4	1138723	1	7	30.95109133	0.10269441	0.11784283	0.177083121	0.226934239	2.94848	1.72437	0.87145	1.92574	0.31641	0.18579	0.2507	0.81462	0.13346	0.1189
4	1138675	1	7	27.55526694	0.079431538	0.093040513	0.152708613	0.203488389	3.03573	1.92252	0.85373	2.18709	0.37247	0.20283	0.28064	0.84829	0.13781	0.12898
4	1138749	1	8	27.42344718	0.091619124	0.106705868	0.180000395	0.242459272	3.7942	1.96466	0.85861	2.27222	0.38879	0.22974	0.30928	0.81994	0.17195	0.15661
4	1138812	1	6	27.32910422	0.083963201	0.082533441	0.173106685	0.24430837	5.49159	2.0617	1.01732	2.96011	0.49496	0.28297	0.38546	0.84523	0.23519	0.22637
4	1138659	1	7	28.24354436	0.092358502	0.098700857	0.17055026	0.227378397	4.05727	1.84661	0.93574	2.30371	0.39462	0.22534	0.30708	0.83379	0.1754	0.16239
4	1138714	1	5	27.34010314	0.091342238	0.08009722	0.190930918	0.261740304	7.09982	2.09028	1.14039	3.26778	0.53137	0.31068	0.41987	0.8426	0.27911	0.27033
4	1138887	1	6	28.50977786	0.092103831	0.100522296	0.17282357	0.233453697	4.00134	1.8764	0.91625	2.32241	0.39803	0.23002	0.31216	0.82969	0.17829	0.16446
4	1138578	1	6	26.37256699	0.088678811	0.085565395	0.191266103	0.265110289	6.46658	2.15684	1.03639	3.09834	0.512	0.30319	0.40784	0.83529	0.2634	0.25153
4	1138604	1	4	29.46982433	0.089177929	0.093915218	0.164983962	0.22523981	4.07463	1.85005	0.94956	2.39833	0.41148	0.23246	0.31793	0.83948	0.18172	0.17003
4	1138667	1	6	26.75298954	0.082476388	0.078865838	0.172450529	0.236822607	5.7595	2.09091	1.04578	3.00285	0.50036	0.28113	0.38519	0.85163	0.23309	0.22649
5	1138581	1	7	27.0163134	0.086000807	0.092706569	0.160928439	0.213937398	3.82508	1.87124	0.92767	2.30768	0.39535	0.21893	0.30136	0.84478	0.16411	0.15386
5	1138795	1	6	26.5047832	0.073129934	0.072791229	0.164190775	0.233637195	5.49752	2.24519	1.00465	3.20969	0.52491	0.29057	0.40002	0.85935	0.23215	0.22941
5	1138647	1	7	28.94722205	0.086312076	0.096648123	0.157624197	0.211356058	3.24512	1.82621	0.89305	2.18686	0.37242	0.20669	0.28432	0.84179	0.14906	0.13847
5	1138842	1	7	27.59604413	0.086421726	0.09334856	0.166892631	0.217211611	4.13557	1.93114	0.9258	2.32689	0.39884	0.22226	0.30534	0.84294	0.16756	0.1569
5	1138696	1	8	27.25071405	0.074492086	0.083661806	0.134557579	0.180121192	2.68696	1.80633	0.8904	2.15297	0.36568	0.18781	0.26403	0.86604	0.1246	0.1189
5	1138637	1	3	26.87696242	0.092677977	0.078300232	0.20309537	0.286590202	8.06282	2.19141	1.18362	3.66014	0.57083	0.34482	0.46032	0.83747	0.32237	0.31328
5	1138855	1	5	28.36389423	0.081328528	0.077247629	0.164754246	0.23099714	5.41363	2.02579	1.05283	2.99035	0.49879	0.27693	0.38089	0.85524	0.22777	0.22224
5	1138593	1	5	27.89140098	0.083138339	0.078639503	0.169920651	0.235837865	5.65682	2.04383	1.05721	2.99897	0.49987	0.28032	0.38432	0.85219	0.23338	0.22691
5	1138651	1	7	27.13727459	0.078590729	0.075229239	0.162107417	0.234935758	5.34715	2.06268	1.04468	3.12293	0.51491	0.28677	0.39403	0.85624	0.23522	0.23084
5	1138613	1	2	27.59543192	0.085988308	0.077786633	0.179707652	0.263753567	6.44333	2.08991	1.10544	3.39073	0.5445	0.31821	0.43012	0.84468	0.28059	0.27344
6	1138626	1	5	27.23840355	0.091010127	0.084788431	0.190053273	0.278953013	6.56476	2.08827	1.07338	3.28999	0.5338	0.32194	0.43004	0.83196	0.2893	0.2766
6	1138879	1	5	28.45552876	0.088712809	0.090878024	0.165899384	0.237616695	4.41467	1.87007	0.97617	2.61468	0.4467	0.25602	0.34845	0.83836	0.20793	0.19603
6	1138787	1	5	27.61249708	0.104233612	0.094656403	0.210141034	0.289618948	7.31217	2.01606	1.10118	3.05969	0.50735	0.31451	0.41552	0.81712	0.29569	0.2759
6	1138778	1	7	27.30329354	0.08257549	0.085862753	0.167477731	0.23558629	4.76541	2.02818	0.96171	2.74375	0.46578	0.26408	0.36074	0.84442	0.21047	0.20084
6	1138755	1	3	26.61734225	0.090861769	0.072928482	0.205828058	0.297362746	8.69131	2.26529	1.2459	4.07746	0.6061	0.36882	0.49094	0.84115	0.35116	0.34602
6	1138608	1	8	27.79954284	0.091872445	0.092844934	0.181507702	0.253210426	5.28087	1.97565	0.98953	2.72724	0.46341	0.27261	0.3676	0.83098	0.22941	0.21533
6	1138665	1	3	27.69953523	0.092569778	0.073385041	0.211639281	0.302543764	9.06264	2.28627	1.26143	4.12269	0.60958	0.37375	0.49601	0.8392	0.35992	0.35396
6	1138783	1	4	28.41421633	0.09300755	0.080368213	0.188527568	0.258722771	6.99513	2.02701	1.15727	3.21922	0.52598	0.30629	0.41454	0.8432	0.27655	0.26768
6	1138678	1	7	27.99521639	0.090837388	0.082310171	0.188628164	0.259435226	6.72017	2.07655	1.1036	3.15192	0.5183	0.30299	0.4095	0.84076	0.26836	0.25844
6	1138753	1	8	27.19433961	0.092011434	0.104718834	0.161597191	0.211079996	2.90441	1.75627	0.87865	2.01568	0.3368	0.18927	0.25931	0.83394	0.13334	0.12175
7	1138713	1	7	26.73385293	0.078699619	0.083126044	0.155499078	0.21091524	4.16533	1.97586	0.94675	2.53729	0.4346	0.23566	0.32648	0.85558	0.17711	0.16991
7	1138759	1	5	28.46908926	0.093662038	0.099908796	0.179914819	0.242021006	4.55049	1.92089	0.93748	2.42242	0.41562	0.24303	0.32843	0.82724	0.1949	0.18006
7	1138671	1	5	28.07666613	0.084542622	0.083205035	0.169674588	0.233068393	5.24168	2.00697	1.01608	2.80113	0.47384	0.26648	0.365	0.8481	0.21789	0.2093
7	1138785	1	8	28.04925837	0.092787096	0.10027354	0.178271005	0.238210466	4.38039	1.92129	0.92534	2.37561	0.40751	0.23709	0.32099	0.82822	0.18695	0.17257
7	1138841	1	8	28.30885855	0.085480058	0.092700985	0.171330562	0.228152782	4.42894	2.00433	0.92211	2.46117	0.42216	0.23913	0.32676	0.83971	0.18379	0.17247
7	1138684	1	2	28.1558431	0.093498135	0.08175471	0.203732293	0.28484291	7.78839	2.179	1.14364	3.48412	0.55398	0.33542	0.44737	0.83381	0.31077	0.2993
7	1138682	1	7	27.58596537	0.082938744	0.080213056	0.169271889	0.235138037	5.45256	2.04093	1.03398	2.93142	0.49128	0.27588	0.37806	0.85069	0.22734	0.2201
7	1138828	1	3	27.53063079	0.093855707	0.080890218	0.197242409	0.267818346	7.49975	2.10155	1.16029	3.31089	0.53606	0.31655	0.42625	0.83986	0.2894	0.27965
7	1138876	1	8	28.95957767	0.090356026	0.106504008	0.154342684	0.205818122	2.2244	1.70816	0.84838	1.93249	0.31799	0.17771	0.24391	0.8343	0.11782	0.10714
7	1138694	1	2	28.20869311	0.086245852	0.079408977	0.17678603	0.25605082	6.1161	2.04979	1.0861	3.22446	0.52657	0.30498	0.41356	0.84511	0.26503	0.2572
8	1138610	1	4	28.42431378	0.083989535	0.079683023	0.173727916	0.248731997	5.81495	2.06845	1.05405	3.12152	0.51474	0.29499	0.4015	0.84703	0.25015	0.24259
8	1138690	1	7	29.83700495	0.093037675	0.10035512	0.177876061	0.238427574	4.35856	1.91187	0.92708	2.37584	0.40755	0.23722	0.32111	0.82806	0.18741	0.17296
8	1138877	1	7	28.3139065	0.087921681	0.096404706	0.18180738	0.245820025	4.78484	2.06783	0.91201	2.54988	0.4366	0.25541	0.34511	0.82963	0.20192	0.188
8	1138882	1	7	29.91412281	0.095069382	0.109661373	0.173055159	0.229303948	3.21995	1.8203	0.86694	2.09102	0.35296	0.2055	0.27815	0.82189	0.14952	0.13533
8	1138728	1	6	28.41851247	0.083223306	0.079802442	0.168339812	0.240565151	5.44908	2.02275	1.04287	3.01451	0.50181	0.28403	0.38821	0.84943	0.23683	0.22958
8	1138658	1	4	29.97913717	0.092225228	0.104565656	0.167093385	0.22310168	3.25805	1.8118	0.88198	2.1336	0.36176	0.20708	0.28196	0.82943	0.15144	0.13844
8	1138733	1	4	29.7612167	0.092930958	0.103467863	0.170965526	0.228514776	3.62838	1.8397	0.89816	2.20856	0.37667	0.21703	0.29484	0.82849	0.16363	0.14997
8	1138607	1	6	27.18076756	0.080413476	0.072762408	0.177412301	0.264325335	6.58504	2.20625	1.10515	3.63272	0.56829	0.32994	0.44703	0.85043	0.28779	0.28443
8	1138692	1	5	29.72464641	0.095976275	0.101954593	0.184099153	0.249223792	4.68954	1.91817	0.94136	2.44446	0.41936	0.24851	0.33419	0.8225	0.20274	0.1865
8	1138595	1	5	27.97116704	0.087983747	0.090530986	0.172279869	0.235459658	4.80304	1.95809	0.97186	2.60087	0.44458	0.25384	0.34593	0.83947	0.20472	0.19316
9	1138706	1	5	27.52114442	0.084849763	0.079448288	0.176988795	0.247662624	6.06849	2.08591	1.06799	3.11728	0.51424	0.29411	0.40058	0.84762	0.25065	0.24323
9	1138654	1	7	27.79949955	0.086596843	0.094752918	0.174843333	0.239715135	4.47918	2.01905	0.91392	2.5299	0.43341	0.25066	0.34007	0.83351	0.19602	0.18317
9	1138712	1	5	27.7612098	0.088593617	0.081546661	0.188447919	0.267898371	6.69595	2.1271	1.08642	3.28522	0.53328	0.31524	0.42432	0.83907	0.27934	0.26947
9	1138697	1	4	28.53865723	0.082917181	0.078394326	0.166791493	0.237561619	5.48474	2.01154	1.05769	3.03034	0.50376	0.28317	0.38792	0.85192	0.23626	0.22987
9	1138677	1	7	29.70896088	0.093956656	0.099088948	0.173310345	0.231603108	4.24799	1.84458	0.94821	2.33733	0.40072	0.23044	0.31326	0.83185	0.18281	0.16914
9	1138739	1	6	26.05182202	0.083633897	0.073835161	0.180775425	0.250988479	6.80837	2.16151	1.13271	3.39931	0.54538	0.31083	0.42386	0.85302	0.27039	0.26648
9	1138702	1	3	26.58686025	0.077294566	0.07322505	0.168134363	0.239864639	5.85734	2.17524	1.05558	3.27572	0.53224	0.29781	0.40859	0.857	0.24631	0.24315
9	1138698	1	5	26.10152575	0.076533149	0.062325569	0.179352739	0.257090341	7.58993	2.34346	1.22796	4.12496	0.60975	0.34461	0.47125	0.865	0.30263	0.30902
9	1138875	1	6	26.6554795	0.078219709	0.079637989	0.170992346	0.233260317	5.42453	2.18605	0.98219	2.92901	0.49097	0.27463	0.37683	0.85191	0.219	0.21234
9	1138779	1	7	26.37560343	0.072236536	0.075425796	0.143521172	0.197747899	3.95815	1.98682	0.95772	2.62175	0.44778	0.23404	0.32757	0.86791	0.17117	0.16738
10	1138711	1	8	26.59599715	0.0873252	0.102222969	0.157436398	0.205920577	2.71689	1.80287	0.85426	2.01443	0.33652	0.18681	0.25695	0.83839	0.12608	0.11567
10	1138744	1	8	26.90713678	0.076223213	0.084117962	0.140379771	0.1880842	3.05992	1.84169	0.90615	2.23596	0.38194	0.19927	0.27904	0.86267	0.1374	0.13113
10	1138594	1	6	24.97524342	0.079944436	0.06548783	0.191471831	0.286076693	8.1373	2.39506	1.22075	4.36839	0.62745	0.37203	0.5002	0.85353	0.3402	0.34326
10	1138627	1	4	26.77652076	0.085317405	0.067995402	0.195550443	0.28984679	8.34618	2.29203	1.25475	4.26274	0.61997	0.37087	0.49696	0.84937	0.34649	0.34675
10	1138579	1	3	28.94354394	0.089108048	0.086090157	0.173375408	0.239202867	5.35783	1.94568	1.03506	2.77852	0.47069	0.26846	0.36599	0.84298	0.22519	0.21479
10	1138709	1	7	27.25012467	0.089579987	0.095023898	0.165386744	0.22480826	4.00401	1.84625	0.94271	2.36581	0.40579	0.22949	0.31376	0.8385	0.1784	0.1665
10	1138609	1	3	26.1767276	0.091791073	0.069752217	0.215783274	0.315717562	9.64342	2.35081	1.31596	4.52627	0.63809	0.39617	0.52307	0.84047	0.38857	0.38546
10	1138796	1	7	27.32186037	0.089210627	0.087649666	0.183047465	0.252651629	5.78631	2.05186	1.01781	2.88252	0.48487	0.28285	0.38257	0.83689	0.24004	0.2281
10	1138603	1	7	26.58143197	0.083662333	0.091158062	0.17136191	0.238732828	4.5124	2.04826	0.91777	2.61889	0.44734	0.25694	0.34944	0.83768	0.20081	0.18921
10	1138655	1	7	27.2102143	0.089811868	0.097958512	0.171447017	0.23376159	4.08344	1.90896	0.91684	2.38633	0.40939	0.23579	0.32037	0.83224	0.18285	0.16961
11	1138860	1	6	29.14799929	0.1024157	0.108028895	0.192620678	0.257526667	4.85098	1.88077	0.94804	2.38387	0.40896	0.24726	0.32997	0.813	0.20652	0.1876
11	1138596	1	4	27.98793103	0.100462846	0.094915372	0.210075988	0.298203665	7.13154	2.09108	1.05845	3.14178	0.51712	0.32423	0.42634	0.81412	0.30139	0.28083
11	1138825	1	7	28.6092991	0.092222655	0.097605538	0.178491033	0.24516085	4.63781	1.93544	0.94485	2.51175	0.43048	0.25203	0.34044	0.82858	0.20408	0.1895
11	1138577	1	7	28.0717375	0.088415877	0.085957587	0.178556613	0.255133549	5.65427	2.01951	1.0286	2.96813	0.49598	0.28967	0.39163	0.83798	0.24745	0.23612
11	1138751	1	3	26.69266431	0.092052233	0.073912905	0.195757088	0.287928304	8.03622	2.12659	1.24541	3.89551	0.59146	0.35578	0.47573	0.84247	0.33648	0.33095
11	1138672	1	2	25.81948986	0.100584793	0.069270401	0.229659516	0.336019883	10.87592	2.28324	1.45206	4.85084	0.65817	0.41901	0.54738	0.83608	0.43297	0.42846
11	1138798	1	4	27.50806149	0.089345949	0.073622463	0.189067982	0.278880791	7.55567	2.11613	1.21357	3.78799	0.58229	0.34572	0.46458	0.84532	0.3201	0.31534
11	1138790	1	5	25.92161657	0.087823855	0.072629027	0.192488425	0.277451913	7.79936	2.19176	1.20921	3.82012	0.58507	0.34617	0.4658	0.84693	0.31865	0.31484
11	1138708	1	6	25.84780125	0.076942265	0.066917106	0.190226858	0.277726244	7.79959	2.47233	1.14981	4.1503	0.61167	0.35909	0.48458	0.8539	0.3192	0.32085
11	1138611	1	7	28.3145758	0.086269021	0.099245961	0.158014225	0.207869377	3.00702	1.83165	0.86924	2.09449	0.35369	0.19601	0.26975	0.84054	0.13617	0.12575
12	1138974	1	8	27.4164407	0.089853343	0.106485754	0.161372747	0.208512441	2.62792	1.79596	0.84381	1.95813	0.3239	0.18179	0.24916	0.83323	0.12097	0.11004
12	1138716	1	6	28.35495382	0.083271671	0.083443321	0.164954017	0.22086773	4.88378	1.98091	0.99794	2.64692	0.45159	0.24912	0.34333	0.85188	0.19762	0.18959
12	1138656	1	5	26.0560886	0.087023435	0.087662209	0.16907629	0.2340321	4.85929	1.94288	0.99271	2.6697	0.455	0.25807	0.35248	0.843	0.20978	0.19928
12	1139380	1	3	23.94499424	0.083130717	0.058601519	0.221695323	0.374173501	10.7668	2.66683	1.41858	6.38505	0.72918	0.4797	0.61754	0.8427	0.49269	0.49919
12	1138731	1	6	26.48486865	0.074999848	0.077190444	0.151449897	0.219336827	4.36794	2.01934	0.97162	2.8415	0.47937	0.26104	0.36118	0.859	0.20127	0.19629
12	1138588	1	3	28.35074881	0.091286386	0.08849034	0.18212651	0.248635365	5.73001	1.99511	1.0316	2.80975	0.47503	0.27581	0.37368	0.83727	0.23497	0.22283
12	1138799	1	7	27.53539243	0.080772462	0.095915559	0.157879662	0.213537284	3.11212	1.95462	0.84212	2.2263	0.3801	0.21144	0.29064	0.8417	0.14575	0.13565
12	1138631	1	6	28.68475968	0.101027741	0.105231264	0.193445913	0.26270029	5.12474	1.91478	0.96005	2.49641	0.42798	0.2596	0.346	0.81418	0.2202	0.20114
12	1138699	1	5	27.33143663	0.084388171	0.076110755	0.180995874	0.259976947	6.6242	2.1448	1.10875	3.41577	0.54708	0.31716	0.42993	0.84775	0.27768	0.27189
12	1138705	1	6	30.72049109	0.098158856	0.108960117	0.175063585	0.237021159	3.53416	1.78347	0.90087	2.1753	0.37014	0.21772	0.29359	0.81964	0.16756	0.1519
13	1138844	1	4	28.32982742	0.091509225	0.089512111	0.190129547	0.272289558	6.11693	2.07771	1.02231	3.04193	0.50519	0.30387	0.40633	0.82853	0.26632	0.25179
13	1138760	1	2	28.22885062	0.085742541	0.0826026	0.185752489	0.269742115	6.31459	2.1664	1.03801	3.26554	0.53113	0.31527	0.4237	0.83729	0.27438	0.26394
13	1138864	1	7	28.72598996	0.090128571	0.102952544	0.179649201	0.244194039	4.08884	1.99325	0.87544	2.37191	0.40686	0.23972	0.32306	0.82325	0.18338	0.16833
13	1138764	1	4	28.71711978	0.089004244	0.104400017	0.160822729	0.214546022	2.76953	1.80691	0.85253	2.05504	0.34534	0.19503	0.26677	0.83289	0.13459	0.12301
13	1138725	1	8	27.14088158	0.081138164	0.106013371	0.155474296	0.203518617	1.97265	1.91617	0.76536	1.91974	0.31501	0.17526	0.24089	0.83569	0.1016	0.09246
13	1138871	1	6	26.219722	0.094945925	0.094168092	0.213101155	0.292130397	7.1671	2.24445	1.00826	3.10222	0.51246	0.31851	0.42035	0.8169	0.28628	0.26736
13	1138680	1	5	26.53001603	0.078804099	0.083664352	0.170809102	0.241602214	5.03427	2.16752	0.94191	2.88776	0.48556	0.27693	0.37754	0.84484	0.21985	0.21099
13	1138853	1	6	26.58725682	0.075533501	0.073468358	0.159085695	0.227835242	5.21965	2.10616	1.02811	3.10113	0.51233	0.28122	0.38817	0.86036	0.22551	0.22235
13	1138583	1	2	25.77844128	0.080364719	0.061843281	0.186237192	0.275949527	8.20449	2.3174	1.29949	4.46208	0.63384	0.36839	0.49893	0.86075	0.33721	0.34461
13	1138597	1	2	25.8537978	0.079778347	0.069260326	0.191759827	0.286471169	7.77069	2.40366	1.15186	4.13615	0.6106	0.36418	0.48856	0.84866	0.32919	0.32828
14	1138826	1	6	27.7243934	0.089059372	0.087142829	0.187790075	0.270437409	6.1155	2.10859	1.02199	3.10338	0.5126	0.30652	0.4108	0.83183	0.26693	0.25385
14	1138743	1	6	27.69456548	0.086641968	0.093622726	0.164744581	0.232505862	3.98808	1.90144	0.92544	2.48343	0.42585	0.2432	0.3314	0.83722	0.1891	0.17712
14	1138754	1	5	27.61526663	0.097873157	0.098136629	0.192752512	0.262257967	5.66641	1.96941	0.99732	2.67238	0.45539	0.27339	0.36584	0.82212	0.23592	0.21878
14	1138638	1	7	27.36422868	0.089112569	0.100140284	0.16680812	0.226261402	3.55896	1.87188	0.88988	2.25944	0.3864	0.22076	0.30078	0.83272	0.16441	0.15173
14	1138747	1	5	27.11800684	0.081986377	0.084163003	0.174689963	0.243826717	5.34455	2.13072	0.97414	2.89708	0.48679	0.27879	0.37954	0.84358	0.22652	0.21712
14	1138758	1	6	26.46798427	0.076964044	0.073233107	0.162747032	0.238732266	5.52007	2.11459	1.05095	3.2599	0.5305	0.29631	0.40677	0.85733	0.24414	0.24099
14	1138591	1	2	26.32097546	0.089504504	0.070269171	0.20643319	0.308979418	8.93925	2.3064	1.27374	4.39708	0.62943	0.38762	0.5135	0.84151	0.37375	0.37058
14	1138625	1	3	26.42944861	0.078258892	0.063837672	0.179956657	0.264204621	7.54399	2.2995	1.2259	4.13869	0.6108	0.34983	0.47624	0.86127	0.31103	0.31596
14	1138701	1	5	26.33501019	0.086595673	0.071198071	0.194039072	0.286809035	7.98636	2.24075	1.21626	4.02833	0.60225	0.36035	0.48283	0.84615	0.3345	0.33164
14	1138767	1	7	26.31195328	0.083737006	0.084610316	0.162049847	0.224174149	4.61144	1.93522	0.98968	2.64949	0.45198	0.25116	0.34535	0.84955	0.19961	0.19097
15	1138640	1	7	27.23015494	0.088232073	0.091082067	0.165793051	0.22893383	4.36866	1.87906	0.96871	2.51349	0.43077	0.24368	0.33313	0.84113	0.19406	0.18281
15	1138852	1	4	27.6557759	0.087307591	0.082237494	0.169813765	0.23929452	5.45738	1.94501	1.06165	2.9098	0.48846	0.27698	0.37835	0.84715	0.23407	0.22545
15	1138886	1	3	25.43284025	0.096084945	0.070595877	0.233645791	0.354686951	10.80256	2.43166	1.36106	5.02419	0.66801	0.43563	0.56305	0.82974	0.44885	0.4405
15	1138735	1	7	27.92924479	0.106721229	0.110064593	0.197819092	0.275136675	5.13154	1.85361	0.96962	2.49977	0.42853	0.26597	0.35122	0.80446	0.23249	0.21021
15	1138819	1	7	28.19783854	0.086390228	0.095361886	0.149406296	0.209324094	2.8838	1.72944	0.90592	2.19505	0.37403	0.20646	0.28448	0.84382	0.15011	0.13983
15	1138810	1	7	28.17906271	0.095731549	0.108880643	0.170274486	0.232433281	3.15767	1.77867	0.87923	2.13475	0.36199	0.21148	0.28589	0.82148	0.1574	0.1427
15	1138856	1	6	29.4440714	0.111867026	0.120925467	0.192378224	0.246249149	3.92483	1.7197	0.92509	2.03637	0.34132	0.20682	0.27576	0.8037	0.16633	0.14744
15	1138884	1	7	29.63103657	0.105291275	0.110095324	0.188628186	0.243235851	4.51981	1.79149	0.95636	2.20932	0.37682	0.22399	0.30086	0.81611	0.18423	0.16666
15	1138685	1	7	29.42278522	0.106045934	0.112627459	0.188775908	0.24482382	4.30565	1.78013	0.94156	2.17375	0.36983	0.22111	0.29635	0.81287	0.1801	0.16212
15	1138634	1	4	27.82876423	0.09389204	0.093784111	0.184630053	0.254375815	5.45507	1.96641	1.00115	2.71236	0.46126	0.27217	0.36659	0.82956	0.23142	0.21674
16	1139379	1	2	29.86758231	0.103230214	0.098821671	0.201330546	0.281823951	6.32687	1.95031	1.04461	2.85184	0.48077	0.29662	0.39265	0.81482	0.2704	0.25014
16	1138800	1	6	29.68167907	0.104128129	0.112598133	0.17869388	0.242571739	3.62694	1.7161	0.92478	2.15431	0.36595	0.21809	0.29266	0.81376	0.17395	0.15659
16	1138883	1	5	29.27219801	0.10357581	0.105850956	0.18883402	0.262604853	4.88798	1.82315	0.97851	2.48089	0.42543	0.25824	0.34409	0.81354	0.22218	0.20269
16	1138813	1	7	29.1056044	0.100408664	0.101959695	0.175962574	0.244971294	4.37813	1.75246	0.98479	2.40263	0.41222	0.2428	0.32725	0.82401	0.20352	0.18721
16	1138615	1	7	27.29437824	0.094421942	0.097473489	0.17232283	0.241821098	4.3689	1.82503	0.96869	2.48089	0.42543	0.24781	0.33536	0.82989	0.2031	0.18864
16	1138605	1	3	27.24061029	0.09266558	0.086211076	0.190755778	0.279744773	6.53086	2.05854	1.07487	3.24488	0.52884	0.31992	0.42684	0.83005	0.28876	0.27509
16	1138601	1	3	25.04412514	0.087604816	0.07252277	0.199476615	0.299797916	8.22051	2.27701	1.20796	4.13385	0.61043	0.37247	0.49526	0.84102	0.3508	0.34598
16	1138580	1	8	29.38097325	0.088680067	0.100489663	0.144906127	0.194481402	2.1926	1.63403	0.88248	1.93534	0.31865	0.17306	0.23964	0.84458	0.11693	0.10753
16	1138715	1	7	27.58761341	0.09376636	0.101122222	0.174707578	0.236648131	4.12089	1.86322	0.92726	2.34022	0.40124	0.23319	0.31583	0.8279	0.18368	0.16923
16	1138629	1	5	28.73463621	0.095354737	0.098286342	0.178913678	0.2467545	4.72038	1.8763	0.97017	2.51057	0.43029	0.25275	0.34101	0.82729	0.20922	0.19399
17	1138820	1	7	27.12220913	0.093135594	0.09930606	0.178443172	0.246617761	4.50141	1.91595	0.93786	2.48341	0.42585	0.25046	0.33776	0.82625	0.2025	0.18734
17	1138789	1	7	26.67945796	0.091135892	0.093658141	0.181298079	0.248023738	5.15751	1.98932	0.97307	2.64818	0.45178	0.26408	0.35693	0.83184	0.21835	0.20457
17	1138867	1	6	30.01882183	0.103943459	0.113489804	0.180730294	0.241721169	3.65258	1.73874	0.91588	2.12989	0.361	0.21515	0.28871	0.81317	0.16976	0.15256
17	1138641	1	7	30.53598966	0.101162327	0.117087446	0.177785481	0.237425949	3.00488	1.75743	0.86399	2.02777	0.33945	0.20211	0.27131	0.81116	0.14844	0.13249
17	1138773	1	2	28.88543767	0.095891976	0.094936413	0.183749258	0.255724087	5.36699	1.91621	1.01007	2.69364	0.45853	0.27152	0.36524	0.82784	0.23302	0.21767
17	1138827	1	8	28.85003679	0.094338373	0.099976789	0.178026803	0.24178308	4.45746	1.88711	0.9436	2.41839	0.41493	0.24257	0.32784	0.82725	0.19541	0.1805
17	1138818	1	6	26.89201255	0.092750996	0.092266657	0.192111195	0.265777896	6.01005	2.07126	1.00525	2.88054	0.48461	0.28997	0.38852	0.82749	0.25061	0.23548
17	1138858	1	6	27.20885566	0.084042622	0.079634429	0.183024145	0.260374809	6.37971	2.17775	1.05536	3.26963	0.53157	0.30996	0.41931	0.84354	0.26714	0.25907
17	1138624	1	7	28.73457226	0.081599708	0.087421695	0.159880109	0.222103287	4.11463	1.95932	0.9334	2.5406	0.43512	0.24208	0.33274	0.84731	0.18486	0.17561
17	1138757	1	3	28.82973064	0.092533444	0.093047191	0.193664598	0.271122929	6.01649	2.09291	0.99448	2.91382	0.48899	0.29509	0.39409	0.82487	0.25563	0.23971
18	1138801	1	3	27.9185321	0.081689684	0.080793778	0.176602676	0.249882354	5.78437	2.16187	1.01109	3.09284	0.51134	0.29404	0.39974	0.84542	0.24489	0.23679
18	1138857	1	7	29.17925043	0.087885265	0.100532368	0.173058838	0.22856706	3.8457	1.96915	0.8742	2.27357	0.38905	0.22318	0.30366	0.83147	0.16464	0.15183
18	1138681	1	5	28.15060524	0.080072242	0.08220719	0.163338395	0.230745368	4.78247	2.03989	0.97403	2.80688	0.47463	0.26552	0.36432	0.84994	0.21056	0.20276
18	1138752	1	7	28.41806467	0.089399285	0.097329675	0.165099889	0.228053008	3.749	1.84677	0.91852	2.3431	0.40175	0.22917	0.31241	0.83495	0.17587	0.16332
18	1138870	1	3	29.97427542	0.103928987	0.114029543	0.184309655	0.2483041	3.81278	1.77342	0.91142	2.17754	0.37058	0.22307	0.2982	0.81008	0.1776	0.15945
18	1138666	1	5	28.0312371	0.089166329	0.097395235	0.163517067	0.227225331	3.63815	1.83384	0.91551	2.33302	0.39994	0.22787	0.31076	0.83518	0.17412	0.16167
18	1138794	1	7	27.51693208	0.088789641	0.095946701	0.169572903	0.235003666	4.13129	1.90983	0.92541	2.44931	0.42017	0.24172	0.32856	0.8339	0.18908	0.17618
18	1138674	1	8	26.58153641	0.087857106	0.104631525	0.157810927	0.21298756	2.51979	1.79622	0.83968	2.0356	0.34115	0.19226	0.26317	0.83327	0.12986	0.11862
18	1138687	1	3	27.35635107	0.093919829	0.084078057	0.19098075	0.265976547	6.80783	2.03344	1.11706	3.16345	0.51963	0.30744	0.41369	0.83673	0.27729	0.26577
18	1138592	1	6	26.61748566	0.098499175	0.097684498	0.194849315	0.266096199	5.86248	1.97818	1.00834	2.72404	0.46295	0.27922	0.37298	0.82132	0.24378	0.22627
19	1138847	1	5	27.28199021	0.089171597	0.098705063	0.161714893	0.220897046	3.39925	1.81352	0.90341	2.23795	0.38233	0.21614	0.29554	0.83617	0.16108	0.14908
19	1138782	1	3	27.91484765	0.094264261	0.099591954	0.175894757	0.238329462	4.36506	1.86598	0.9465	2.39306	0.41056	0.23866	0.32321	0.8289	0.19147	0.177
19	1138683	1	6	28.08376147	0.095690022	0.106949752	0.169357547	0.22429571	3.29408	1.76986	0.89472	2.09721	0.35426	0.20389	0.27709	0.82657	0.15141	0.13775
19	1138745	1	3	26.1026001	0.085579707	0.072415325	0.193765065	0.299121688	7.80756	2.26415	1.18179	4.13064	0.61019	0.37193	0.49475	0.84133	0.34699	0.34235
19	1138721	1	6	26.54183562	0.088920567	0.081026317	0.185755301	0.267497502	6.59951	2.089	1.09743	3.30137	0.53503	0.31586	0.42536	0.8398	0.28083	0.27128
19	1138859	1	6	26.0432485	0.072154533	0.065420757	0.153200133	0.223484019	5.53611	2.12322	1.10293	3.4161	0.54711	0.29407	0.40845	0.87062	0.23812	0.2405
19	1138839	1	5	26.06395168	0.090049751	0.081202475	0.196782826	0.275560007	7.28871	2.18527	1.10895	3.39349	0.54478	0.3254	0.43628	0.83719	0.29368	0.28344
19	1138614	1	6	26.14925219	0.085273458	0.084273614	0.187196628	0.262866244	6.21537	2.19525	1.01186	3.1192	0.51447	0.30312	0.4085	0.83746	0.25873	0.24789
19	1138635	1	3	25.87389397	0.088841109	0.074517077	0.192389531	0.284855385	7.64531	2.16555	1.19222	3.82269	0.58529	0.35087	0.46978	0.84258	0.32523	0.31943
19	1138670	1	3	27.43219219	0.086521951	0.084315308	0.172815814	0.257071909	5.3983	1.99736	1.02617	3.04894	0.50604	0.29567	0.39969	0.83922	0.25221	0.24165
20	1138704	1	5	25.80559	0.087222931	0.079220275	0.185368328	0.274233644	6.68899	2.12522	1.10102	3.46166	0.55174	0.32802	0.44058	0.83993	0.2933	0.28459
20	1138807	1	8	28.0501702	0.098283665	0.107316542	0.173745896	0.238131745	3.62445	1.7678	0.91583	2.21897	0.37868	0.22257	0.30022	0.82092	0.17428	0.15853
20	1138769	1	4	26.52603511	0.092734028	0.080352118	0.192655185	0.27439153	7.23346	2.0775	1.1541	3.41486	0.54698	0.32579	0.43728	0.83854	0.29873	0.28898
20	1138843	1	7	26.89383168	0.089265068	0.095954146	0.165984766	0.228182519	3.93427	1.85946	0.93029	2.37804	0.40794	0.23225	0.31682	0.83632	0.17997	0.16765
20	1138771	1	8	27.83612579	0.089291711	0.103421161	0.152734653	0.202462577	2.39363	1.71051	0.86338	1.95765	0.32379	0.17908	0.2466	0.83861	0.12058	0.11031
20	1138695	1	8	26.67115252	0.093781032	0.097766502	0.182601348	0.246364097	4.93067	1.9471	0.95923	2.51992	0.43181	0.25331	0.34192	0.82799	0.20776	0.19285
20	1138837	1	5	27.19163182	0.10291168	0.091860534	0.237095046	0.337557434	9.15612	2.30387	1.1203	3.67467	0.57216	0.37494	0.48354	0.8061	0.37104	0.34608
20	1138802	1	3	26.57577548	0.098177594	0.083659765	0.209981279	0.303423369	8.16	2.13879	1.17353	3.62687	0.56774	0.35323	0.46597	0.82613	0.33911	0.32438
20	1138804	1	6	24.88349322	0.091355682	0.080778895	0.20527042	0.313710119	7.89256	2.24694	1.13094	3.88357	0.59046	0.37086	0.4873	0.82682	0.35192	0.33865
20	1138648	1	7	27.00182412	0.084652911	0.089109016	0.160683232	0.233887074	4.11621	1.89814	0.94999	2.62473	0.44823	0.25474	0.34771	0.84151	0.20153	0.19078
21	1138840	1	7	29.09133431	0.103805994	0.121198343	0.178214113	0.238495827	2.72525	1.7168	0.8565	1.96781	0.3261	0.19558	0.26182	0.80654	0.14178	0.12559
21	1138873	1	6	26.19615903	0.085690056	0.089691784	0.173873733	0.250928492	4.89085	2.0291	0.95538	2.79768	0.47336	0.27627	0.37361	0.8352	0.22594	0.21365
21	1138781	1	8	28.06637238	0.091192112	0.107143823	0.157364036	0.214441714	2.37514	1.72563	0.85112	2.00144	0.33365	0.18921	0.25845	0.83023	0.12962	0.11781
21	1138660	1	3	27.05401021	0.089092575	0.086481251	0.194586422	0.276840339	6.59076	2.18409	1.0302	3.20116	0.52394	0.31581	0.42195	0.83062	0.27819	0.2649
21	1138587	1	3	25.93748587	0.093080552	0.079053891	0.208769126	0.300734683	8.34398	2.24289	1.17743	3.80417	0.5837	0.35971	0.47639	0.83258	0.3411	0.33032
21	1138617	1	7	26.82502415	0.093761061	0.092036234	0.195043223	0.276280332	6.24941	2.08022	1.01874	3.00186	0.50023	0.30359	0.40454	0.82438	0.268	0.25183
21	1138816	1	3	25.64039031	0.095531145	0.079347516	0.215620216	0.315825824	8.82371	2.25707	1.20396	3.98029	0.59842	0.37618	0.49411	0.82805	0.36578	0.3532
21	1138792	1	6	26.21008385	0.091926029	0.076704109	0.210750857	0.301882229	8.65168	2.29261	1.19845	3.93567	0.59479	0.36597	0.48499	0.83519	0.348	0.33911
21	1138761	1	3	26.91332069	0.098242487	0.088752495	0.203918304	0.282495351	7.28955	2.07566	1.10693	3.18296	0.52187	0.31798	0.42304	0.82624	0.29379	0.2781
21	1138849	1	4	30.05739428	0.106761681	0.112368054	0.194948183	0.263500865	4.73055	1.82601	0.95011	2.34498	0.40209	0.24651	0.32716	0.80614	0.20889	0.1881
22	1138830	1	7	29.30360708	0.095188729	0.106704137	0.170223237	0.233291179	3.35053	1.78827	0.89208	2.18634	0.37232	0.2171	0.29368	0.82338	0.16432	0.14963
22	1138850	1	6	27.64450712	0.099931456	0.095581201	0.202247894	0.288262033	6.57401	2.02387	1.04551	3.01589	0.50198	0.311	0.41098	0.81647	0.28425	0.26471
22	1138575	1	7	27.1514536	0.088806514	0.090275588	0.171863759	0.239479709	4.83653	1.93526	0.98373	2.65276	0.45247	0.25983	0.35339	0.83837	0.21256	0.2007
22	1138584	1	8	29.68758681	0.102814601	0.113109475	0.181621007	0.247093002	3.6989	1.76649	0.90898	2.18455	0.37197	0.22324	0.29877	0.8115	0.17688	0.15908
22	1138616	1	5	25.60064305	0.097068669	0.083427943	0.218311122	0.320134763	8.63862	2.24904	1.1635	3.83726	0.58654	0.37261	0.48722	0.8217	0.36214	0.34578
22	1138848	1	3	27.54027998	0.095694285	0.095587873	0.182994048	0.265536837	5.24863	1.91228	1.00111	2.77793	0.47061	0.28281	0.3783	0.82384	0.24489	0.22837
22	1138823	1	3	26.38327558	0.086466527	0.079236031	0.177589672	0.269138669	6.19044	2.05385	1.09125	3.39667	0.54511	0.32174	0.43332	0.8414	0.28474	0.27634
22	1138763	1	5	28.67775694	0.097152642	0.098929909	0.176147843	0.246017075	4.56199	1.8131	0.98204	2.48678	0.42641	0.25044	0.3379	0.82686	0.20903	0.19354
22	1138808	1	4	29.83231138	0.099095348	0.106182667	0.174698351	0.240589966	3.82745	1.76293	0.93325	2.26581	0.38759	0.22824	0.30766	0.82118	0.18249	0.16638
22	1138628	1	3	29.1564168	0.091060346	0.093199172	0.177214205	0.253055596	4.95535	1.94612	0.97705	2.71521	0.46167	0.27166	0.36628	0.83064	0.22686	0.21276
23	1138768	1	7	29.37347279	0.101100234	0.115802749	0.162237126	0.211245947	2.19796	1.60472	0.87304	1.82419	0.29183	0.16689	0.22732	0.82311	0.1145	0.1023
23	1138703	1	6	29.55633159	0.100850483	0.111379111	0.162007966	0.213019596	2.61659	1.60642	0.90547	1.91256	0.31332	0.17845	0.2434	0.82666	0.12994	0.11709
23	1138727	1	7	30.35350438	0.10962915	0.12363907	0.172552628	0.229978515	2.37442	1.57397	0.88669	1.86008	0.30072	0.17882	0.24017	0.80759	0.13127	0.11575
23	1139381	1	2	25.19783769	0.086318022	0.067402552	0.192061925	0.3081745	8.23618	2.22505	1.28063	4.57215	0.64107	0.39288	0.52149	0.84546	0.37622	0.37632
23	1138885	1	5	26.97215376	0.092274812	0.087998532	0.187638908	0.279353626	6.14947	2.03348	1.04859	3.17453	0.5209	0.31572	0.42092	0.82808	0.28222	0.2677
23	1138598	1	7	26.26455439	0.082183522	0.082304471	0.15690408	0.233001106	4.47114	1.90919	0.99853	2.83097	0.47794	0.26837	0.36778	0.8491	0.21681	0.20875
23	1138736	1	2	25.24157364	0.098884941	0.069151516	0.2272945	0.349063768	10.67792	2.29858	1.42998	5.04781	0.6693	0.43283	0.56155	0.83309	0.44946	0.44359
23	1138700	1	5	25.99468323	0.085561957	0.080795089	0.176187935	0.264246352	5.91425	2.05919	1.059	3.27057	0.53168	0.31231	0.42136	0.84104	0.27161	0.26256
23	1138718	1	7	27.85367748	0.096442122	0.107925689	0.169394992	0.230215011	3.22882	1.75644	0.8936	2.13309	0.36165	0.2103	0.28477	0.8233	0.15818	0.14367
23	1138649	1	7	27.73169092	0.092501019	0.103621745	0.160997944	0.219653151	2.99774	1.7405	0.89268	2.11976	0.35892	0.20407	0.27851	0.83169	0.14974	0.13712
24	1138740	1	4	29.63772818	0.10132952	0.10993169	0.186127216	0.249011006	4.22764	1.83685	0.92175	2.26514	0.38747	0.23214	0.31089	0.81411	0.18685	0.1691
24	1138586	1	7	27.28765375	0.093494667	0.105759114	0.17990682	0.244346917	3.95828	1.92425	0.88403	2.31041	0.39585	0.23422	0.31515	0.82023	0.18043	0.16466
24	1138636	1	2	29.91436775	0.111233832	0.116211068	0.194481275	0.252592654	4.49712	1.7484	0.95717	2.17357	0.36979	0.22457	0.29917	0.80614	0.18862	0.16865
24	1138661	1	3	27.28369036	0.093552902	0.093845078	0.175254029	0.239329898	4.87285	1.87331	0.99689	2.55027	0.43666	0.25205	0.3422	0.83461	0.20904	0.19574
24	1138765	1	4	26.50685831	0.08139301	0.078048268	0.185411128	0.265245594	6.57556	2.27797	1.04285	3.39848	0.5453	0.3195	0.43146	0.84394	0.27478	0.26758
24	1138774	1	4	25.13937473	0.077611333	0.065091697	0.187720569	0.28099151	7.85852	2.41873	1.19234	4.31686	0.62384	0.367	0.49487	0.85534	0.33043	0.33397
24	1138874	1	6	25.43203603	0.090795371	0.086191733	0.197158776	0.283133651	6.84217	2.17146	1.05341	3.28493	0.53325	0.32407	0.43159	0.82905	0.29078	0.27696
24	1138868	1	7	27.26375511	0.089260582	0.10394675	0.159734486	0.218885104	2.75982	1.78953	0.85871	2.10574	0.35603	0.20229	0.27614	0.83166	0.1426	0.13049
24	1138770	1	6	27.1720756	0.089102195	0.098301162	0.169028183	0.232592464	3.87566	1.89701	0.90642	2.36612	0.40584	0.23346	0.31734	0.83231	0.17903	0.16593
24	1138748	1	8	27.57670085	0.09163648	0.108850326	0.156273588	0.213509564	2.15684	1.70536	0.84186	1.9615	0.32467	0.18433	0.25169	0.82893	0.12386	0.11217
25	1138809	1	3	26.17846763	0.088545946	0.073317816	0.192884768	0.291693593	7.78314	2.17836	1.2077	3.97848	0.59827	0.36145	0.4825	0.84219	0.33822	0.33311
25	1138653	1	7	27.33541069	0.096614054	0.109385612	0.171343165	0.234715325	3.20659	1.77348	0.88324	2.14576	0.36422	0.21365	0.2884	0.82009	0.16055	0.14542
25	1138585	1	8	27.53879211	0.088141789	0.104086136	0.157335189	0.215054897	2.55717	1.78502	0.84682	2.06612	0.34771	0.19643	0.26866	0.833	0.13492	0.1234
25	1138650	1	8	27.43422003	0.091278457	0.105690697	0.157158697	0.203911441	2.51159	1.72175	0.86364	1.92932	0.31725	0.17652	0.24262	0.83585	0.11895	0.10833
25	1138623	1	7	26.86245826	0.096127188	0.105205589	0.186642047	0.250986818	4.52305	1.94162	0.91371	2.38568	0.40928	0.24426	0.3276	0.8184	0.19576	0.17886
25	1138814	1	6	26.7415055	0.093633501	0.099505369	0.185804631	0.258630678	4.94308	1.98438	0.94099	2.59916	0.44432	0.2659	0.35625	0.82185	0.21998	0.20341
25	1138630	1	6	25.61571558	0.098711994	0.0999273	0.211368571	0.298172261	6.63786	2.14127	0.98784	2.98389	0.49798	0.3142	0.41205	0.80822	0.28358	0.26133
25	1138762	1	6	28.79528238	0.087134902	0.102559522	0.152769447	0.213259626	2.39561	1.75325	0.8496	2.07937	0.35052	0.19698	0.26988	0.83521	0.13535	0.12416
25	1138815	1	7	27.64624436	0.093421843	0.112379058	0.166778158	0.225781329	2.50566	1.78522	0.83131	2.00911	0.33535	0.19501	0.26406	0.82054	0.13373	0.12037
25	1138643	1	9	27.25169771	0.080815389	0.10018196	0.137994789	0.184650903	1.49411	1.70753	0.80669	1.84316	0.29656	0.15827	0.22027	0.84885	0.09142	0.08403
26	1138776	1	9	28.62822087	0.089167722	0.110042707	0.145289739	0.193933552	1.27982	1.6294	0.8103	1.76235	0.27598	0.15216	0.20974	0.83585	0.08824	0.07958
26	1138737	1	7	26.27209039	0.096129525	0.109430154	0.183369351	0.246415289	3.90433	1.90752	0.87846	2.2518	0.38496	0.22964	0.30804	0.81561	0.17651	0.1599
26	1138589	1	5	25.65781972	0.082133871	0.078502034	0.185588598	0.270050591	6.57047	2.25959	1.04626	3.44005	0.54955	0.32445	0.43692	0.842	0.2815	0.27372
26	1138793	1	6	26.53132616	0.084842028	0.08928057	0.178782153	0.248429297	5.19255	2.10724	0.95029	2.78257	0.47126	0.27386	0.37092	0.83647	0.22225	0.21037
26	1138669	1	8	27.63743543	0.092350077	0.107618897	0.163074429	0.217175741	2.71658	1.76583	0.85812	2.01801	0.33731	0.19224	0.26214	0.82868	0.13394	0.12164
26	1138618	1	6	26.91504907	0.089670905	0.102190503	0.161420949	0.216988359	3.05304	1.80015	0.87749	2.12337	0.35967	0.2032	0.2779	0.83414	0.14578	0.13387
26	1138676	1	7	26.91638446	0.080603119	0.084637655	0.160951136	0.22752014	4.41743	1.99684	0.95233	2.68817	0.45773	0.25574	0.35103	0.8484	0.19946	0.19085
26	1138746	1	8	27.6698663	0.093078967	0.105162572	0.175649467	0.244871766	3.74587	1.8871	0.8851	2.32851	0.39913	0.23614	0.31775	0.82067	0.18233	0.1666
26	1138688	1	3	26.58068075	0.095877862	0.0857541	0.202398834	0.295543008	7.40363	2.11101	1.11806	3.4464	0.5502	0.33974	0.44958	0.82587	0.31789	0.30277
26	1138722	1	3	27.35564305	0.097799159	0.090748668	0.195926306	0.289781118	6.59268	2.00335	1.07769	3.19323	0.52304	0.32265	0.42713	0.82165	0.29761	0.28021
27	1138803	1	6	27.30276993	0.09858165	0.095171563	0.196917447	0.291147059	6.24116	1.99751	1.03583	3.05918	0.50729	0.3153	0.41612	0.81603	0.28752	0.26794
27	1138821	1	5	26.30763568	0.095307562	0.082174838	0.201169091	0.308319295	7.66496	2.11074	1.15981	3.75199	0.57912	0.36189	0.47653	0.82658	0.34614	0.33214
27	1138679	1	7	27.12444889	0.087566102	0.09010565	0.15524689	0.22281943	3.80689	1.77291	0.97182	2.47287	0.42411	0.23724	0.32552	0.84427	0.18715	0.17664
27	1138775	1	6	28.91979073	0.099085966	0.107592082	0.171317056	0.235217803	3.48325	1.72897	0.92094	2.1862	0.37229	0.21798	0.29444	0.82174	0.17051	0.155
27	1138707	1	8	27.65048985	0.096088486	0.103368396	0.170838467	0.232150572	3.75701	1.77793	0.92957	2.24586	0.38383	0.22233	0.30148	0.82723	0.17409	0.15961
27	1138730	1	6	29.83444352	0.102076815	0.116363024	0.16586985	0.219183106	2.39896	1.62495	0.87723	1.88361	0.30643	0.1775	0.24069	0.81927	0.12577	0.11232
27	1138777	1	5	27.28199378	0.102850104	0.099596961	0.200392897	0.276003136	6.17788	1.9484	1.03266	2.7712	0.46966	0.28784	0.38206	0.81586	0.2591	0.23937
27	1138657	1	4	28.01321231	0.095176827	0.086027677	0.189345897	0.256207408	6.56506	1.98941	1.10635	2.9782	0.49726	0.2909	0.39306	0.83756	0.25933	0.24741
27	1138772	1	7	28.32731121	0.098746095	0.102246657	0.180988906	0.23259378	4.58451	1.83287	0.96576	2.27483	0.38928	0.22526	0.30556	0.82822	0.18224	0.16748
27	1138756	1	8	26.73711989	0.104241488	0.109532407	0.191681884	0.248408412	4.71733	1.83883	0.9517	2.2679	0.38799	0.23212	0.31103	0.81476	0.19173	0.17365
28	1138750	1	3	27.44432064	0.105333485	0.100951903	0.195340933	0.261116346	5.83861	1.8545	1.0434	2.58654	0.44236	0.26618	0.35587	0.81941	0.23747	0.21888
28	1138888	1	5	26.28515943	0.092921821	0.087501551	0.181163425	0.244673103	5.83652	1.94963	1.06194	2.79621	0.47316	0.2727	0.37044	0.83965	0.23478	0.22318
28	1138602	1	5	27.55214769	0.095077115	0.08828464	0.185448026	0.249877889	6.1015	1.9505	1.07694	2.83037	0.47786	0.27788	0.37628	0.83709	0.24329	0.23084
28	1138646	1	2	26.93002615	0.090485036	0.081081407	0.178446251	0.245223738	6.21804	1.97211	1.11598	3.02441	0.50303	0.28735	0.39153	0.84655	0.25103	0.24254
28	1138717	1	6	28.48613744	0.098412507	0.105084395	0.173415686	0.229551607	3.833	1.76213	0.93651	2.18445	0.37195	0.21516	0.2919	0.82645	0.16882	0.15422
28	1138606	1	6	27.71511532	0.109540052	0.111966851	0.194701076	0.251803981	4.86698	1.77744	0.97833	2.24892	0.38441	0.23185	0.3097	0.81092	0.19758	0.1781
28	1138590	1	4	27.58369027	0.099934031	0.091811371	0.194199778	0.267618666	6.46821	1.94328	1.08847	2.91487	0.48913	0.29324	0.39262	0.8274	0.26583	0.25003
28	1138869	1	6	26.4593494	0.090377727	0.102532435	0.160620528	0.220006743	2.9991	1.77721	0.88145	2.14573	0.36422	0.20685	0.2824	0.83265	0.1502	0.13787
28	1138621	1	5	26.82227051	0.090508334	0.097656365	0.174135689	0.238598309	4.30284	1.92397	0.9268	2.44324	0.41915	0.24306	0.32945	0.83083	0.19181	0.17806
28	1138861	1	4	25.9894895	0.097668916	0.081832189	0.206804618	0.279364453	8.13181	2.1174	1.19353	3.41387	0.54688	0.32867	0.43964	0.83533	0.30915	0.29781
29	1138600	1	5	25.32583848	0.082725607	0.085204021	0.16517343	0.22838491	4.69903	1.99664	0.97091	2.68045	0.45659	0.25568	0.3507	0.84751	0.20231	0.19332
29	1138734	1	2	24.14569319	0.079904178	0.060477769	0.203942649	0.310968473	9.38495	2.55234	1.32122	5.14186	0.67437	0.411	0.54675	0.85403	0.39101	0.39981
29	1138838	1	3	24.84188215	0.077369976	0.067235267	0.211617537	0.312892302	9.06832	2.73514	1.15074	4.65369	0.64625	0.39844	0.52758	0.8445	0.36956	0.36958
29	1138788	1	6	25.67042329	0.080922679	0.07918358	0.175534432	0.248164691	5.85062	2.16916	1.02196	3.13404	0.51621	0.29535	0.40221	0.84777	0.24605	0.23893
29	1138599	1	7	25.99151089	0.090651697	0.106379528	0.172446147	0.23266441	3.33488	1.90229	0.85215	2.18712	0.37247	0.21688	0.29354	0.82395	0.15731	0.14334
29	1138845	1	4	25.92958932	0.095527899	0.087265994	0.214480205	0.29971517	7.96333	2.24521	1.09467	3.4345	0.54899	0.34152	0.45055	0.82281	0.31882	0.30238
29	1138865	1	6	27.09343879	0.09518677	0.105271867	0.183112643	0.247161888	4.26704	1.92372	0.9042	2.34784	0.4026	0.23901	0.3212	0.81972	0.18859	0.17228
29	1138872	1	6	27.33181755	0.107488989	0.115288959	0.199811421	0.256404735	4.75935	1.8589	0.93234	2.22402	0.37966	0.23146	0.30787	0.80566	0.19104	0.1711
29	1138846	1	8	27.24255241	0.091211037	0.109371636	0.162569026	0.216667459	2.46542	1.78234	0.83396	1.98102	0.32909	0.18791	0.25608	0.82716	0.12618	0.11418
29	1138720	1	3	25.99718398	0.097247796	0.089488415	0.210293684	0.284699719	7.55869	2.16245	1.08671	3.18141	0.52169	0.31912	0.42391	0.8247	0.29321	0.27701
30	1138620	1	4	25.44859904	0.100929561	0.087305771	0.226459592	0.307764456	8.89418	2.24374	1.15605	3.52513	0.55802	0.35074	0.46072	0.8204	0.33871	0.32091
30	1138878	1	5	27.48256609	0.103138412	0.115832073	0.191148085	0.247656544	4.01121	1.85332	0.89041	2.13807	0.36266	0.21865	0.29211	0.80844	0.17003	0.15213
30	1138691	1	5	27.23590712	0.098449057	0.094125548	0.210669631	0.276007414	7.16559	2.13988	1.04593	2.93233	0.4914	0.29896	0.39798	0.82207	0.26865	0.25123
30	1138833	1	4	27.29012594	0.086123239	0.087830336	0.181085657	0.25315432	5.52704	2.10263	0.98056	2.88231	0.48484	0.28312	0.3828	0.83653	0.2354	0.2236
30	1138786	1	4	27.5009599	0.098468185	0.10631599	0.195499464	0.260113325	5.0371	1.98541	0.92618	2.44661	0.41972	0.25407	0.3389	0.81392	0.20923	0.19071
30	1138673	1	4	26.25667963	0.089676405	0.099586728	0.185498677	0.253765027	4.7583	2.06853	0.90049	2.54818	0.43633	0.25937	0.34839	0.82345	0.20656	0.19097
30	1138633	1	8	27.47490643	0.097871867	0.119420941	0.175790971	0.229923523	2.52024	1.79613	0.81955	1.92532	0.31631	0.18696	0.25166	0.81182	0.12551	0.11151
30	1138791	1	8	26.71731666	0.087923599	0.109591524	0.155530551	0.202664471	1.88962	1.76893	0.80228	1.84927	0.29807	0.16656	0.22861	0.83263	0.10022	0.09055
30	1138817	1	7	28.08585789	0.101955669	0.120495785	0.186895409	0.243978015	3.24237	1.8331	0.84613	2.02478	0.3388	0.20454	0.27311	0.80505	0.14889	0.13207
30	1138619	1	7	27.37395273	0.095525827	0.105705251	0.182368558	0.240499342	4.19262	1.9091	0.9037	2.27519	0.38935	0.22909	0.30889	0.82171	0.17822	0.16265
31	1138693	1	7	27.50081602	0.09115518	0.110184597	0.180063028	0.236916527	3.43153	1.97535	0.8273	2.15018	0.36512	0.21511	0.2899	0.81842	0.15281	0.1382
31	1138652	1	8	26.46286886	0.090620134	0.110205957	0.176580088	0.235015889	3.19901	1.94857	0.82228	2.13252	0.36154	0.21242	0.28657	0.81913	0.14917	0.13489
31	1138834	1	6	24.69612562	0.085690784	0.07506526	0.202806789	0.299927841	8.08951	2.36673	1.14155	3.99556	0.59964	0.3672	0.48756	0.83778	0.34038	0.33327
31	1138686	1	6	25.66007929	0.088794971	0.0963655	0.178100912	0.244071949	4.6013	2.00575	0.92144	2.53277	0.43387	0.25315	0.34238	0.83028	0.20089	0.18705
31	1138573	1	8	28.28695127	0.089580506	0.105520132	0.159379305	0.21088899	2.59397	1.77917	0.84894	1.99857	0.33301	0.18732	0.25656	0.83323	0.12687	0.11565
31	1138582	1	8	28.09205545	0.10022704	0.122714429	0.18473628	0.242861696	2.82182	1.84318	0.81675	1.97908	0.32865	0.19871	0.26518	0.80322	0.13793	0.12186
31	1138719	1	2	26.51082717	0.087700372	0.077960152	0.211361422	0.299680128	8.39369	2.41004	1.12494	3.84402	0.58712	0.3608	0.47838	0.83423	0.33447	0.3249
31	1138732	1	7	27.57564454	0.096014921	0.105120153	0.176289493	0.232640973	3.90595	1.83606	0.91338	2.2131	0.37755	0.21942	0.29718	0.82525	0.16943	0.15477
31	1138822	1	7	27.01366317	0.093875498	0.095130874	0.179222264	0.238424939	4.99527	1.90915	0.9868	2.50628	0.4296	0.24811	0.33678	0.83356	0.20439	0.19081
31	1138574	1	6	27.48398702	0.096092811	0.102599961	0.17246752	0.228748847	3.93177	1.7948	0.93658	2.22952	0.38071	0.21915	0.29782	0.82929	0.1715	0.15747
32	1138724	1	3	26.11160298	0.098234625	0.081793735	0.219500317	0.295742848	8.92003	2.23445	1.201	3.61572	0.5667	0.3482	0.4617	0.83061	0.33373	0.32106
32	1138689	1	3	27.19359433	0.097727832	0.091049911	0.202892376	0.267027488	6.97766	2.0761	1.07334	2.93276	0.49145	0.29408	0.39402	0.82846	0.26383	0.24859
32	1138742	1	6	26.90134198	0.098042595	0.095090385	0.194837551	0.25370672	6.10292	1.98727	1.03105	2.66806	0.45475	0.26857	0.36163	0.82836	0.23301	0.21759
32	1138836	1	7	26.57574425	0.105911839	0.107348671	0.201540949	0.260818783	5.59406	1.90291	0.98662	2.42964	0.41685	0.25293	0.33706	0.81255	0.21876	0.19897
32	1138622	1	5	26.13857212	0.089097932	0.085508254	0.179775523	0.245727864	5.79962	2.01773	1.04198	2.87373	0.4837	0.27839	0.37834	0.84149	0.23632	0.22575
32	1138863	1	7	29.37355241	0.10478534	0.112439065	0.179287559	0.232099145	3.70476	1.711	0.93193	2.06422	0.34731	0.20386	0.27511	0.81799	0.16037	0.14438
32	1138632	1	5	27.35515981	0.098946196	0.104197536	0.201178629	0.265212574	5.60881	2.03321	0.9496	2.54529	0.43587	0.26492	0.3528	0.81443	0.22367	0.20473
32	1138710	1	3	25.01867168	0.095288027	0.079294363	0.21605622	0.296876804	8.84546	2.2674	1.2017	3.74398	0.57841	0.35476	0.47074	0.83336	0.33827	0.32752
32	1138784	1	6	25.96003021	0.095773318	0.103274279	0.198216889	0.258604941	5.39652	2.06965	0.92737	2.50406	0.42923	0.25821	0.34526	0.81776	0.21197	0.19444
32	1138729	1	5	25.73118791	0.092288584	0.085456271	0.195856561	0.259256794	6.89731	2.12222	1.07995	3.03379	0.50419	0.29602	0.39945	0.83725	0.26093	0.24928
33	1138816	2	3	25.78765672	0.102243262	0.088555533	0.216220421	0.288068669	8.2074	2.11476	1.15457	3.25297	0.52974	0.3251	0.43128	0.82476	0.30865	0.29217
33	1138612	2	6	25.62344763	0.104368984	0.102566893	0.204465514	0.265463676	6.186	1.95906	1.01757	2.5882	0.44262	0.26852	0.35786	0.81613	0.23738	0.21803
33	1138638	2	7	27.28594351	0.10704032	0.116742353	0.196824375	0.249051907	4.41684	1.83879	0.91689	2.13335	0.3617	0.21876	0.2919	0.80695	0.17539	0.15666
33	1138818	2	6	25.65097325	0.100212359	0.101887756	0.191846337	0.248315692	5.3305	1.9144	0.98356	2.43715	0.41812	0.24744	0.33292	0.82289	0.20824	0.19159
33	1138589	2	5	27.73195233	0.103967143	0.111553483	0.195985109	0.259642741	4.76244	1.88507	0.93199	2.32752	0.39895	0.24306	0.32339	0.80844	0.20141	0.18168
33	1138811	2	4	26.20770986	0.09880586	0.108332127	0.178517767	0.234833257	3.83009	1.80675	0.91206	2.16772	0.36863	0.21594	0.29164	0.82112	0.1673	0.15185
33	1138780	2	6	26.10018048	0.091646757	0.090355866	0.193095108	0.266980052	6.21599	2.10695	1.01429	2.95476	0.49428	0.29547	0.39604	0.82926	0.25635	0.24195
33	1138779	2	7	26.43635029	0.079645326	0.085322316	0.159289718	0.222500785	4.21096	1.99999	0.93346	2.60777	0.44564	0.24725	0.34014	0.84936	0.18868	0.18017
33	1138701	2	3	24.57081739	0.085843443	0.066745859	0.216337698	0.323707297	9.73941	2.52014	1.28612	4.84985	0.65811	0.41123	0.54151	0.8425	0.39982	0.39969
33	1138843	2	7	26.42451278	0.086041009	0.093769007	0.175160472	0.239970833	4.57437	2.03578	0.91758	2.55917	0.43807	0.25307	0.34349	0.83447	0.19847	0.18588
34	1138775	2	6	27.01242286	0.088835091	0.098775587	0.169801637	0.22781595	3.86394	1.91143	0.89936	2.3064	0.39511	0.2258	0.30762	0.83355	0.17031	0.15766
34	1138767	2	7	26.32727714	0.084132595	0.094066424	0.172439526	0.22954409	4.30503	2.04962	0.8944	2.44023	0.41864	0.23815	0.32496	0.8378	0.17959	0.16802
34	1138659	2	7	25.26847196	0.085586658	0.092967197	0.174163701	0.232222105	4.57657	2.03494	0.92061	2.49789	0.42823	0.2442	0.33293	0.83801	0.18901	0.1773
34	1138812	2	6	24.5716513	0.077761966	0.076608281	0.18818976	0.265301798	6.74104	2.42007	1.01506	3.4631	0.55188	0.3227	0.4361	0.84561	0.27352	0.2674
34	1138652	2	8	25.63141327	0.080505643	0.093766321	0.159820874	0.216665941	3.43285	1.98521	0.85858	2.3107	0.3959	0.22058	0.30305	0.84272	0.15629	0.1462
34	1138724	2	3	25.54707934	0.093429897	0.092060877	0.211984352	0.284870493	7.25017	2.26891	1.01487	3.09437	0.51152	0.31405	0.41655	0.82164	0.27978	0.26273
34	1138853	2	6	26.14526102	0.087838622	0.100307871	0.178343952	0.238678706	4.18339	2.03036	0.87569	2.37946	0.40819	0.23766	0.32167	0.82802	0.1798	0.16596
34	1138860	2	7	25.78096951	0.096281037	0.108457961	0.192391727	0.249774636	4.54895	1.99823	0.88773	2.30296	0.39448	0.23611	0.31632	0.81539	0.1845	0.16746
34	1138723	2	7	27.44992858	0.093314125	0.110862872	0.170008849	0.21831531	2.84681	1.8219	0.84171	1.96924	0.32643	0.18728	0.2548	0.82503	0.12736	0.11492
34	1138573	2	8	26.66717748	0.086776757	0.103800939	0.160078102	0.207308302	2.69566	1.84471	0.83599	1.99717	0.3327	0.18557	0.25486	0.83632	0.12249	0.11202
35	1138580	2	8	27.17065449	0.09171926	0.108180045	0.171667399	0.230780064	3.15081	1.87166	0.84784	2.1333	0.36169	0.21058	0.28502	0.82283	0.15087	0.13696
35	1138613	2	2	25.92162855	0.082096034	0.078489214	0.184713307	0.267034758	6.51772	2.24997	1.04595	3.40218	0.54568	0.32076	0.43265	0.8429	0.27713	0.26952
35	1138864	2	6	26.33801821	0.088682009	0.091922501	0.197126572	0.275398311	6.18262	2.22285	0.96475	2.99598	0.4995	0.30273	0.40361	0.82479	0.25915	0.24359
35	1138680	2	5	26.06184634	0.086295837	0.098693173	0.183103977	0.249348461	4.56875	2.12182	0.87439	2.5265	0.43287	0.25537	0.34399	0.82595	0.1976	0.18305
35	1138874	2	6	26.41608595	0.093506765	0.101497421	0.193989627	0.263625588	5.22991	2.07461	0.92127	2.59736	0.44404	0.26831	0.35814	0.81795	0.221	0.20345
35	1138591	2	2	24.45627817	0.089140342	0.069826143	0.227470176	0.331718139	10.23121	2.55182	1.2766	4.75063	0.65221	0.41329	0.541	0.83638	0.40725	0.40271
35	1138804	2	6	23.83947084	0.086175005	0.081814103	0.207479706	0.304561092	7.71437	2.40766	1.0533	3.7226	0.5765	0.35835	0.47291	0.82808	0.32756	0.31477
35	1138733	2	5	24.78375369	0.080318989	0.087346925	0.184806942	0.258118983	5.56648	2.30091	0.91954	2.9551	0.49432	0.29055	0.39191	0.83548	0.23495	0.22341
35	1138676	2	6	26.15498703	0.072442289	0.07411436	0.16323101	0.234172487	5.28012	2.25326	0.97744	3.15961	0.51919	0.28827	0.39648	0.85771	0.22788	0.22434
35	1138809	2	2	26.70145051	0.093372186	0.085390205	0.207523829	0.293450688	7.6473	2.22254	1.09348	3.43658	0.5492	0.33803	0.44791	0.82692	0.31206	0.29755
36	1138628	2	3	25.35579958	0.084299283	0.070825186	0.2087395	0.312593587	8.81382	2.47617	1.19024	4.41359	0.63056	0.39045	0.51609	0.83986	0.36917	0.36523
36	1138637	2	3	25.29673228	0.092443792	0.078810885	0.220467464	0.321998334	9.04471	2.38488	1.17298	4.08571	0.60674	0.38412	0.50302	0.82707	0.37146	0.35883
36	1138625	2	3	26.82162341	0.084094259	0.078655881	0.191530922	0.276334276	6.99004	2.27757	1.06914	3.51321	0.55686	0.33178	0.44526	0.83998	0.29314	0.28483
36	1138750	2	5	28.41179081	0.104797227	0.112873436	0.197800582	0.265848938	4.77258	1.88746	0.92845	2.35528	0.40393	0.24858	0.32939	0.80473	0.20769	0.18683
36	1138855	2	5	28.44556328	0.093133439	0.096490227	0.178222091	0.248650992	4.76964	1.91362	0.96521	2.57696	0.44087	0.259	0.34942	0.82856	0.21387	0.19909
36	1138886	2	3	26.67937257	0.101267836	0.090235952	0.226954259	0.313004371	8.64437	2.24113	1.12226	3.46873	0.55245	0.35081	0.45879	0.81527	0.338	0.31776
36	1138867	2	6	29.66738114	0.104386904	0.111440424	0.187077708	0.252577355	4.2561	1.79216	0.93671	2.26648	0.38772	0.23393	0.31243	0.81119	0.19223	0.17345
36	1138729	2	6	28.67261804	0.110169065	0.117635289	0.19891344	0.26269723	4.57804	1.80553	0.93653	2.23315	0.38141	0.23522	0.31142	0.80077	0.19724	0.17586
36	1138877	2	7	26.66457704	0.093766504	0.104096869	0.181601012	0.239473091	4.23703	1.93674	0.90076	2.30048	0.39403	0.23096	0.31185	0.82377	0.17883	0.16374
36	1138739	2	4	27.41793119	0.098365253	0.103594961	0.192311719	0.247263279	5.11382	1.95508	0.94952	2.38683	0.40948	0.24255	0.32623	0.82146	0.19872	0.18217
37	1138807	2	8	26.59510031	0.094586826	0.10400529	0.18010969	0.229244321	4.18953	1.90417	0.90944	2.20416	0.37581	0.21695	0.29453	0.82767	0.16565	0.15166
37	1138884	2	6	28.74803492	0.110553841	0.116140284	0.198564627	0.254306303	4.722	1.79609	0.9519	2.18965	0.37297	0.22701	0.30215	0.80556	0.19024	0.17012
37	1138845	2	4	26.30030929	0.094154114	0.086795408	0.19996909	0.267103581	7.08477	2.12385	1.08478	3.07739	0.50949	0.30309	0.407	0.83327	0.27112	0.2581
37	1138731	2	6	29.58053855	0.111794242	0.132916621	0.192287368	0.243219618	2.71735	1.72001	0.84109	1.82987	0.29325	0.17985	0.23865	0.79264	0.12589	0.10929
37	1138686	2	3	27.63054747	0.10134345	0.111222836	0.190942868	0.247514386	4.38803	1.88412	0.91117	2.22539	0.37992	0.22755	0.30478	0.81332	0.18085	0.16325
37	1138640	2	6	26.34107816	0.092768216	0.10235477	0.176048269	0.231737523	4.03815	1.89772	0.90634	2.26406	0.38727	0.22384	0.30376	0.82843	0.17136	0.15744
37	1138800	2	6	26.45243065	0.091629864	0.097664507	0.171895086	0.229369419	4.21245	1.87597	0.93821	2.34854	0.40273	0.23031	0.31369	0.83413	0.18024	0.16727
37	1138803	2	7	26.43756563	0.098299637	0.100580166	0.191325027	0.257672355	5.35347	1.94635	0.97733	2.56186	0.4385	0.26246	0.35162	0.82101	0.22266	0.20541
37	1138636	2	2	30.12935891	0.116767103	0.130961073	0.18396154	0.235552566	2.61227	1.57546	0.89162	1.79865	0.28537	0.17276	0.23043	0.7979	0.12847	0.11188
37	1138590	2	3	26.82338657	0.103214949	0.097179934	0.198615072	0.269426964	6.32751	1.92429	1.0621	2.77245	0.46984	0.28448	0.37942	0.82077	0.25745	0.23919
38	1138727	2	7	30.4626518	0.124677744	0.147191817	0.191882642	0.248527329	1.78089	1.53903	0.84704	1.68846	0.25608	0.16109	0.21153	0.77573	0.1108	0.09406
38	1138661	2	5	27.40410199	0.10367759	0.109249773	0.178885596	0.239709165	3.95526	1.7254	0.949	2.19414	0.37385	0.22085	0.29734	0.81832	0.17917	0.16235
38	1138755	2	3	28.28600927	0.112055273	0.11437468	0.205049453	0.28045439	5.34771	1.8299	0.97972	2.45207	0.42064	0.26431	0.34723	0.79777	0.23554	0.21113
38	1138651	2	7	26.61531541	0.089782844	0.101792772	0.165882059	0.230728908	3.36496	1.84759	0.88202	2.26665	0.38775	0.2236	0.30367	0.82938	0.16693	0.15355
38	1138792	2	5	25.87105569	0.088805616	0.086834539	0.187928902	0.260329672	6.1445	2.11618	1.0227	2.998	0.49975	0.29446	0.39682	0.83535	0.25291	0.24078
38	1138865	2	6	26.89974864	0.091814771	0.098977629	0.18054127	0.251479123	4.6073	1.96636	0.92763	2.54077	0.43515	0.25761	0.34656	0.8249	0.20843	0.19296
38	1138974	2	7	26.64748063	0.094624327	0.107363513	0.182710098	0.242899336	4.01123	1.9309	0.88135	2.2624	0.38695	0.22901	0.30812	0.81909	0.1753	0.15945
38	1138870	2	4	26.37987057	0.086040435	0.082912342	0.183628725	0.25694668	6.16811	2.13421	1.03773	3.09902	0.51208	0.29853	0.40387	0.84085	0.25549	0.24567
38	1138783	2	3	27.65460007	0.095822522	0.095396673	0.19386077	0.261796143	5.92488	2.02312	1.00446	2.74429	0.46585	0.27842	0.37321	0.8253	0.24028	0.22419
38	1138641	2	7	26.23164446	0.08352425	0.094726833	0.16870224	0.224072765	3.99042	2.0198	0.88174	2.36546	0.40573	0.22908	0.31337	0.83906	0.16878	0.15762
39	1138730	2	5	27.77431232	0.075085154	0.074540869	0.155231145	0.209391573	4.86319	2.0674	1.0073	2.80908	0.47494	0.25307	0.35237	0.865	0.19503	0.19144
39	1138666	2	6	25.99329007	0.084419516	0.098537187	0.177160681	0.237913128	4.1527	2.09857	0.85673	2.41445	0.41425	0.24029	0.32566	0.83015	0.17868	0.16555
39	1138725	2	8	25.84378446	0.087130737	0.115323722	0.167946718	0.21910719	2.02966	1.92753	0.75553	1.89993	0.31033	0.17946	0.24349	0.82032	0.10547	0.09437
39	1138658	2	5	26.55152954	0.093844589	0.105321108	0.189445552	0.249347269	4.58841	2.01872	0.89103	2.3675	0.40609	0.24184	0.32462	0.81887	0.18949	0.17309
39	1138623	2	7	26.16156108	0.085914546	0.109242363	0.162305128	0.209806674	2.25065	1.88915	0.78646	1.92056	0.3152	0.17804	0.24351	0.83004	0.10842	0.09809
39	1138815	2	6	26.48164895	0.092850403	0.113176492	0.17876813	0.236569896	3.12245	1.92533	0.8204	2.09027	0.35281	0.20865	0.2808	0.81549	0.14598	0.13125
39	1138639	2	5	25.67525715	0.080477874	0.090529046	0.169657801	0.235367521	4.34568	2.10813	0.88897	2.59991	0.44443	0.25371	0.34578	0.8395	0.19289	0.18199
39	1138596	2	4	24.6358692	0.080519808	0.072959795	0.19288997	0.283799177	7.49821	2.39556	1.10362	3.8898	0.59099	0.35299	0.47328	0.84478	0.3154	0.31119
39	1138764	2	4	25.45364599	0.090214906	0.090374699	0.198535791	0.286553436	6.48327	2.2007	0.99823	3.17073	0.52047	0.31954	0.42383	0.82309	0.28225	0.26606
39	1138777	2	5	25.43974558	0.092250243	0.097282535	0.207096072	0.285933481	6.38752	2.24494	0.94827	2.93921	0.49228	0.30475	0.40285	0.81524	0.26381	0.24479
40	1138575	2	6	28.88403812	0.099466725	0.117343988	0.189109873	0.248492947	3.59086	1.90124	0.84765	2.11765	0.35849	0.21683	0.28932	0.80654	0.16097	0.14362
40	1138746	2	7	27.23164295	0.090427947	0.10809207	0.183366089	0.247725633	3.80988	2.02776	0.83658	2.2918	0.39243	0.23409	0.31402	0.81653	0.17352	0.15761
40	1138786	2	4	27.08660869	0.097606555	0.103773826	0.199134577	0.266020242	5.47495	2.04018	0.94057	2.56346	0.43875	0.26681	0.35524	0.81461	0.22401	0.20522
40	1138830	2	6	27.3582635	0.092173069	0.10025007	0.187727588	0.256734236	4.92557	2.03669	0.91943	2.56094	0.43835	0.26191	0.35112	0.8217	0.21274	0.1964
40	1138769	2	4	26.10465741	0.097059568	0.086725631	0.222286517	0.312583769	8.54701	2.29021	1.11916	3.60428	0.56562	0.35742	0.46843	0.81972	0.34136	0.32365
40	1138765	2	2	25.63460396	0.08328778	0.072292362	0.212661537	0.317233013	8.86197	2.55333	1.1521	4.3882	0.62882	0.39246	0.51705	0.83676	0.36987	0.36409
40	1138668	2	3	26.56916594	0.086147433	0.069181678	0.21278356	0.316413149	9.29474	2.46999	1.24523	4.57366	0.64117	0.39814	0.52564	0.84105	0.38248	0.38002
40	1138672	2	3	26.56166999	0.101311686	0.081686712	0.228085327	0.316000334	9.56892	2.25132	1.24025	3.86844	0.58919	0.37156	0.48738	0.82504	0.36803	0.3532
40	1138728	2	7	27.07628731	0.080921863	0.090749	0.158202138	0.217546722	3.6541	1.955	0.89171	2.39724	0.41129	0.22836	0.31409	0.84547	0.16726	0.15757
40	1138766	2	6	28.86385452	0.102194592	0.116432434	0.187976569	0.248654649	3.72313	1.8394	0.87772	2.13561	0.36217	0.21883	0.2921	0.80743	0.16819	0.15032
41	1138850	2	6	27.59370853	0.093841824	0.098493719	0.186137361	0.261885569	5.07254	1.98352	0.95277	2.65891	0.45339	0.27218	0.36422	0.82185	0.22803	0.2113
41	1138709	2	7	27.19760132	0.101090224	0.116603697	0.184027723	0.251277827	3.4249	1.82043	0.86696	2.15497	0.36608	0.22204	0.29594	0.80623	0.16973	0.15165
41	1138712	2	6	26.65847323	0.09451616	0.09339867	0.190112414	0.275642392	5.84752	2.01143	1.01196	2.95125	0.49383	0.3	0.3996	0.82302	0.26417	0.24746
41	1138844	2	3	30.03633175	0.107352999	0.120959045	0.184249593	0.253950204	3.25319	1.7163	0.88752	2.09947	0.35473	0.2172	0.2884	0.80062	0.17028	0.15092
41	1138772	2	7	28.02818343	0.102675412	0.109465951	0.182549683	0.243686864	4.1134	1.77793	0.93797	2.22614	0.38006	0.22586	0.30341	0.8166	0.18268	0.16547
41	1138781	2	9	28.8736491	0.112503814	0.127529457	0.194979909	0.25906526	3.446	1.7331	0.88218	2.03142	0.34024	0.21155	0.27915	0.79167	0.16597	0.1454
41	1138578	2	6	26.89100448	0.098416148	0.104101957	0.186319148	0.254613527	4.7056	1.89318	0.94538	2.44581	0.41958	0.2513	0.33659	0.81828	0.20787	0.19035
41	1138633	2	7	28.90714746	0.110334745	0.125063744	0.181402207	0.239558208	2.79115	1.64411	0.88223	1.91549	0.31401	0.18961	0.25316	0.80217	0.14189	0.12484
41	1138689	2	3	27.32996339	0.095807316	0.094896671	0.1922221	0.267703816	5.87595	2.00634	1.0096	2.821	0.47658	0.28698	0.38357	0.8239	0.25026	0.23372
41	1138577	2	6	28.36252334	0.097884282	0.106720018	0.182323325	0.248034052	4.18277	1.86264	0.91721	2.32416	0.39834	0.23726	0.31845	0.81787	0.18971	0.17279
42	1138796	2	7	26.64213296	0.098072132	0.105043775	0.197418151	0.265016516	5.2636	2.01299	0.93363	2.52292	0.43229	0.26297	0.35009	0.81357	0.21948	0.20055
42	1138643	2	8	28.92376522	0.102520713	0.128868469	0.170222001	0.218835667	1.4273	1.66037	0.79555	1.69813	0.25875	0.15257	0.20556	0.80723	0.08845	0.07724
42	1138685	2	6	28.06888701	0.1023781	0.114703476	0.18319729	0.242163824	3.61661	1.78942	0.89255	2.11122	0.35716	0.21336	0.28606	0.81174	0.16432	0.14733
42	1138806	2	5	26.45557457	0.096175961	0.094102525	0.205019857	0.274758063	6.73798	2.13172	1.02203	2.91977	0.48977	0.29745	0.39625	0.8225	0.26338	0.24633
42	1138615	2	6	28.17223455	0.106331355	0.129125017	0.178462024	0.233020573	2.04847	1.67836	0.82348	1.80461	0.28689	0.17265	0.23081	0.80082	0.11405	0.09962
42	1138611	2	7	27.05086875	0.090956188	0.106611654	0.163109584	0.219781896	2.76366	1.79328	0.85315	2.06152	0.34673	0.19809	0.2699	0.82866	0.13854	0.12609
42	1138609	2	2	26.42472151	0.097692035	0.090632961	0.19863841	0.27979395	6.76269	2.03331	1.07789	3.08711	0.51066	0.3108	0.41368	0.82489	0.2834	0.26712
42	1138664	2	7	26.94618852	0.089058286	0.102157935	0.151960451	0.210982576	2.46416	1.7063	0.87177	2.06526	0.34753	0.19447	0.26681	0.83648	0.13627	0.12509
42	1138743	2	6	28.05571042	0.100521939	0.114638891	0.174360805	0.235701411	3.01864	1.73455	0.87686	2.05603	0.34556	0.20453	0.27517	0.81434	0.15231	0.13656
42	1138824	2	4	26.35695985	0.096345187	0.093220091	0.185215169	0.257633181	5.64471	1.92241	1.03352	2.76371	0.46861	0.27757	0.37333	0.8291	0.24163	0.22659
43	1138603	2	6	26.79826794	0.093193579	0.107922943	0.169546656	0.236361061	3.10825	1.8193	0.86352	2.19009	0.37306	0.21889	0.29545	0.82096	0.16197	0.14714
43	1138848	2	3	27.21841858	0.090063728	0.099572942	0.158540858	0.222694874	3.15771	1.76032	0.9045	2.2365	0.38205	0.21688	0.29615	0.83462	0.16246	0.15009
43	1139379	2	2	25.3618676	0.086385559	0.072376829	0.196183182	0.29867302	7.98873	2.27102	1.19355	4.12664	0.60988	0.3715	0.49431	0.8415	0.34772	0.34313
43	1138710	2	3	25.40871216	0.09273484	0.082477698	0.202890799	0.286043011	7.63507	2.18786	1.12436	3.46813	0.55239	0.33533	0.44679	0.8326	0.30914	0.29714
43	1138708	2	6	25.25044477	0.083394273	0.078886151	0.20391744	0.291491137	7.6822	2.44522	1.05715	3.69509	0.57402	0.34934	0.46499	0.83537	0.31318	0.30374
43	1138882	2	7	25.69105205	0.088588247	0.099677075	0.166867766	0.22461694	3.58789	1.88363	0.88875	2.25345	0.38527	0.2194	0.29926	0.8338	0.16261	0.15021
43	1138856	2	7	26.79987854	0.093069284	0.106586199	0.167398529	0.219226041	3.10806	1.79864	0.87318	2.0568	0.34572	0.19734	0.26896	0.8289	0.14111	0.12844
43	1138585	2	8	26.28382542	0.083900209	0.095382805	0.151586892	0.204055071	2.91294	1.80675	0.87962	2.13933	0.36292	0.19859	0.27438	0.84578	0.13858	0.12901
43	1138707	2	8	25.77768371	0.086929012	0.100015393	0.160830864	0.217825444	3.12547	1.85014	0.86916	2.17792	0.37066	0.20897	0.28599	0.836	0.14923	0.13769
43	1138828	2	2	25.48790511	0.098709655	0.083979074	0.215087218	0.291666227	8.45571	2.17899	1.17541	3.47308	0.55288	0.33886	0.44977	0.82915	0.32205	0.30822
44	1138697	2	5	26.57998941	0.089551133	0.093814796	0.175629295	0.242439364	4.73832	1.96122	0.95455	2.58423	0.442	0.2563	0.34741	0.83357	0.20737	0.19419
44	1138576	2	6	27.38083459	0.10006289	0.109734276	0.191536987	0.257186507	4.52131	1.91417	0.91187	2.34372	0.40186	0.24343	0.32461	0.8113	0.19724	0.17856
44	1138837	2	3	24.84310075	0.085310971	0.071831265	0.22092191	0.319724603	9.48463	2.58961	1.18766	4.45105	0.6331	0.39616	0.52135	0.83673	0.37799	0.37243
44	1138711	2	8	25.07545911	0.087697772	0.096312744	0.173068139	0.235709964	4.26072	1.97346	0.91055	2.44734	0.41984	0.24192	0.32864	0.83327	0.18729	0.17438
44	1138657	2	3	25.23183031	0.094173152	0.082413944	0.220109404	0.306295862	8.7321	2.33728	1.14268	3.71655	0.57596	0.35909	0.4733	0.82685	0.34073	0.32685
44	1138858	2	7	25.49061042	0.094790998	0.094830238	0.201563197	0.278677312	6.40241	2.1264	0.99959	2.9387	0.49222	0.30082	0.39974	0.82041	0.26468	0.24708
44	1138833	2	4	25.56737308	0.085032819	0.07839231	0.187578018	0.275986427	6.81676	2.20595	1.08471	3.52058	0.55758	0.33193	0.4456	0.8404	0.29489	0.28674
44	1138583	2	3	27.25086468	0.092575384	0.086675749	0.194205492	0.27292732	6.68777	2.09781	1.06807	3.14883	0.51794	0.31059	0.4158	0.8316	0.27741	0.26408
44	1138834	2	6	26.00996879	0.095459933	0.089227348	0.209948958	0.297226914	7.4926	2.19934	1.06985	3.33112	0.53823	0.33459	0.44154	0.82119	0.30924	0.292
44	1138606	2	7	26.94081773	0.097085061	0.104546254	0.186824062	0.245240882	4.63822	1.92433	0.92863	2.34576	0.40223	0.23789	0.32014	0.82118	0.19096	0.17471
45	1138861	2	5	26.65539068	0.107618974	0.103117202	0.212613994	0.284425628	6.74988	1.97562	1.04366	2.75828	0.46784	0.29124	0.38411	0.80905	0.26811	0.24571
45	1138873	2	6	25.14464649	0.087589019	0.093842527	0.184874642	0.258467931	5.21179	2.11071	0.93336	2.75427	0.46727	0.27735	0.37275	0.82813	0.22731	0.21285
45	1138600	2	6	26.29076076	0.086985994	0.090127076	0.171328623	0.24033274	4.74645	1.96961	0.96515	2.6666	0.45454	0.26129	0.35526	0.83825	0.2114	0.19967
45	1138813	2	7	26.62126492	0.092744777	0.097329546	0.172046509	0.239968919	4.29963	1.85505	0.95289	2.46553	0.42289	0.2456	0.33272	0.83069	0.19825	0.18418
45	1138751	2	2	24.96271474	0.084518869	0.064358334	0.189668878	0.287648576	8.32505	2.2441	1.31325	4.46948	0.63433	0.37635	0.50589	0.85458	0.35299	0.35741
45	1138592	2	6	26.01388683	0.095298056	0.103899064	0.176184742	0.240878664	3.9931	1.84878	0.91722	2.31839	0.3973	0.23328	0.31478	0.82346	0.18383	0.1684
45	1138797	2	4	25.48594929	0.090876755	0.077925542	0.19573091	0.275090596	7.58637	2.15381	1.1662	3.53017	0.55852	0.33184	0.44582	0.84121	0.30412	0.2961
45	1138785	2	6	26.19595483	0.093382394	0.099716982	0.183113915	0.251187046	4.75043	1.9609	0.93647	2.519	0.43166	0.2557	0.34391	0.82421	0.20823	0.19247
45	1138854	2	7	26.46534378	0.082998641	0.092446701	0.162598985	0.219537577	3.83121	1.95906	0.8978	2.37475	0.40736	0.22753	0.31235	0.84303	0.16827	0.15792
45	1138642	2	6	25.6770635	0.08639408	0.09036833	0.16927055	0.231202413	4.57516	1.95928	0.95602	2.55845	0.43796	0.24835	0.33924	0.84109	0.1966	0.18553
46	1138805	2	7	28.93677534	0.099793297	0.120694268	0.161430464	0.211798048	1.60813	1.61765	0.82683	1.75483	0.274	0.158	0.21458	0.81817	0.09858	0.08729
46	1138702	2	4	28.81641412	0.094700588	0.110540805	0.165435779	0.223418219	2.66009	1.74694	0.8567	2.02114	0.338	0.19533	0.26508	0.82332	0.13783	0.1245
46	1138669	2	7	27.8605862	0.09672749	0.116158706	0.159231284	0.211999909	1.80711	1.64618	0.83272	1.82509	0.29206	0.16731	0.22775	0.82245	0.1077	0.09616
46	1138581	2	7	28.21302401	0.100839089	0.120150489	0.173090981	0.231053181	2.40397	1.71651	0.83927	1.92303	0.31578	0.18714	0.25166	0.81063	0.12957	0.11497
46	1138587	2	5	26.5857763	0.09571724	0.094670809	0.186087205	0.260425349	5.52684	1.94413	1.01105	2.75085	0.46679	0.27816	0.37328	0.82656	0.24032	0.2246
46	1138836	2	6	27.93298496	0.103945565	0.115252272	0.188037344	0.245552609	3.91484	1.809	0.9019	2.13057	0.36114	0.21692	0.29022	0.80986	0.16999	0.15227
46	1138770	2	5	28.29216361	0.098835124	0.107003072	0.177589913	0.233418342	3.90849	1.79683	0.92367	2.18142	0.37135	0.21667	0.29304	0.82302	0.1693	0.15407
46	1138635	2	2	30.14687504	0.115481432	0.129493694	0.197990671	0.256501146	3.54933	1.71448	0.89179	1.9808	0.32904	0.20443	0.26984	0.79064	0.16103	0.14061
46	1138595	2	6	27.46962207	0.101907126	0.114894005	0.188291269	0.250222392	3.88436	1.84768	0.88697	2.17785	0.37064	0.22396	0.29895	0.80843	0.17461	0.15651
46	1138885	2	4	29.44096329	0.106411908	0.124317138	0.183609066	0.241371382	2.84131	1.72546	0.85597	1.94158	0.32009	0.19357	0.2583	0.80218	0.14063	0.12389
47	1138793	2	7	28.21262122	0.098006652	0.112964722	0.184738639	0.249767092	3.70811	1.88496	0.86759	2.21102	0.37714	0.22714	0.30358	0.81064	0.17366	0.15623
47	1138841	2	7	26.60697115	0.088166525	0.097096433	0.165137877	0.222706199	3.72529	1.87302	0.90803	2.29366	0.39277	0.22212	0.30368	0.83714	0.16695	0.15507
47	1138761	2	3	27.8638451	0.104676094	0.106301682	0.201614134	0.268370522	5.65372	1.92608	0.98471	2.52461	0.43256	0.26477	0.35162	0.81101	0.23084	0.21036
47	1138747	2	4	27.83583611	0.089972513	0.104580872	0.167228728	0.220051631	3.17454	1.85866	0.86032	2.10413	0.3557	0.20266	0.27639	0.83058	0.14349	0.13114
47	1138703	2	7	29.06304588	0.105163439	0.123188473	0.179658438	0.229875559	2.6672	1.70837	0.85368	1.86605	0.30217	0.17955	0.24121	0.80808	0.12551	0.11076
47	1138604	2	4	30.09285092	0.104651578	0.119417887	0.18358147	0.239210367	3.25916	1.75422	0.87635	2.00314	0.33403	0.20004	0.26794	0.80806	0.14947	0.13283
47	1138624	2	7	30.47467769	0.111804386	0.133850791	0.177115814	0.219758155	1.71405	1.58416	0.83529	1.64181	0.24294	0.14447	0.19402	0.80199	0.08931	0.07736
47	1138594	2	6	24.03426037	0.082792048	0.072961283	0.198929473	0.299835949	7.95132	2.40276	1.13474	4.10952	0.60857	0.37158	0.49395	0.84045	0.34204	0.3369
47	1138876	2	8	26.09818014	0.08667395	0.104256515	0.155148761	0.21315692	2.35023	1.79003	0.83135	2.04454	0.34309	0.19329	0.2646	0.83358	0.12939	0.11828
47	1139380	2	2	23.33292166	0.080249443	0.060074159	0.205796023	0.355376369	9.55032	2.56445	1.33584	5.91563	0.7108	0.45815	0.59527	0.84455	0.45671	0.46306
48	1138693	2	7	26.38811822	0.093722508	0.109230209	0.181697657	0.256066316	3.72774	1.93868	0.85803	2.34428	0.40196	0.24295	0.32425	0.81225	0.18725	0.16969
48	1138634	2	4	24.68858496	0.081703598	0.075281072	0.183411653	0.276885025	6.74474	2.24484	1.08531	3.67802	0.57247	0.33972	0.45661	0.84387	0.30033	0.29452
48	1138687	2	3	24.858405	0.078306361	0.063550682	0.180165789	0.282297675	7.58713	2.30078	1.23219	4.44209	0.63249	0.37196	0.50163	0.85697	0.33801	0.34331
48	1138673	2	5	25.2167204	0.083697966	0.090636075	0.162440133	0.242980545	4.03072	1.94079	0.92345	2.68084	0.45665	0.26376	0.35801	0.83681	0.20855	0.19676
48	1138745	2	2	27.0985889	0.090376286	0.092177179	0.169389428	0.253066717	4.5607	1.87427	0.98046	2.74544	0.46602	0.27382	0.36939	0.83176	0.22887	0.21516
48	1138597	2	3	25.66158214	0.081884676	0.074847987	0.172814291	0.260149148	6.15945	2.11046	1.09401	3.4757	0.55314	0.32015	0.43424	0.84917	0.27781	0.27298
48	1138791	2	8	26.38736805	0.083159611	0.098203587	0.12932683	0.179075578	1.26564	1.55516	0.84681	1.82351	0.29166	0.15358	0.21453	0.85295	0.09299	0.08576
48	1138660	2	3	26.25012995	0.089495766	0.091125466	0.176921227	0.254241856	5.08256	1.97687	0.98212	2.79002	0.4723	0.27756	0.37441	0.83253	0.23235	0.21896
48	1138742	2	5	26.0008223	0.087803033	0.098303015	0.166872954	0.234939264	3.6942	1.90054	0.89319	2.38995	0.41002	0.23669	0.32134	0.83146	0.18038	0.1672
48	1138671	2	4	26.53861835	0.094830817	0.098190226	0.180763151	0.253645365	4.82	1.90616	0.96579	2.5832	0.44184	0.26208	0.35232	0.825	0.21861	0.20274
49	1138760	2	2	25.8225044	0.093152615	0.088005123	0.20623319	0.297687673	7.29958	2.21393	1.05849	3.38262	0.54365	0.33763	0.44573	0.82252	0.30997	0.29354
49	1138840	2	8	28.1193681	0.102252897	0.125216851	0.171434862	0.22457375	1.85452	1.67658	0.81661	1.79348	0.28405	0.16799	0.22608	0.80831	0.10725	0.09428
49	1138586	2	8	26.9629643	0.087554795	0.105713257	0.151218636	0.198485369	2.00398	1.72713	0.82823	1.87758	0.30497	0.1682	0.23183	0.83802	0.10526	0.0958
49	1138852	2	6	27.50300979	0.097591247	0.108984607	0.17326429	0.227695642	3.40105	1.77541	0.89546	2.08925	0.35259	0.20459	0.27725	0.8232	0.15317	0.13881
49	1138598	2	7	27.18907533	0.094610831	0.111843333	0.1686491	0.225882804	2.71905	1.78256	0.84592	2.01964	0.33767	0.19623	0.26578	0.82104	0.13733	0.12375
49	1138778	2	7	27.24616147	0.081920563	0.100795382	0.145981435	0.195139112	1.95617	1.78199	0.81274	1.93599	0.3188	0.17343	0.24003	0.84403	0.10641	0.09781
49	1138799	2	8	28.88855237	0.100075521	0.126730048	0.166577687	0.217094998	1.32468	1.66452	0.78967	1.71305	0.26282	0.15411	0.20806	0.81006	0.08854	0.0776
49	1138696	2	8	27.91800792	0.088888859	0.111552103	0.149659747	0.202306485	1.37993	1.68367	0.79684	1.81356	0.28916	0.16199	0.22217	0.83091	0.09533	0.0858
49	1138616	2	4	27.03496307	0.105657321	0.113015214	0.197504471	0.270023065	4.77504	1.86929	0.93489	2.38926	0.4099	0.25369	0.33539	0.80305	0.21461	0.19298
49	1138784	2	6	26.68016986	0.085384951	0.102806583	0.154038656	0.217172493	2.37706	1.80405	0.83054	2.11244	0.35742	0.20218	0.2764	0.83346	0.13751	0.12612
50	1138749	2	8	26.21675382	0.097781871	0.123263391	0.163704788	0.223811962	1.40722	1.67418	0.79328	1.81572	0.2897	0.17067	0.23002	0.81055	0.10504	0.09265
50	1138674	2	9	27.08178449	0.09090498	0.113151963	0.142586713	0.19493364	0.87621	1.56852	0.80339	1.72276	0.26545	0.14734	0.20267	0.83253	0.08306	0.07446
50	1138732	2	6	26.43637052	0.092825751	0.109884072	0.163551908	0.230370949	2.53774	1.76192	0.84476	2.09649	0.35411	0.20656	0.27939	0.82125	0.14689	0.13289
50	1138789	2	8	26.53392545	0.095410272	0.108361033	0.179023169	0.256858741	3.7217	1.87635	0.88049	2.3704	0.4066	0.24572	0.32797	0.81289	0.19363	0.17578
50	1138758	2	7	26.72775827	0.085531026	0.088404602	0.167762891	0.257108425	4.64655	1.96143	0.9675	2.90831	0.48827	0.28701	0.38712	0.83462	0.23845	0.22617
50	1138663	2	2	27.10273942	0.092958504	0.100618244	0.168198666	0.240347284	3.74844	1.8094	0.92387	2.3887	0.4098	0.23929	0.32355	0.82709	0.18926	0.17458
50	1138846	2	8	27.83563833	0.091919405	0.110724098	0.158611155	0.219048185	2.12104	1.72555	0.83017	1.97832	0.32848	0.18863	0.25656	0.82487	0.12665	0.11433
50	1138817	2	7	28.9266319	0.092736153	0.111186984	0.163686465	0.222056487	2.41194	1.76508	0.83406	1.99714	0.3327	0.19206	0.26074	0.82321	0.13087	0.11805
50	1138705	2	6	28.27062293	0.086244073	0.100334908	0.162548981	0.2260058	3.16921	1.88476	0.85956	2.25251	0.38509	0.21999	0.29975	0.83262	0.15898	0.14666
50	1138644	2	5	28.77825862	0.094375239	0.109300304	0.176807828	0.241747315	3.45345	1.87346	0.86345	2.21177	0.37729	0.22354	0.30063	0.8175	0.16744	0.15171
51	1138736	2	2	25.6325532	0.084308418	0.066907966	0.201068947	0.2990308	8.74568	2.38492	1.26007	4.46929	0.63432	0.38372	0.51197	0.84841	0.3614	0.36251
51	1138699	2	4	27.97465963	0.091688374	0.093759795	0.181666157	0.243277707	5.19152	1.98134	0.97791	2.59469	0.44362	0.25755	0.34895	0.83335	0.21207	0.19863
51	1138872	2	5	27.48767038	0.093996776	0.095789641	0.18273478	0.239979279	5.14499	1.94405	0.98128	2.50527	0.42943	0.24884	0.33737	0.83232	0.20484	0.19096
51	1138717	2	6	27.98957964	0.083840292	0.101085352	0.157616046	0.209332983	2.70204	1.87996	0.8294	2.07085	0.34872	0.19429	0.26693	0.83818	0.12897	0.11865
51	1138857	2	7	27.41118939	0.087531052	0.097351009	0.174573921	0.231293656	4.24058	1.99442	0.89913	2.37587	0.40756	0.23364	0.31797	0.83376	0.17756	0.16491
51	1138713	2	6	28.11199293	0.093354367	0.104886174	0.179118255	0.235794911	3.99265	1.91869	0.89005	2.2481	0.38426	0.22428	0.3033	0.82431	0.17052	0.15587
51	1138820	2	6	28.20167853	0.09708895	0.112186181	0.180353949	0.237840862	3.48618	1.85762	0.86543	2.12005	0.35899	0.21239	0.28579	0.81601	0.15739	0.14179
51	1138835	2	4	29.13326363	0.093542679	0.106240422	0.17616136	0.23333584	3.68735	1.88322	0.88048	2.1963	0.37428	0.2181	0.29511	0.82384	0.16321	0.14876
51	1138822	2	7	29.86260721	0.099826291	0.12012521	0.166577772	0.20851153	1.9752	1.66868	0.83102	1.73578	0.26895	0.15418	0.20982	0.82013	0.09561	0.08472
51	1138574	2	6	28.54454648	0.089831193	0.105456146	0.160259603	0.207145198	2.66321	1.78401	0.85183	1.96428	0.3253	0.18188	0.2496	0.83478	0.12206	0.11124
52	1138794	2	5	29.86330289	0.099411101	0.114161624	0.181958591	0.232627641	3.4778	1.83036	0.87079	2.0377	0.34161	0.20117	0.27116	0.81603	0.14758	0.13243
52	1138868	2	7	26.69942241	0.078333144	0.089226426	0.14889823	0.196730039	3.14458	1.90083	0.87791	2.20484	0.37594	0.20104	0.27963	0.85453	0.13781	0.13004
52	1138721	2	3	27.24830547	0.083886564	0.084074194	0.172696144	0.236859145	5.30981	2.05869	0.99777	2.81726	0.47606	0.2697	0.36851	0.84593	0.21972	0.21062
52	1138762	2	7	28.16874098	0.08661706	0.099261421	0.168726807	0.223371853	3.66215	1.94796	0.87262	2.25034	0.38468	0.2185	0.2983	0.83469	0.15899	0.14699
52	1138741	2	5	27.39059197	0.084146571	0.092339465	0.167910468	0.226495452	4.20654	1.99545	0.91127	2.45286	0.42077	0.23759	0.325	0.84067	0.1804	0.16942
52	1138694	2	2	27.58597457	0.082652225	0.085633628	0.165126133	0.234364511	4.65029	1.99784	0.96518	2.73683	0.46479	0.26292	0.35943	0.84507	0.20952	0.20004
52	1138610	2	4	28.01618026	0.081912788	0.085116973	0.165283439	0.238018869	4.68182	2.0178	0.96236	2.79637	0.47318	0.26898	0.36711	0.84442	0.21518	0.20573
52	1138690	2	6	27.27403225	0.082992542	0.0884643	0.160858612	0.222455798	4.12479	1.93823	0.93815	2.51464	0.43095	0.2403	0.33006	0.8461	0.18441	0.17474
52	1138880	2	7	26.60279382	0.099172705	0.109001091	0.189312895	0.254090862	4.42557	1.90892	0.90983	2.33109	0.3996	0.24078	0.32175	0.81322	0.1936	0.17552
52	1138675	2	8	26.86264702	0.077372693	0.092965116	0.139197516	0.195211219	2.15025	1.79905	0.83228	2.09983	0.3548	0.19047	0.26464	0.85148	0.12291	0.11495
53	1138698	2	4	27.62389606	0.085934629	0.08960311	0.162271864	0.230356688	4.21339	1.88832	0.95906	2.57086	0.43991	0.24884	0.34018	0.84219	0.19696	0.18621
53	1138825	2	7	26.5941056	0.082929154	0.091335979	0.158774952	0.22752393	3.71007	1.91459	0.90796	2.49107	0.42711	0.24118	0.3299	0.84135	0.183	0.17227
53	1138706	2	5	26.75078764	0.091735792	0.091772562	0.17642626	0.252073237	5.07775	1.9232	0.9996	2.74672	0.4662	0.27337	0.36906	0.83253	0.23078	0.21715
53	1138752	2	8	25.78107606	0.082826453	0.090964097	0.154568224	0.222050556	3.49074	1.86617	0.91054	2.44108	0.41879	0.2343	0.32147	0.84366	0.17607	0.16584
53	1138684	2	2	24.95194985	0.093939832	0.0750214	0.210533917	0.310585701	8.88749	2.24116	1.25217	4.13996	0.61089	0.37935	0.50083	0.83497	0.36873	0.36055
53	1138584	2	8	26.4936362	0.093339006	0.11114891	0.162556565	0.220773727	2.37206	1.74157	0.83977	1.98629	0.33027	0.19028	0.25851	0.82376	0.13008	0.11733
53	1138871	2	6	26.41830849	0.101676369	0.106938762	0.192527488	0.258778268	4.92483	1.89353	0.95079	2.41987	0.41518	0.25108	0.33504	0.81373	0.21044	0.19157
53	1138682	2	7	27.06808199	0.092022344	0.104988307	0.160939294	0.217979756	2.83842	1.74892	0.8765	2.07623	0.34985	0.19882	0.27138	0.83098	0.14248	0.13009
53	1138763	2	6	26.91790958	0.090611855	0.103697202	0.158869914	0.214104975	2.78695	1.7533	0.87381	2.06471	0.34741	0.19585	0.26805	0.83376	0.13857	0.12683
53	1138878	2	4	27.67195495	0.098340534	0.120749437	0.162653704	0.212225549	1.6179	1.65398	0.81442	1.75757	0.27472	0.15853	0.21525	0.81793	0.09677	0.08568
54	1138626	2	6	26.5460298	0.084897051	0.096259838	0.159343188	0.216183156	3.33049	1.8769	0.88196	2.24583	0.38382	0.21454	0.29445	0.84038	0.15496	0.14414
54	1138782	2	3	25.3620875	0.089969227	0.096578419	0.180677262	0.251691945	4.78156	2.00821	0.93157	2.60609	0.44538	0.26284	0.35401	0.82742	0.21305	0.19829
54	1138618	2	7	27.1912373	0.097740184	0.120273222	0.176862472	0.230882072	2.49403	1.80952	0.81265	1.91965	0.31499	0.18666	0.25101	0.81058	0.12413	0.11011
54	1138719	2	2	25.81614884	0.082749543	0.08437223	0.193464584	0.271211285	6.48063	2.33795	0.98077	3.21446	0.52544	0.31333	0.42037	0.83479	0.26652	0.2552
54	1138888	2	5	26.48255365	0.090349412	0.099188241	0.177987249	0.240925949	4.37439	1.96999	0.91089	2.42898	0.41674	0.24304	0.32876	0.82839	0.19031	0.17609
54	1138602	2	6	26.91672775	0.089855105	0.094756953	0.171167586	0.2364532	4.38856	1.90493	0.94827	2.49537	0.42781	0.24621	0.33462	0.83465	0.1964	0.1835
54	1138737	2	7	26.89699654	0.09554692	0.113256413	0.170006659	0.221987746	2.69664	1.7793	0.84363	1.96005	0.32433	0.18779	0.25468	0.82119	0.12895	0.11585
54	1138650	2	8	27.20737068	0.081783864	0.102256987	0.133484592	0.175551982	1.05473	1.63216	0.79979	1.71677	0.26383	0.13906	0.1942	0.85076	0.07361	0.06726
54	1138883	2	4	28.97187867	0.100081112	0.116915138	0.166318154	0.222286521	2.29082	1.66183	0.85602	1.90126	0.31065	0.18092	0.24485	0.81745	0.12547	0.11195
54	1138692	2	3	27.36882749	0.088331809	0.08894583	0.182887302	0.258952326	5.61193	2.07046	0.9931	2.91135	0.48867	0.28823	0.38828	0.83342	0.24385	0.23098
55	1138849	2	2	27.53837471	0.090228114	0.086990682	0.173235281	0.253641382	5.30417	1.91997	1.03722	2.91573	0.48924	0.28554	0.38614	0.83731	0.24503	0.23322
55	1138790	2	4	27.36384518	0.091840904	0.093117781	0.171427364	0.240291926	4.6475	1.86657	0.98629	2.58052	0.44142	0.25488	0.346	0.83506	0.20994	0.19691
55	1138662	2	5	29.41424355	0.098550774	0.109829268	0.169463919	0.232819284	3.12694	1.71956	0.89731	2.11983	0.35894	0.21011	0.28383	0.82036	0.15951	0.14434
55	1138588	2	2	27.31396332	0.091070971	0.087070553	0.178806704	0.250993117	5.66419	1.96338	1.04594	2.88264	0.48489	0.28193	0.38178	0.83807	0.24229	0.23057
55	1138667	2	6	27.52830204	0.087878465	0.097429329	0.163057267	0.224522159	3.55564	1.85549	0.90197	2.30446	0.39476	0.22399	0.3059	0.83613	0.16811	0.15606
55	1138866	2	7	29.02180727	0.095424767	0.111359091	0.172800402	0.234646402	3.04911	1.81085	0.85691	2.10711	0.35632	0.20959	0.28263	0.8181	0.15268	0.13775
55	1138787	2	4	28.02051318	0.095026326	0.094851477	0.184570888	0.256403715	5.39016	1.94231	1.00184	2.70321	0.45993	0.27258	0.36655	0.82771	0.23291	0.2176
55	1138810	2	7	28.88461813	0.091622296	0.104055853	0.176651707	0.244748691	3.85841	1.92804	0.88051	2.35209	0.40336	0.23822	0.32076	0.82188	0.1832	0.16778
55	1138838	2	2	26.90970079	0.075198773	0.070821196	0.181266707	0.261164237	6.80183	2.4105	1.06181	3.68766	0.57335	0.33035	0.44879	0.85363	0.28092	0.27926
55	1138607	2	5	27.25937305	0.082151539	0.083509031	0.176269092	0.247953686	5.5113	2.14566	0.98374	2.96918	0.49612	0.28563	0.38814	0.84299	0.23468	0.22533
56	1138621	2	4	27.91029259	0.084697219	0.101232433	0.161753986	0.216620558	2.96988	1.90979	0.83666	2.13983	0.36302	0.20467	0.28011	0.83524	0.14036	0.12916
56	1138601	2	4	25.23403135	0.083517486	0.068955549	0.213818647	0.315181847	9.27426	2.56017	1.21118	4.5708	0.64098	0.39727	0.52491	0.84166	0.37728	0.37519
56	1138757	2	3	27.03163559	0.085406219	0.08428657	0.178811499	0.237353534	5.71628	2.09366	1.01328	2.81603	0.4759	0.2699	0.36865	0.84554	0.22216	0.21285
56	1138599	2	6	29.95600774	0.097745447	0.119306612	0.167602134	0.209955535	2.03528	1.71468	0.81928	1.7598	0.27531	0.15798	0.21492	0.82029	0.0969	0.086
56	1138716	2	6	29.58172508	0.094261294	0.10765265	0.17086664	0.219103755	3.25719	1.81269	0.87561	2.03528	0.34108	0.19497	0.2656	0.82789	0.1396	0.12678
56	1138829	2	3	29.52688626	0.095884527	0.099235124	0.189709382	0.254426232	5.29443	1.97852	0.96624	2.56387	0.43881	0.26096	0.35047	0.8236	0.21825	0.20193
56	1138605	2	3	28.35585617	0.088573617	0.099902476	0.182210562	0.240114695	4.48533	2.05717	0.8866	2.40349	0.41237	0.24046	0.32528	0.82793	0.18423	0.1702
56	1138863	2	6	28.68666356	0.091343682	0.104805593	0.178825448	0.231099148	3.90271	1.95772	0.87155	2.20503	0.37598	0.21791	0.29542	0.82615	0.16086	0.14704
56	1138862	2	2	28.31212761	0.090902495	0.096249622	0.19213774	0.244052077	5.5394	2.11367	0.94445	2.53562	0.43433	0.25337	0.34269	0.83041	0.20449	0.19045
56	1138735	2	7	26.85360882	0.088060522	0.090546267	0.182411571	0.241208064	5.41249	2.07143	0.97255	2.66392	0.45414	0.26157	0.3554	0.8375	0.21308	0.20106
57	1138819	2	6	28.20060024	0.083471276	0.092013337	0.165539683	0.216107439	4.0699	1.98319	0.90716	2.34865	0.40275	0.22356	0.3075	0.8447	0.16537	0.15532
57	1138632	2	6	27.21700508	0.079814013	0.089105597	0.170939824	0.223789307	4.53839	2.14173	0.89572	2.51151	0.43044	0.24078	0.33038	0.84497	0.17945	0.16979
57	1138629	2	3	29.0156377	0.089516785	0.092790177	0.179177745	0.235089057	5.05232	2.00161	0.96472	2.53356	0.434	0.24851	0.33834	0.8372	0.1998	0.18752
57	1138631	2	7	27.47410483	0.080478051	0.091162986	0.143291022	0.188666554	2.70028	1.7805	0.88279	2.06955	0.34844	0.18432	0.25715	0.8557	0.12374	0.1161
57	1138700	2	3	27.01823596	0.07956483	0.086346843	0.160614946	0.225079128	4.18481	2.01867	0.92146	2.60669	0.44547	0.2486	0.34137	0.84742	0.18919	0.18023
57	1138881	2	8	27.78057009	0.081535142	0.101864328	0.141046524	0.190692175	1.53776	1.72989	0.80043	1.87202	0.30363	0.16423	0.22768	0.84482	0.0962	0.08817
57	1138715	2	7	27.87791508	0.086807478	0.104092987	0.157899077	0.215320162	2.53694	1.81896	0.83394	2.06854	0.34822	0.1968	0.26913	0.83289	0.1332	0.12182
57	1138619	2	7	27.42825754	0.08579876	0.099573756	0.153370469	0.210804404	2.6768	1.78756	0.86166	2.11707	0.35837	0.19965	0.27431	0.8391	0.13868	0.12801
57	1138695	2	7	27.72055516	0.086413276	0.10328549	0.152262252	0.209092441	2.26372	1.76202	0.83664	2.02441	0.33871	0.18931	0.25983	0.83612	0.12604	0.11541
57	1138678	2	6	26.47067514	0.081959717	0.08223497	0.160593316	0.230187984	4.69049	1.95942	0.99665	2.79915	0.47357	0.2647	0.36329	0.85009	0.21262	0.20472
58	1138795	2	7	26.61597781	0.084562927	0.091996632	0.16864286	0.239480952	4.30143	1.99429	0.9192	2.60315	0.44493	0.25616	0.3481	0.83653	0.20078	0.18881
58	1138842	2	8	27.24865457	0.086702987	0.101090152	0.150748875	0.207180447	2.40404	1.73868	0.85768	2.04946	0.34415	0.19108	0.26281	0.839	0.13033	0.11987
58	1138608	2	7	26.84166088	0.091015797	0.102819159	0.163846644	0.223261097	3.18951	1.8002	0.8852	2.1714	0.36936	0.21092	0.28743	0.83113	0.15502	0.14223
58	1138814	2	7	27.32401536	0.096587661	0.116202152	0.173747965	0.231951811	2.66817	1.79886	0.8312	1.99611	0.33247	0.19617	0.26423	0.81424	0.13608	0.12163
58	1138740	2	5	30.09108145	0.100369219	0.121164121	0.169022882	0.219108634	2.03973	1.68401	0.82837	1.80836	0.28784	0.16791	0.22711	0.8146	0.1086	0.09613
58	1138748	2	7	28.48235323	0.089301096	0.109861616	0.152255666	0.1981817	1.72122	1.70497	0.81285	1.80392	0.28671	0.15913	0.21889	0.83423	0.09511	0.08584
58	1138654	2	8	26.22236385	0.085937095	0.103893135	0.166798659	0.220727012	3.05609	1.94094	0.82717	2.12456	0.35991	0.20506	0.27966	0.83101	0.14023	0.12835
58	1138798	2	3	26.92211673	0.09177951	0.100196377	0.180227166	0.243390678	4.46517	1.9637	0.916	2.42914	0.41676	0.24429	0.32984	0.82645	0.19307	0.17826
58	1138744	2	7	27.34949659	0.086065565	0.100951812	0.165088804	0.220194391	3.25277	1.91817	0.85254	2.18118	0.3713	0.21042	0.28748	0.83416	0.14849	0.13675
58	1138774	2	3	25.97514029	0.080800897	0.081383323	0.187415417	0.264364605	6.33863	2.31947	0.99284	3.24839	0.52923	0.31119	0.41969	0.84033	0.26258	0.25345
59	1138691	2	5	28.97801152	0.101705702	0.117969203	0.197917834	0.255669514	4.14638	1.94599	0.86214	2.16726	0.36854	0.22527	0.29933	0.8031	0.17292	0.1541
59	1138622	2	4	27.93637937	0.089003941	0.101457771	0.182620563	0.247654148	4.37161	2.05183	0.87725	2.44096	0.41877	0.24743	0.33311	0.82359	0.19109	0.17597
59	1138738	2	4	28.44473134	0.098692708	0.111655565	0.194990146	0.256586423	4.48156	1.97573	0.8839	2.29802	0.39358	0.23883	0.31826	0.80946	0.18848	0.16999
59	1138649	2	6	28.1991879	0.094000994	0.11751261	0.171610434	0.22353209	2.3054	1.82562	0.79992	1.9022	0.31087	0.18154	0.24545	0.81634	0.11599	0.10338
59	1138801	2	3	27.6506928	0.088856875	0.095044757	0.179427268	0.245417083	4.81544	2.01928	0.9349	2.58212	0.44167	0.25771	0.34854	0.83123	0.20688	0.19321
59	1138646	2	3	29.61688709	0.1003388	0.115179169	0.177530205	0.235404017	3.14745	1.76931	0.87115	2.04381	0.34293	0.20305	0.27314	0.8139	0.14997	0.13432
59	1138617	2	6	27.89721788	0.098494431	0.108694786	0.185309931	0.254163236	4.18889	1.88143	0.90616	2.33832	0.4009	0.24149	0.32273	0.81352	0.19356	0.1756
59	1138753	2	8	27.12141618	0.101671408	0.12060431	0.18192382	0.241529221	2.92185	1.78933	0.84302	2.00266	0.33392	0.20095	0.26865	0.80592	0.1446	0.12823
59	1138653	2	5	28.45679408	0.097493219	0.105697407	0.166897441	0.228724944	3.34383	1.71189	0.92238	2.16396	0.36788	0.21274	0.28864	0.82614	0.16436	0.14995
59	1138670	2	2	29.43688699	0.099181582	0.108279129	0.171873066	0.239818619	3.45173	1.73291	0.91598	2.21482	0.37788	0.22295	0.30031	0.81929	0.17522	0.15908
60	1138823	2	3	30.57985386	0.114535702	0.133825763	0.191219558	0.252915499	2.67203	1.66952	0.85586	1.88989	0.30793	0.1915	0.25267	0.7876	0.1414	0.12258
60	1138875	2	6	29.28583438	0.093563123	0.108024769	0.174264677	0.245311969	3.39593	1.86254	0.86613	2.27089	0.38854	0.23096	0.31023	0.8175	0.17513	0.15909
60	1138773	2	2	28.74454364	0.094284805	0.100961711	0.18323538	0.265052473	4.66934	1.94342	0.93387	2.62528	0.44832	0.27123	0.36186	0.81804	0.22587	0.20817
60	1138645	2	2	28.4276665	0.087668046	0.097392024	0.164039886	0.240081793	3.60991	1.87115	0.90016	2.46511	0.42282	0.24563	0.33272	0.83059	0.1903	0.17678
60	1138579	2	3	30.0320933	0.098340294	0.11578997	0.176388171	0.238608957	2.9379	1.79365	0.8493	2.0607	0.34656	0.20631	0.27696	0.81201	0.14964	0.13388
60	1138647	2	6	29.68508251	0.090466294	0.105244683	0.167865959	0.227474067	3.16614	1.85556	0.85958	2.16138	0.36737	0.2119	0.28776	0.82707	0.15296	0.13966
60	1138688	2	2	27.53085195	0.087949621	0.086248495	0.185620038	0.255370063	6.03034	2.11053	1.01972	2.96086	0.49506	0.28935	0.3911	0.83758	0.24619	0.23475
60	1138679	2	7	29.00657405	0.084541657	0.100955571	0.157919683	0.205439145	2.76129	1.86795	0.83741	2.03495	0.34101	0.18876	0.25987	0.83981	0.12485	0.11485
60	1138776	2	8	29.45590664	0.088483858	0.105407701	0.157805134	0.198083981	2.46689	1.78343	0.83944	1.87922	0.30537	0.16823	0.23194	0.83848	0.10705	0.09749
60	1138754	2	3	28.49025191	0.092093543	0.092880024	0.192253939	0.247957145	5.93098	2.08759	0.99153	2.66965	0.45499	0.26563	0.35918	0.8327	0.22208	0.20844
61	1138620	2	3	28.94337343	0.097657464	0.112043231	0.192000168	0.242441946	4.22199	1.96606	0.87161	2.16383	0.36785	0.21902	0.29401	0.81439	0.16533	0.149
61	1138832	2	2	28.40586597	0.088556761	0.086596577	0.198708364	0.261314528	6.80511	2.24385	1.02264	3.01761	0.50219	0.29621	0.39903	0.83531	0.25465	0.24258
61	1138859	2	5	29.00118131	0.084903889	0.098513743	0.172409264	0.227576563	3.88934	2.03064	0.86185	2.3101	0.39579	0.22601	0.30799	0.83391	0.16462	0.15247
61	1138768	2	6	29.80062767	0.095203507	0.122197528	0.18853225	0.240977222	2.90032	1.98031	0.7791	1.97203	0.32706	0.1971	0.26336	0.80451	0.12893	0.11401
61	1138839	2	6	27.74976874	0.101027753	0.101890229	0.193185212	0.261595424	5.4432	1.9122	0.99154	2.56742	0.43937	0.2649	0.35389	0.81822	0.22863	0.21031
61	1138681	2	6	26.53608958	0.086469809	0.076314927	0.18656084	0.271800842	7.02095	2.15753	1.13307	3.56157	0.56155	0.33132	0.44628	0.84408	0.29734	0.29084
61	1138718	2	7	28.1516197	0.095371093	0.092097651	0.177908845	0.250913775	5.27961	1.86544	1.03554	2.72443	0.46301	0.27117	0.36625	0.83256	0.2338	0.21983
61	1138722	2	3	27.24147336	0.100258073	0.087684061	0.196427495	0.277114737	7.02757	1.95922	1.1434	3.16038	0.51927	0.31363	0.41871	0.82914	0.2924	0.2776
61	1138734	2	2	25.64963218	0.096870909	0.074762803	0.219408755	0.325722676	9.56308	2.26496	1.29571	4.35675	0.62664	0.39656	0.5194	0.83134	0.39587	0.3864
61	1138656	2	6	26.700567	0.10163772	0.091709671	0.199228456	0.272874157	6.84825	1.96018	1.10826	2.97541	0.49691	0.30004	0.4006	0.82583	0.27636	0.25993
62	1138677	2	6	26.56003382	0.093933392	0.081075844	0.191556997	0.270271298	7.14317	2.03929	1.15859	3.33356	0.53849	0.31919	0.42919	0.83891	0.2925	0.28248
62	1138683	2	7	28.32964129	0.089648786	0.090398484	0.161178315	0.220831874	4.2168	1.79789	0.99171	2.44287	0.41909	0.2338	0.32108	0.84467	0.18665	0.17603
62	1138826	2	5	26.48752233	0.086187261	0.074802382	0.191825812	0.281950671	7.4768	2.22569	1.1522	3.76927	0.58065	0.34681	0.465	0.84303	0.31605	0.31024
62	1138627	2	4	27.66860173	0.087980499	0.078509472	0.179713469	0.259434915	6.45108	2.04265	1.12064	3.3045	0.53537	0.31123	0.42148	0.84512	0.27531	0.2678
62	1138714	2	5	26.30828606	0.089206477	0.07088001	0.196368453	0.287778689	8.26237	2.20128	1.25856	4.06008	0.60475	0.36217	0.4851	0.84628	0.34092	0.3383
62	1138788	2	5	26.88526572	0.082766846	0.073034883	0.181777472	0.264005844	6.91383	2.19626	1.13325	3.61479	0.56661	0.32895	0.44569	0.8502	0.29018	0.28658
62	1138847	2	6	27.48539731	0.077989369	0.078447817	0.15415696	0.222705987	4.52421	1.97664	0.99416	2.83891	0.47902	0.26287	0.36287	0.85657	0.20702	0.20125
62	1138887	2	7	27.21020871	0.081174832	0.0838659	0.167181399	0.231654691	4.89129	2.05952	0.96791	2.7622	0.4684	0.2631	0.36052	0.84786	0.20862	0.20004
62	1138771	2	8	28.15992841	0.08586387	0.102749513	0.152380746	0.200433696	2.30245	1.77468	0.83566	1.9507	0.3222	0.17741	0.24464	0.84006	0.11432	0.10471
62	1138756	2	7	27.78040207	0.099711823	0.112759544	0.192600805	0.252560201	4.26857	1.93157	0.88429	2.23981	0.38268	0.2313	0.3087	0.8098	0.18096	0.16286
63	1138759	2	5	27.42092948	0.093311734	0.093867025	0.199032751	0.274710855	6.28773	2.13299	0.99408	2.9266	0.49065	0.29788	0.39687	0.82278	0.25955	0.24288
63	1138821	2	4	26.45643778	0.08508793	0.074438267	0.195859371	0.288493975	7.71125	2.30185	1.14307	3.87561	0.5898	0.35532	0.47483	0.84167	0.32485	0.31903
63	1138614	2	6	26.85497445	0.078983081	0.085132314	0.163248271	0.224110275	4.44099	2.06688	0.92777	2.63249	0.44941	0.24992	0.34356	0.84902	0.19054	0.18205
63	1138655	2	7	27.06340765	0.079632672	0.081012893	0.16218123	0.222581221	4.81489	2.03662	0.98296	2.74748	0.46631	0.25693	0.35423	0.85388	0.20171	0.19475
63	1138704	2	5	26.53875265	0.080935596	0.074243804	0.179139947	0.254644236	6.56144	2.21336	1.09013	3.42984	0.54852	0.31457	0.42804	0.85147	0.27022	0.266
63	1138593	2	4	27.25635816	0.079782293	0.07822628	0.158597026	0.216273416	4.88449	1.98787	1.01989	2.76472	0.46875	0.25438	0.35233	0.85889	0.20122	0.19563
63	1138869	2	5	26.04982547	0.071078731	0.071320166	0.138730276	0.199110123	4.03495	1.95178	0.99661	2.79178	0.47254	0.24574	0.34439	0.87168	0.18364	0.18172
63	1139381	2	3	25.54920936	0.093192849	0.074983623	0.216766199	0.325872016	9.23532	2.326	1.24284	4.34591	0.62588	0.39627	0.5189	0.83101	0.38969	0.38011
63	1138726	2	6	26.29980859	0.082753936	0.076999418	0.16836859	0.243112992	5.71233	2.03457	1.07473	3.15734	0.51892	0.2936	0.40135	0.85177	0.24818	0.24242
63	1138582	2	8	27.15135359	0.085826595	0.096207218	0.154418683	0.213341173	3.07746	1.79919	0.8921	2.21752	0.3784	0.21053	0.28937	0.84148	0.15248	0.14182
64	1138802	2	2	26.72316661	0.086898639	0.077254925	0.169422121	0.243682947	5.91578	1.94965	1.12483	3.15427	0.51857	0.29378	0.40142	0.85131	0.2547	0.24862
64	1138648	2	5	25.52762242	0.086059975	0.072443619	0.191272887	0.273607111	7.67441	2.22255	1.18796	3.77683	0.58131	0.34196	0.46112	0.84822	0.31092	0.30744
64	1138851	2	4	25.6408146	0.091652247	0.072630817	0.199679658	0.291542537	8.38379	2.17867	1.26189	4.01403	0.60112	0.36276	0.48445	0.84309	0.34491	0.34037
64	1138831	2	5	26.31740828	0.094026969	0.079672317	0.187821063	0.260137284	7.06311	1.99752	1.18017	3.26509	0.53108	0.30958	0.41884	0.84357	0.28226	0.27371
64	1138720	2	4	28.48957338	0.106470928	0.102915912	0.190686687	0.25647536	5.40845	1.79097	1.03454	2.49209	0.42728	0.25615	0.34296	0.81889	0.22667	0.20808
64	1138879	2	5	27.79411716	0.084932304	0.082472719	0.158266033	0.228462127	4.64598	1.86344	1.02982	2.77015	0.46952	0.26181	0.3596	0.8504	0.21406	0.20597
64	1138630	2	6	25.1432384	0.101033287	0.08326939	0.225105608	0.334169694	9.22073	2.22803	1.21333	4.01312	0.60105	0.38833	0.50403	0.81804	0.38901	0.37064
64	1138808	2	3	27.30483109	0.095153329	0.09409465	0.178583005	0.244642218	5.11165	1.87679	1.01125	2.59996	0.44444	0.25867	0.35015	0.83252	0.21844	0.20444
64	1138827	2	7	27.61894713	0.090676385	0.090049428	0.177431081	0.24730083	5.26798	1.95675	1.00696	2.74628	0.46614	0.27074	0.36677	0.836	0.22742	0.21486
64	1138665	2	2	26.63422557	0.095803336	0.08617058	0.211865463	0.29903612	7.927	2.21146	1.11179	3.47028	0.5526	0.34297	0.4529	0.82434	0.32155	0.30582
