# Supplementary material for: Multispectral and thermal infrared data, visual scores for severity of common rust symptoms, and genotypic single nucleotide polymorphism data of three F2-derived biparental doubled-haploid maize populations
Source: Data Brief. 2024 Mar 9;54:110300. doi: 10.1016/j.dib.2024.110300 (PMC10997887; doi:10.1016/j.dib.2024.110300)
Supplement: Supplementary file 1 [file mmc1.zip › Pop3_2020_raw.txt]

GID	Block	Rep	VS_TP3	thr_TP3	gre_TP3	red_TP3	Red_edge_TP3	nir_TP3	TVI_TP3	GM1_TP3	G_TP3	PSSRa_TP3	NDVI_TP3	RDVI_TP3	OSAVI_TP3	MSR_TP3	MCARI1_TP3	MCARI2_TP3
1139379	1	1	1	22.33663218	0.085780772	0.057759995	0.228215976	0.354306438	11.34818994	2.660456085	1.485124302	6.134114807	0.71965688	0.461965029	0.601318054	0.848175607	0.47073929	0.481219288
1138974	1	1	7	22.22641249	0.088094382	0.080698348	0.207185133	0.29769427	7.88504841	2.351854102	1.091650371	3.688976012	0.573467641	0.35276074	0.467531057	0.831399243	0.32401194	0.312524941
1139380	1	1	1	21.57575897	0.09137477	0.061927792	0.290484046	0.510669086	14.89125436	3.179039981	1.475505057	8.246202127	0.783694973	0.593023015	0.710540705	0.810427075	0.69212475	0.651016328
1139381	1	1	3	21.6404273	0.09361223	0.060961511	0.291284519	0.472596705	15.12540922	3.111607538	1.535595624	7.752378456	0.771490686	0.563535906	0.688474037	0.819245211	0.6436898	0.620270567
1138789	1	1	6	21.89197402	0.079832525	0.05876915	0.221115356	0.330712935	10.58330733	2.769740222	1.358408706	5.627322073	0.698218982	0.435747992	0.574094769	0.851883261	0.424457915	0.434928167
1138577	1	1	5	22.49362113	0.085109016	0.058144683	0.243809814	0.355818784	12.21848116	2.864676704	1.463745455	6.119541206	0.719083022	0.462657964	0.601609644	0.847283752	0.470715063	0.48034936
1138600	1	1	5	22.31891222	0.088175787	0.062615561	0.249899707	0.367466144	12.25945775	2.834108052	1.40820884	5.86860739	0.70882016	0.46484862	0.599284257	0.838180049	0.478858791	0.479804245
1138796	1	1	5	22.35955947	0.087791357	0.060687788	0.277939493	0.401558055	14.11924504	3.165909539	1.44660663	6.616785151	0.737422028	0.501363384	0.635455446	0.833806185	0.533134751	0.531247043
1138740	1	1	1	21.984611	0.071320128	0.039842305	0.217336932	0.347262232	11.90879049	3.047343564	1.790060276	8.715917214	0.794152219	0.494103448	0.651808002	0.877493696	0.491790098	0.542115506
1138838	1	1	1	21.9096869	0.083072987	0.04556604	0.299106777	0.482312937	16.71272212	3.600529935	1.823133806	10.58492119	0.827361795	0.601122032	0.736505139	0.844675769	0.687426371	0.693966626
1138579	2	1	2	22.16430672	0.082285021	0.05085255	0.244062783	0.369659099	12.84991279	2.96606575	1.618110026	7.269234267	0.758139637	0.491629821	0.637051121	0.855548059	0.508116085	0.530246084
1138766	2	1	6	21.9810052	0.085707672	0.066952609	0.237540329	0.341466618	10.98546577	2.771517689	1.280124463	5.100124187	0.672137822	0.429547726	0.560213723	0.837948082	0.424558073	0.422571628
1138599	2	1	7	22.26368239	0.091200372	0.07889616	0.225491177	0.319053932	9.28786945	2.472480899	1.155954504	4.043972888	0.603487163	0.38069953	0.499297374	0.827753109	0.365021762	0.352708826
1138590	2	1	2	21.77811941	0.08533287	0.045522466	0.250221248	0.401137341	13.87434305	2.932296166	1.874522132	8.81185436	0.796164932	0.532097822	0.679974592	0.858422668	0.57418965	0.604836336
1138691	2	1	4	22.05337999	0.087027206	0.050276626	0.227743524	0.329369994	12.11803713	2.61692331	1.730967525	6.551155546	0.735139875	0.452959892	0.5999265	0.86450354	0.459225356	0.485784057
1138592	2	1	5	22.02939826	0.098395892	0.064965613	0.251705214	0.353169116	12.54158722	2.558086612	1.514584215	5.436246957	0.689259904	0.445698462	0.578266703	0.838003532	0.46716428	0.466494039
1138813	2	1	7	22.53401526	0.091988432	0.063392231	0.229140788	0.333541618	11.08876148	2.490973947	1.451099469	5.261553591	0.680590452	0.428790268	0.562675963	0.844748689	0.433625192	0.437234863
1138871	2	1	1	22.09052817	0.10097369	0.057813916	0.253668457	0.367465746	13.47766337	2.51222331	1.746529149	6.356008569	0.728113422	0.474828025	0.613717076	0.845300846	0.513227881	0.522520408
1138601	2	1	4	21.48283162	0.094626371	0.05749062	0.279366898	0.441804013	14.79800672	2.95231547	1.645944527	7.684801744	0.769712648	0.543884987	0.676182566	0.830906217	0.611343058	0.604890115
1138681	2	1	5	21.70336268	0.0862993	0.052099052	0.255678265	0.398004059	13.58276273	2.962692241	1.656446653	7.639372446	0.768501704	0.515585674	0.657675402	0.848086734	0.551455597	0.566831339
1138743	3	1	6	22.40896975	0.084988747	0.068559158	0.218727998	0.300193777	9.66731391	2.57361129	1.239641048	4.378609441	0.628156678	0.381448335	0.508169582	0.84597958	0.359184009	0.358408638
1138732	3	1	7	22.43699369	0.093409984	0.086648125	0.225364343	0.299695198	8.59344744	2.412636566	1.078038146	3.458761491	0.551444946	0.342758999	0.452343049	0.823566377	0.317336285	0.301436462
1138580	3	1	7	22.5000917	0.093068897	0.108483958	0.208031374	0.277507872	5.35624247	2.235240573	0.857904691	2.55805445	0.437895055	0.272056494	0.359103798	0.805378304	0.21934694	0.198920451
1138875	3	1	6	22.0058492	0.087551619	0.072399112	0.237294086	0.334751659	10.4997987	2.710333516	1.209291331	4.623698403	0.644362152	0.411156967	0.536592684	0.832171067	0.401425577	0.393740968
1138723	3	1	2	21.75185112	0.08306595	0.045350569	0.230639011	0.358295132	12.62592178	2.776577051	1.831640765	7.900565381	0.775295173	0.492569192	0.644049432	0.866473365	0.509476166	0.545750278
1138595	3	1	7	22.02055393	0.088243402	0.077412452	0.208459286	0.299057847	8.29604801	2.362321497	1.139912246	3.863174964	0.588746032	0.361237936	0.479259818	0.835079203	0.33606565	0.326956037
1138751	3	1	1	21.72604437	0.088401298	0.045718562	0.253858514	0.405603236	14.19570653	2.871660476	1.933597518	8.871740881	0.797401489	0.535698212	0.682891111	0.857301138	0.584818998	0.614339415
1138670	3	1	1	21.95195555	0.086936588	0.050026796	0.247931453	0.41455093	13.35067105	2.851865476	1.737800428	8.286577657	0.784635409	0.534807015	0.67701421	0.848407074	0.582494028	0.599189155
1138783	3	1	2	22.1915137	0.080806315	0.044863081	0.217897877	0.337820811	11.81981715	2.696545169	1.801176237	7.530040442	0.765534523	0.473570751	0.626204264	0.871109143	0.477930576	0.516106579
1138733	3	1	5	22.15759169	0.081507047	0.059039382	0.237478448	0.358967863	11.60505053	2.913594054	1.380553865	6.080142616	0.717519814	0.463901528	0.601925046	0.845286846	0.466946569	0.474618098
1138798	4	1	1	21.81086399	0.087447971	0.046854323	0.256827399	0.406338253	14.22213048	2.936916615	1.866379992	8.672374863	0.793225549	0.533996103	0.680049588	0.85523639	0.58098295	0.607290289
1138714	4	1	7	22.02857037	0.075110071	0.055398259	0.19768432	0.295238283	9.32563616	2.631928274	1.355820075	5.329378414	0.684013205	0.405035485	0.544838463	0.864610293	0.376120063	0.392469909
1138653	4	1	6	22.28123401	0.085619701	0.062949018	0.231772846	0.339428802	11.03625705	2.707003684	1.360143564	5.392122315	0.687114873	0.435859349	0.570286627	0.844006823	0.433497156	0.437153455
1138754	4	1	1	21.89703545	0.089130895	0.054619506	0.268423473	0.400023508	14.20869358	3.011564879	1.631850991	7.32382142	0.759725744	0.512261957	0.651872116	0.843645637	0.55121953	0.56098599
1138734	4	1	1	21.72370723	0.088034215	0.054193937	0.300108933	0.480683533	16.10851088	3.40900334	1.624429224	8.869692065	0.797359433	0.583151355	0.711964271	0.829351341	0.666935852	0.653614641
1138887	4	1	6	22.12727652	0.082724013	0.059622677	0.260358079	0.390207767	12.96817761	3.147309585	1.387458897	6.544620099	0.734910443	0.492900026	0.628828405	0.837799742	0.512080615	0.514220834
1138628	4	1	3	22.08303972	0.077375341	0.045256809	0.243861813	0.385959617	13.20104152	3.151673516	1.709695021	8.528211004	0.790097008	0.518833566	0.66847814	0.86157124	0.540716953	0.57377859
1138870	4	1	5	22.08885315	0.102823771	0.072397098	0.300141609	0.419122297	14.88173758	2.918990483	1.42027476	5.789214051	0.705415092	0.494555546	0.617328101	0.812211556	0.546749896	0.522676616
1138778	4	1	7	22.22377815	0.07750953	0.068660319	0.227996115	0.315233739	9.91411617	2.941523636	1.128883919	4.591207026	0.642295485	0.397961046	0.525883971	0.8420349	0.368870494	0.367150098
1138779	4	1	6	22.08624123	0.074530395	0.052932073	0.216569434	0.325704038	10.68217452	2.905786766	1.408038459	6.153245453	0.72040663	0.443290798	0.587438296	0.861359571	0.42648501	0.44685815
1138765	5	1	2	21.95418579	0.081049597	0.041982551	0.269268311	0.42896755	15.19982747	3.322265904	1.930554374	10.2177582	0.821711258	0.563905959	0.711470842	0.859920943	0.61820299	0.65249057
1138720	5	1	8	22.29125176	0.083649286	0.075777077	0.209703331	0.303546082	8.35046357	2.506935092	1.103886417	4.005777123	0.600461636	0.369819617	0.489895605	0.835901541	0.340268013	0.332348713
1138883	5	1	2	22.15896299	0.08019045	0.051949329	0.225919084	0.361015605	11.56783009	2.81728167	1.543628205	6.949379548	0.748408038	0.480944576	0.625722202	0.855548715	0.489111585	0.509682821
1138607	5	1	5	21.65314639	0.086055289	0.05674529	0.250413278	0.400109101	12.79247921	2.909911528	1.516518622	7.050965825	0.7515826	0.50800223	0.645698606	0.840255784	0.540167486	0.545661455
1138696	5	1	7	22.35806733	0.078734967	0.070028532	0.187386614	0.269106259	7.38974234	2.379966877	1.124326975	3.84280882	0.587016528	0.341850722	0.462660924	0.85238524	0.300253966	0.299097577
1138781	5	1	7	22.42184726	0.092480393	0.080402604	0.2195839	0.303799206	8.83398932	2.374383292	1.150216391	3.778474706	0.581456401	0.360410022	0.476183749	0.830046293	0.340532457	0.32847215
1138612	5	1	6	22.23259502	0.086821609	0.062929475	0.217578273	0.31877687	10.23461321	2.506038243	1.379665236	5.065620991	0.670272837	0.414110564	0.547866904	0.848853471	0.405691977	0.410891129
1138846	5	1	7	22.58230142	0.078969119	0.07078278	0.186282015	0.259497641	7.25740768	2.358922283	1.115654394	3.666112617	0.571377683	0.328370919	0.446498025	0.854147706	0.28452009	0.282885213
1138708	5	1	5	22.27323253	0.095429956	0.065259261	0.245687841	0.357147782	12.0325426	2.57453583	1.462320513	5.472752473	0.691012439	0.449108671	0.581364337	0.836674543	0.467385754	0.465791052
1138656	5	1	7	22.093664	0.100242197	0.089401163	0.24336385	0.324152257	9.67140256	2.427758554	1.121262779	3.625816999	0.567643943	0.365041143	0.474779261	0.813052777	0.354953587	0.33378272
1138640	6	1	7	22.15545238	0.082964288	0.074039959	0.209259437	0.287911676	8.47014184	2.522283287	1.120533954	3.888598527	0.590884793	0.355490569	0.475314521	0.842322227	0.321897225	0.316498149
1138647	6	1	7	22.31042481	0.087714389	0.074048932	0.219612997	0.29942221	9.28046216	2.503728302	1.184546301	4.043572289	0.603455669	0.36878555	0.490060252	0.839189883	0.345855632	0.339623853
1138695	6	1	7	21.96871247	0.085989874	0.083251116	0.206600306	0.27799588	7.51050167	2.402612041	1.032897547	3.339245086	0.539090335	0.324013919	0.433391325	0.834055134	0.284704922	0.273286298
1138594	6	1	4	21.43431161	0.084970219	0.053065969	0.248981108	0.379800048	13.03107834	2.930216162	1.601218651	7.157130243	0.754815733	0.496612549	0.639286992	0.85007784	0.520267704	0.536533927
1138850	6	1	5	21.81077135	0.094308917	0.063302006	0.263150072	0.386445412	13.23116037	2.790298944	1.489825093	6.104789341	0.718499747	0.481848996	0.614756766	0.833024319	0.513697285	0.510446674
1138587	6	1	3	21.26997612	0.096181338	0.051586385	0.288349729	0.439047477	15.98959873	2.997980008	1.864471372	8.510917687	0.78971535	0.553158179	0.690795381	0.841318788	0.627512098	0.63443473
1138679	6	1	5	22.32464892	0.079464117	0.056247281	0.207710713	0.312897865	10.01647933	2.613893168	1.412763703	5.5628976	0.695256559	0.422419225	0.562633295	0.85942961	0.405795104	0.421003642
1138810	6	1	6	22.58964156	0.083702439	0.07517492	0.203028892	0.295732888	8.01233913	2.425603058	1.113435698	3.933930225	0.594643639	0.362151064	0.481905219	0.838777111	0.330906405	0.324055122
1138615	6	1	7	22.32359589	0.091760339	0.073139559	0.234088301	0.32607573	10.40175569	2.55108365	1.254592457	4.458267652	0.633583377	0.400320064	0.524674422	0.833382329	0.393276503	0.385595872
1138847	6	1	6	22.13778428	0.082552886	0.055039184	0.229816022	0.349555096	11.58715833	2.78386417	1.499892985	6.351022492	0.727929005	0.463019087	0.605104355	0.853215563	0.467024288	0.482699481
1138770	7	1	4	21.8795383	0.086742094	0.048764132	0.257892409	0.40199022	14.06681515	2.973094113	1.778809369	8.243563602	0.78363323	0.526117573	0.67087899	0.852812892	0.567891188	0.590215741
1138593	7	1	3	21.97653004	0.070901723	0.043858712	0.196419042	0.316832123	10.23534027	2.770300002	1.616593832	7.223926836	0.756807175	0.454519787	0.608132766	0.876712097	0.43526881	0.474467406
1138635	7	1	2	21.5496011	0.085938067	0.050723621	0.28126845	0.457427415	15.24126761	3.272920389	1.694241571	9.018035582	0.800360062	0.570534376	0.70609245	0.839537504	0.640587999	0.643539651
1138633	7	1	7	21.78469923	0.088646111	0.070616321	0.243066426	0.362615967	11.06819787	2.74198634	1.255320438	5.135016408	0.674002502	0.443631031	0.57097295	0.82782069	0.448605963	0.439297838
1138738	7	1	2	21.61536176	0.08890624	0.054129083	0.292070722	0.459538026	15.66758457	3.285154373	1.642485602	8.489669509	0.789244504	0.565656062	0.698081244	0.833258314	0.638041241	0.632716908
1138728	7	1	4	21.87978128	0.088348416	0.05003768	0.27713521	0.408945819	15.15828124	3.136844129	1.765637735	8.17275739	0.781963055	0.52976684	0.672608304	0.849417297	0.576592468	0.59455586
1138731	7	1	4	22.10462862	0.067249613	0.042375075	0.222633093	0.33939559	11.8104626	3.310548332	1.587008714	8.009321376	0.778007697	0.480712229	0.635958756	0.874768699	0.466513822	0.509255405
1138639	7	1	5	21.91493225	0.085854415	0.056696496	0.268861632	0.409948145	13.89622492	3.131599371	1.514280794	7.230572847	0.757003548	0.517119668	0.653914333	0.83838148	0.554168727	0.557680242
1138835	7	1	1	22.01530486	0.080705757	0.049990654	0.264448747	0.411440482	14.09608972	3.276702386	1.614416923	8.230348139	0.783323449	0.532101613	0.674703563	0.849037166	0.568403315	0.585579577
1138822	7	1	5	22.0544091	0.078288384	0.054112004	0.226460453	0.338086479	11.30796214	2.892644367	1.446784044	6.247901639	0.724058065	0.453446809	0.596543455	0.857004953	0.446638396	0.464581575
1138596	8	1	2	21.83610498	0.075347238	0.039293977	0.254862505	0.434268421	14.37624212	3.382506271	1.917526393	11.0517808	0.834049421	0.573958366	0.723165321	0.864027337	0.625006286	0.665785836
1138613	8	1	1	21.7102903	0.083973108	0.04596667	0.281351435	0.471540688	15.64334345	3.350494502	1.826826011	10.25831744	0.822353561	0.591584575	0.728650185	0.845681655	0.672116629	0.681826679
1138620	8	1	1	21.61349972	0.093985966	0.049184609	0.274162204	0.43368734	15.29070993	2.917054712	1.910881624	8.817541672	0.796283014	0.55332901	0.693797837	0.846394495	0.623574048	0.637742522
1138888	8	1	5	21.61584421	0.088562533	0.05791767	0.261236432	0.404315362	13.42492024	2.949739852	1.529110775	6.980863785	0.749400559	0.509500367	0.645773051	0.837566051	0.546618663	0.549073913
1138784	8	1	7	22.10282512	0.075733056	0.060936371	0.213014494	0.306147346	9.71655476	2.812701701	1.242821885	5.024049529	0.667997418	0.404722495	0.539657595	0.854551743	0.376186632	0.384344471
1138721	8	1	1	22.31328927	0.078721231	0.043101396	0.214845241	0.319839208	11.72942407	2.72919056	1.82641952	7.420622931	0.76248788	0.459357407	0.613866774	0.877299708	0.454069391	0.496366484
1138690	8	1	6	22.20405268	0.091036488	0.063548918	0.239705025	0.349740682	11.66886922	2.633065381	1.432541904	5.503487597	0.692472697	0.445174104	0.579083322	0.840800368	0.454996749	0.456792609
1138756	8	1	7	22.13447483	0.108323598	0.096182016	0.271672532	0.380540855	11.01509429	2.507971827	1.126235476	3.956465801	0.596486674	0.411844945	0.518053095	0.788326445	0.428417598	0.391735567
1138799	8	1	8	22.29501427	0.071464831	0.068965097	0.170935717	0.25129169	6.21822661	2.391885835	1.036246371	3.643751735	0.569313754	0.322181684	0.440387006	0.858603788	0.26644988	0.266401549
1138804	8	1	6	21.33396043	0.092474382	0.059518488	0.277195444	0.448278575	14.37885312	2.997537675	1.553708522	7.531753402	0.765581598	0.545552535	0.67529752	0.826320055	0.611225719	0.598973252
1138780	9	1	6	21.54942288	0.091786335	0.065243074	0.2552455	0.38401026	12.46187602	2.780866013	1.406836467	5.885839506	0.70954885	0.475584788	0.606923123	0.830667653	0.500432236	0.494692096
1138632	9	1	6	22.1814703	0.083105112	0.063598239	0.212457309	0.285279964	9.7118191	2.556489067	1.306720324	4.485658227	0.635412941	0.375312452	0.505328779	0.856154606	0.349652405	0.354984472
1138641	9	1	7	21.62712927	0.088437942	0.072675652	0.245630337	0.348362647	11.00777275	2.777431625	1.216885438	4.793388705	0.654778904	0.424869425	0.550388702	0.828415286	0.421578447	0.41192128
1138735	9	1	7	21.55271132	0.090914726	0.069425278	0.244836778	0.359851183	11.38426787	2.693037637	1.309533474	5.183287606	0.676547473	0.443268443	0.571707971	0.83014864	0.451736841	0.444237034
1138698	9	1	6	21.52532172	0.085727115	0.051152037	0.243355963	0.372930072	12.91523868	2.838728015	1.675927686	7.290620157	0.758763523	0.494118847	0.639058302	0.854437824	0.517297492	0.538610727
1138764	9	1	2	21.61455677	0.081810046	0.044933236	0.23599649	0.392865023	12.93886769	2.884688391	1.820702317	8.743305888	0.794730862	0.525844206	0.675145616	0.860885693	0.558549598	0.591872082
1138774	9	1	3	21.77606732	0.090623209	0.051520716	0.276755329	0.449376187	15.0781765	3.053912271	1.75896642	8.722242736	0.794286148	0.562148637	0.698312165	0.839576451	0.633911767	0.637716311
1138605	9	1	2	22.01095882	0.080350567	0.045610065	0.232154965	0.384592743	12.58231406	2.88927602	1.761684981	8.432190197	0.787960171	0.516821873	0.666245401	0.861226981	0.542330239	0.574938886
1138585	9	1	8	22.21302355	0.085930344	0.067945793	0.215480843	0.310127561	9.57148501	2.507622249	1.264689692	4.564337942	0.6405682	0.39387046	0.522105116	0.844256369	0.376797645	0.376162379
1138701	9	1	7	21.93402442	0.093810702	0.065347892	0.269076412	0.404706085	13.36222357	2.868291205	1.435558197	6.193100842	0.721955796	0.494976377	0.624796475	0.826005441	0.533077782	0.522903173
1138809	10	1	1	21.80214906	0.084669664	0.047505887	0.261815954	0.446679529	14.34515508	3.092204967	1.782298339	9.402614217	0.807740635	0.567828117	0.707813738	0.847064101	0.632785535	0.647016217
1138823	10	1	2	21.75981719	0.090112644	0.056587671	0.275053028	0.458048725	14.44892039	3.052324466	1.592443075	8.094496928	0.780086791	0.55961993	0.690290097	0.8293465	0.630402877	0.62054352
1138660	10	1	2	22.58729707	0.06481029	0.03894217	0.168084926	0.259897772	8.78329013	2.593491334	1.664270122	6.673941681	0.739377743	0.404190121	0.558601104	0.895320454	0.358530333	0.402936822
1138661	10	1	2	21.95404253	0.089916786	0.051078855	0.25730393	0.38814508	13.92702172	2.861578387	1.76035241	7.598938533	0.767413153	0.508595177	0.652505346	0.851615856	0.545962535	0.565506128
1138759	10	1	6	21.99283326	0.080650532	0.050546742	0.248810655	0.389003458	13.09998638	3.085046668	1.595563409	7.695915545	0.770006966	0.510503701	0.654840563	0.852310464	0.534339583	0.554410072
1138711	10	1	7	21.87389378	0.068587214	0.045216504	0.204054262	0.319913412	10.46509388	2.975106453	1.516862389	7.075147064	0.752326492	0.454600662	0.606799202	0.874032123	0.432021856	0.467777931
1138748	10	1	8	22.51793086	0.079360104	0.074963125	0.194301251	0.270416607	7.33616674	2.448349242	1.058655233	3.607328387	0.565908954	0.332579127	0.448625114	0.846084813	0.288312303	0.283093764
1138591	10	1	1	21.80573722	0.088038387	0.047411873	0.281108719	0.449005799	15.64687137	3.193024413	1.856884834	9.470324094	0.808983945	0.569985121	0.70968375	0.846833297	0.641672616	0.65553254
1138645	10	1	1	21.70180744	0.081323166	0.047385805	0.266445973	0.462024369	14.50110452	3.276384653	1.71619256	9.750269495	0.813958152	0.580946159	0.718514228	0.844675657	0.650021815	0.6594304
1138655	10	1	7	21.79873331	0.080616221	0.059161458	0.227273844	0.355613206	10.94493363	2.819207377	1.362647629	6.010893198	0.714729644	0.460307345	0.598293643	0.845832342	0.460359946	0.468174691
1138741	11	1	2	21.55561581	0.086534978	0.049090724	0.269852505	0.439731331	14.74347704	3.118421137	1.762756216	8.95752393	0.799146855	0.55873	0.698408911	0.845490802	0.620935511	0.633356959
1138747	11	1	2	21.95421822	0.07719635	0.043129894	0.231589573	0.376618884	12.670239	3.000006768	1.78985719	8.732200649	0.794496633	0.514738652	0.667267003	0.866805206	0.533367818	0.573278394
1138703	11	1	2	21.78762799	0.085827526	0.048658874	0.28045686	0.456032411	15.39462519	3.267679662	1.763861726	9.372029663	0.80717371	0.573429341	0.71093651	0.843417721	0.644600989	0.652963313
1138806	11	1	3	21.63753024	0.096734061	0.054900514	0.308683668	0.470429618	16.90033112	3.191054576	1.761988258	8.568765276	0.790986617	0.573304422	0.703330757	0.829957294	0.663622243	0.652564935
1138811	11	1	4	21.94222814	0.092899503	0.059910207	0.240321667	0.355724766	12.14425946	2.586899378	1.550645682	5.937632113	0.711717202	0.458842359	0.59611543	0.844711919	0.477436268	0.484297746
1138730	11	1	6	22.12851144	0.08922826	0.054514285	0.268581445	0.414965964	14.23258863	3.010049131	1.636786767	7.612059258	0.767767506	0.526063767	0.664236804	0.840923354	0.573204219	0.579967607
1138805	11	1	8	22.89441331	0.088324106	0.088835138	0.200891433	0.273594429	6.70293637	2.274480238	0.994247406	3.079799673	0.509779852	0.306898296	0.410238606	0.828900377	0.265256168	0.251183211
1138606	11	1	6	22.44398939	0.09306778	0.071285443	0.219650615	0.289383925	9.77320382	2.360114472	1.305565018	4.059509408	0.604704757	0.363160006	0.485901908	0.84534806	0.348042261	0.344892347
1138788	11	1	6	22.12966303	0.090249712	0.05832039	0.245590549	0.353233771	12.51338242	2.721233613	1.547481289	6.056780039	0.716584619	0.459706856	0.598542616	0.847581336	0.474485012	0.484251548
1138794	11	1	7	22.0050914	0.096060099	0.076049939	0.233810709	0.319546425	10.26605258	2.434004469	1.263118679	4.201797256	0.615517503	0.387138669	0.508383319	0.831279475	0.381850789	0.371790389
1138712	12	1	6	21.75446288	0.091031441	0.064648839	0.228279469	0.319262768	10.8731419	2.507699164	1.408090897	4.938414593	0.663209773	0.41092876	0.543014994	0.846404034	0.407800918	0.410703031
1138637	12	1	2	21.43149834	0.096884319	0.058469706	0.265418694	0.394822843	13.9535238	2.73954234	1.657000276	6.752605229	0.742022205	0.499581321	0.636188454	0.838626473	0.544275313	0.547717892
1138736	12	1	1	21.56398288	0.090925765	0.054310141	0.24909984	0.379016456	13.1520069	2.739595757	1.674194972	6.97874188	0.749333914	0.493268135	0.634826295	0.848287709	0.524697466	0.538794362
1138608	12	1	5	21.44395481	0.081948979	0.04965227	0.22894559	0.355961599	12.04946754	2.793757704	1.650457844	7.169090134	0.755174693	0.480954315	0.628200334	0.860109383	0.491468299	0.517537926
1138880	12	1	7	21.97987776	0.103889566	0.081521118	0.238768515	0.317415351	10.32958177	2.298291593	1.274388388	3.89365799	0.591307769	0.37347837	0.489567824	0.824862216	0.374582474	0.359561696
1138853	12	1	7	22.2949376	0.080145909	0.057680869	0.207240327	0.294622991	9.87216906	2.585787982	1.389471239	5.107811231	0.672550456	0.399193602	0.536503592	0.861658906	0.376242117	0.389384368
1138830	12	1	7	22.74735167	0.084617176	0.069183328	0.217604183	0.307593529	9.52260524	2.571631349	1.223086241	4.446064393	0.63276233	0.388403134	0.515215644	0.843279732	0.367387494	0.365531881
1138581	12	1	8	22.49180448	0.092266126	0.082524418	0.224228635	0.310826306	8.89192134	2.430237894	1.118046371	3.766476825	0.580402869	0.364015207	0.478593737	0.825435631	0.343951784	0.329636999
1138782	12	1	2	21.96291451	0.088725582	0.055507463	0.251642754	0.380443008	13.09684217	2.836191651	1.598444186	6.853907339	0.745349682	0.492128647	0.632477447	0.846141334	0.51972745	0.53114217
1138677	12	1	7	22.09211291	0.087084885	0.05881939	0.241575951	0.359039271	12.09601341	2.774028488	1.480547223	6.104097152	0.718472319	0.46443479	0.602664779	0.845596101	0.4764108	0.484590932
1138649	13	1	6	22.26483683	0.085874036	0.062041606	0.227393115	0.332484401	10.87438772	2.647984501	1.384136244	5.359055349	0.685487877	0.430563883	0.565732965	0.84687589	0.426616214	0.432166673
1138710	13	1	6	22.19460815	0.071207017	0.053189636	0.193019763	0.298357472	9.11050288	2.710684573	1.338738578	5.609315963	0.697396824	0.413496397	0.555950148	0.866948749	0.381148799	0.400876589
1138775	13	1	5	21.78067906	0.082673352	0.053830044	0.25119763	0.402871181	12.99578743	3.038435299	1.535821734	7.484132476	0.764265821	0.516488345	0.656537886	0.844358175	0.547614796	0.558248013
1138630	13	1	6	21.4056079	0.093901203	0.068062741	0.303724215	0.465297063	15.17322689	3.234508236	1.379627115	6.836296271	0.744777388	0.543921999	0.664578204	0.809044049	0.612325424	0.58027787
1138662	13	1	5	21.64170075	0.070114692	0.043567631	0.213284773	0.351760897	11.24491093	3.041941231	1.609329917	8.073904615	0.779587721	0.490166998	0.643770616	0.870565072	0.485211718	0.524916503
1138744	13	1	7	22.24143014	0.07789031	0.05843239	0.21052499	0.309510315	9.90387277	2.702839281	1.332998873	5.296896379	0.682383212	0.413921926	0.551670456	0.857172157	0.391906567	0.403663842
1138753	13	1	7	22.39745138	0.087747761	0.074300959	0.223670332	0.315587555	9.50003451	2.549014692	1.180977511	4.247422387	0.618860489	0.386423008	0.508998542	0.834580262	0.36842971	0.360707578
1138833	13	1	1	22.04505583	0.068610879	0.03780072	0.215586942	0.35186562	11.89957973	3.142168489	1.81506807	9.308437105	0.805984168	0.503121593	0.662793514	0.880140235	0.500317306	0.556347484
1138622	13	1	5	21.85325493	0.069167795	0.043635613	0.194931227	0.308923865	10.09902412	2.818236839	1.585122576	7.079627105	0.752463824	0.446788331	0.600387636	0.87859883	0.421845288	0.461001215
1138802	13	1	1	21.74689771	0.078447972	0.040570659	0.247768918	0.407960843	13.94698804	3.158385275	1.93361344	10.05556362	0.819095609	0.548568762	0.700329583	0.865908183	0.588130472	0.631113478
1138790	14	1	5	21.99844912	0.083082138	0.052945047	0.24349188	0.357745185	12.63829359	2.930736803	1.569214548	6.756915042	0.74216554	0.47561766	0.61954479	0.854680335	0.48592606	0.50496014
1138866	14	1	7	22.37177279	0.081018142	0.068919448	0.228161463	0.314883113	10.03846861	2.816177442	1.175548323	4.568857153	0.640859885	0.397024239	0.524671769	0.841781113	0.373061639	0.371052711
1138658	14	1	6	22.23181867	0.07666334	0.053761662	0.209363761	0.306606797	10.25219306	2.730950165	1.425985305	5.703075111	0.701629481	0.421193068	0.563639766	0.864316608	0.399823611	0.419089185
1138877	14	1	6	22.50420668	0.079787856	0.070336641	0.220675015	0.31203536	9.39835101	2.765771955	1.134371145	4.436313073	0.632103602	0.390869071	0.516933974	0.84064452	0.362790051	0.35947557
1138792	14	1	5	22.22010861	0.089641659	0.05662832	0.266472017	0.381884173	13.9111554	2.972635931	1.582982857	6.743696023	0.741725399	0.491172605	0.630390835	0.844116614	0.519869239	0.528933
1138668	14	1	2	22.27356919	0.081028987	0.043018654	0.244067613	0.383832527	13.58335081	3.012102496	1.883577913	8.922467146	0.798437226	0.521649771	0.673670098	0.865724795	0.550068096	0.589883213
1138821	14	1	3	22.15162354	0.090324463	0.055213847	0.256403789	0.394778151	13.47582114	2.838697092	1.635902358	7.149984505	0.75460076	0.506197078	0.645737311	0.843733085	0.543745157	0.55335073
1138627	14	1	3	22.32953991	0.077811076	0.041620514	0.21508788	0.337918144	11.85566439	2.764232188	1.86953663	8.119028612	0.780678394	0.480950266	0.637035448	0.876256622	0.483125863	0.529463515
1138787	14	1	3	21.94407678	0.088087029	0.04962885	0.241358857	0.370927839	13.04212758	2.740004523	1.774915788	7.474036619	0.763984971	0.495446868	0.641981799	0.857236044	0.522665303	0.547806604
1138636	14	1	2	21.74926487	0.088169301	0.054266277	0.243963144	0.379824959	12.73793301	2.766985137	1.624753091	6.999281755	0.749977553	0.494127214	0.635673528	0.848194367	0.52169322	0.535643175
1138583	15	1	2	21.75301527	0.081862326	0.041766539	0.225825207	0.354628066	12.64735156	2.7585975	1.959997846	8.490721957	0.789267876	0.496922079	0.652269754	0.872992473	0.513070027	0.559138708
1138879	15	1	5	21.94827348	0.088929891	0.066442852	0.229199316	0.336788447	10.66486945	2.577303463	1.338441819	5.06884396	0.670447945	0.42573777	0.556788821	0.839763365	0.424377438	0.423503621
1138752	15	1	8	22.19268344	0.08741667	0.085065269	0.191903988	0.255571225	6.50437915	2.195279087	1.027642315	3.004413288	0.500551053	0.292141978	0.395070897	0.838845661	0.249196761	0.238316915
1138621	15	1	7	22.16705857	0.081971075	0.076467291	0.203992626	0.292849823	7.87167143	2.488592781	1.071975663	3.829739731	0.585899011	0.356059421	0.47420295	0.837965291	0.320176748	0.312521911
1138826	15	1	6	22.06874995	0.08719862	0.056904286	0.248374801	0.372073438	12.70000421	2.848379962	1.532373493	6.538583719	0.734698177	0.481200791	0.620730125	0.84571239	0.501102739	0.511037616
1138881	15	1	8	22.59359982	0.081810337	0.068102119	0.201843543	0.286471251	8.57281421	2.467213196	1.201289164	4.206495441	0.615864448	0.366723036	0.49226837	0.850116955	0.335836372	0.336090311
1138737	15	1	8	22.67999822	0.092392123	0.083274898	0.209139037	0.285247566	7.91653739	2.263602461	1.109483479	3.425372766	0.548060671	0.332705991	0.443289191	0.831876314	0.305063514	0.292652352
1138760	15	1	1	22.55431864	0.082196533	0.049018504	0.23899418	0.384100724	12.72566172	2.907594423	1.67684704	7.8358313	0.773648915	0.509152233	0.655341047	0.855711898	0.534276123	0.558687639
1138885	15	1	4	22.39232113	0.07711985	0.050605604	0.211735426	0.32080637	10.72835913	2.74553731	1.52393893	6.339344739	0.727496109	0.443362161	0.58981149	0.86579332	0.430451326	0.455587793
1138706	15	1	3	22.46276207	0.084888485	0.049061788	0.23036123	0.332607081	12.3110344	2.713692322	1.730236269	6.779350979	0.742909144	0.458964476	0.607220681	0.865666252	0.464194869	0.493081047
1138624	16	1	7	22.72777778	0.072677578	0.0670316	0.175760257	0.246530999	6.74955857	2.418356019	1.084228603	3.677832557	0.572451563	0.320553758	0.439686969	0.862212879	0.267286861	0.268833667
1138795	16	1	6	22.26805978	0.076824539	0.050425764	0.255576707	0.390714538	13.36500758	3.326758746	1.523517601	7.748311706	0.771384461	0.512341168	0.656643676	0.852182074	0.531197923	0.551042512
1138841	16	1	8	22.20633647	0.07512275	0.065843382	0.220184992	0.31823753	9.63167137	2.931002819	1.140930923	4.833250089	0.657137964	0.407256402	0.538113368	0.845042691	0.377923388	0.379245625
1138746	16	1	2	21.59816221	0.078582039	0.047422575	0.260886582	0.408637827	14.05421896	3.319926372	1.657059713	8.616947235	0.792033797	0.534878198	0.680143847	0.853862537	0.568758725	0.592559871
1138684	16	1	2	21.60059843	0.088021075	0.049960547	0.291189571	0.477846421	15.99616253	3.30818012	1.761811675	9.564475365	0.810686292	0.588966224	0.721637955	0.837364211	0.675530082	0.672790936
1138676	16	1	4	21.91243813	0.062619507	0.037083346	0.201070557	0.339144933	10.8606791	3.210989159	1.688615352	9.145478325	0.802867846	0.492458664	0.653437081	0.883535539	0.474805096	0.53199024
1138869	16	1	5	22.18414325	0.088957037	0.059616336	0.267842618	0.409201385	13.66720499	3.010921098	1.492158747	6.863913751	0.745673711	0.510564767	0.644890632	0.833908996	0.549173965	0.547476675
1138828	16	1	2	22.30490143	0.087198285	0.054640384	0.250725163	0.366949551	13.0674028	2.875345111	1.595857851	6.715720635	0.740788956	0.480993952	0.622910771	0.850216835	0.500515528	0.51541433
1138749	16	1	7	22.20245301	0.083510874	0.065548393	0.254887418	0.380676034	12.07884077	3.052146473	1.27403389	5.807557127	0.706208855	0.471747741	0.602991315	0.830955138	0.481805274	0.476360022
1138707	16	1	2	21.91548416	0.081521351	0.042629508	0.282889379	0.461181495	15.971266	3.470126231	1.91232214	10.81836318	0.830771828	0.589678895	0.731413465	0.853542689	0.663386137	0.686104877
1138769	17	1	4	21.91201986	0.090198121	0.050321729	0.281405646	0.428567721	15.46009073	3.119861527	1.792428901	8.516554057	0.789839895	0.546583731	0.686762556	0.845363859	0.606881401	0.619566971
1138785	17	1	7	22.59828103	0.088770435	0.079389345	0.232261685	0.324764822	9.54758402	2.616430622	1.118165612	4.090786031	0.607133361	0.385973623	0.504535055	0.825582683	0.367975188	0.354750812
1138685	17	1	5	22.50631344	0.089041743	0.059861467	0.261467371	0.358988003	13.26356533	2.936458364	1.487463442	5.996979752	0.714162386	0.46219576	0.59944217	0.844072832	0.476263443	0.482741872
1138856	17	1	7	22.69816035	0.08377517	0.071546988	0.212671387	0.28594297	8.95659119	2.538596896	1.170911206	3.996575922	0.599725886	0.358578889	0.480587758	0.84594512	0.327806177	0.324695581
1138582	17	1	8	22.90231105	0.085141402	0.099169569	0.214974643	0.290046638	6.38717773	2.524913115	0.858543632	2.924754443	0.490413979	0.305955524	0.403151613	0.811730451	0.252979038	0.233697114
1138834	17	1	1	22.67444789	0.082604835	0.050912579	0.234226426	0.362571722	12.26652101	2.835505051	1.622483797	7.121456595	0.753738757	0.48467471	0.630400178	0.856846063	0.498229084	0.521004116
1138700	17	1	7	23.12939306	0.087471436	0.076526558	0.196598915	0.276040699	7.64213656	2.247578449	1.143020657	3.607122906	0.565889593	0.336010381	0.451523972	0.842613225	0.304374374	0.297469075
1138872	17	1	5	22.65461429	0.095796979	0.064090538	0.269584204	0.404721141	13.59787763	2.814120113	1.494713295	6.314834557	0.726583016	0.497490112	0.62837812	0.827915773	0.539970117	0.531687564
1138689	17	1	1	22.33827227	0.081980915	0.046432685	0.231589652	0.365899335	12.53134727	2.824921532	1.765586373	7.880210641	0.774780117	0.497510209	0.647493591	0.86330855	0.515487216	0.548287837
1138716	17	1	7	22.51769262	0.091932922	0.080855057	0.206218598	0.284751844	7.96492706	2.243141994	1.137008932	3.521756759	0.557694032	0.337212131	0.44999461	0.834916806	0.310892842	0.300129264
1138801	18	1	4	22.18725919	0.073605132	0.045782311	0.186817923	0.279793142	9.57504961	2.538110019	1.607719907	6.111380978	0.718760673	0.410119229	0.559032716	0.881390378	0.380379198	0.413316507
1138786	18	1	2	21.97579603	0.088933746	0.051603195	0.243268836	0.370385408	12.99316047	2.735394003	1.723415498	7.177567358	0.75542849	0.490731256	0.635385925	0.854227652	0.517282046	0.53812825
1138675	18	1	7	22.42457441	0.081082034	0.082571107	0.198107275	0.26894445	6.87260714	2.443294358	0.981966168	3.257125401	0.530199416	0.314348592	0.422652009	0.837567498	0.266054659	0.255958512
1138814	18	1	6	22.33941409	0.085798382	0.066136501	0.216508041	0.314497943	9.80876769	2.523451328	1.297292438	4.755285517	0.652493348	0.402559547	0.532891082	0.845564866	0.388313012	0.389562761
1138687	18	1	3	22.3362761	0.085961156	0.044607189	0.242802934	0.373892409	13.54590336	2.824565731	1.927069547	8.381886796	0.786823265	0.509008125	0.660278514	0.864825808	0.538682904	0.575827705
1138793	18	1	7	22.77239403	0.087371006	0.074159476	0.2460914	0.34765899	10.84437661	2.816625455	1.178150261	4.687991458	0.648382032	0.421108265	0.54528939	0.82657014	0.414449287	0.403339629
1138724	18	1	7	22.90192486	0.085838229	0.073291139	0.20986157	0.295783216	8.69610951	2.444849718	1.171195192	4.035729579	0.602838086	0.366233119	0.487815762	0.841120018	0.339962052	0.334701587
1138638	18	1	7	22.76176314	0.094139556	0.079722126	0.25528386	0.354380861	11.11040129	2.711759762	1.180846038	4.445200862	0.632704091	0.416866532	0.536277616	0.817355927	0.417999771	0.400111446
1138882	18	1	6	22.62774967	0.089477422	0.06681071	0.222801959	0.312801002	10.26614342	2.49003552	1.339267641	4.681899085	0.648005012	0.39925298	0.528803828	0.845087178	0.389586091	0.390127746
1138644	18	1	6	22.49639661	0.094973308	0.067897915	0.254171658	0.361133382	12.2594403	2.676243077	1.398766192	5.318769825	0.683482694	0.44768445	0.577478893	0.832004149	0.464496685	0.458696687
1138829	19	1	2	22.22528873	0.086422503	0.053305257	0.228424089	0.334432903	11.83181976	2.643108935	1.621275427	6.273919768	0.725045084	0.4514756	0.595372194	0.85896414	0.456486714	0.476681571
1138758	19	1	6	22.29072944	0.086669373	0.05511323	0.25587946	0.394543904	13.30821952	2.952363114	1.572569291	7.158787536	0.754865537	0.506186248	0.645837734	0.84393848	0.538007754	0.547755653
1138705	19	1	2	22.16758463	0.094156469	0.051947032	0.287546413	0.462336003	15.82434032	3.053920963	1.812547606	8.900142794	0.797982712	0.572261569	0.70601095	0.836534305	0.656806838	0.65524849
1138776	19	1	7	22.50757361	0.076446641	0.065396212	0.191072627	0.276014583	7.98260209	2.499424772	1.168976593	4.220650962	0.616906011	0.360460455	0.487259775	0.85624771	0.320529124	0.32377367
1138657	19	1	3	22.41720038	0.090671728	0.05288069	0.263809112	0.389068324	14.16734684	2.909496905	1.714647218	7.357474411	0.760693255	0.505703139	0.647858284	0.84855435	0.543064212	0.55853306
1138618	19	1	6	22.46171499	0.09221798	0.07693926	0.249204029	0.360050779	10.94703492	2.702336685	1.198581576	4.67967561	0.647867213	0.42827406	0.550108612	0.819687598	0.431515389	0.415491747
1138839	19	1	2	22.5794243	0.082648147	0.048594867	0.27267699	0.419326638	14.80705855	3.299251095	1.700758786	8.629031498	0.792294791	0.541967574	0.684876774	0.849960387	0.586976867	0.605802427
1138865	19	1	5	22.36688826	0.083500408	0.055721218	0.248907447	0.393084295	12.70234131	2.980912938	1.498538815	7.054481374	0.751691027	0.503579981	0.642801618	0.843269718	0.529138367	0.537873879
1138654	19	1	7	22.51796034	0.087214256	0.069493324	0.245759419	0.357199051	11.28480293	2.817881287	1.255001927	5.140048431	0.67426967	0.440444373	0.56884776	0.830680414	0.4419409	0.434826769
1138815	19	1	6	22.3324608	0.077999497	0.059626533	0.205301081	0.30901695	9.47539144	2.632082125	1.308134034	5.182541002	0.676508413	0.410748969	0.547236263	0.85565207	0.387784024	0.397793135
1138874	20	1	5	22.04008709	0.092970706	0.058289383	0.277942062	0.423209879	14.56641363	2.989565998	1.594985248	7.260496804	0.757883812	0.525896698	0.659872584	0.833215702	0.579588378	0.576887234
1138742	20	1	5	21.99572645	0.09080191	0.061002552	0.263942823	0.395532649	13.36839053	2.906798149	1.488493621	6.483870527	0.732758605	0.495105855	0.629412419	0.834575146	0.528210337	0.527005296
1138672	20	1	1	21.91107594	0.086992823	0.046131457	0.236612767	0.356385697	13.06333324	2.719911354	1.885759277	7.725437699	0.770785138	0.48901877	0.639793677	0.86557805	0.510509837	0.545360042
1138868	20	1	7	22.35475745	0.082193874	0.065408005	0.206033139	0.297989281	9.1089428	2.506672696	1.256633254	4.55585342	0.640019301	0.385819266	0.515467482	0.850619567	0.361102994	0.363972353
1138642	20	1	6	22.39583198	0.103687234	0.078310248	0.264303351	0.361424644	12.17466557	2.54904429	1.324057019	4.615291781	0.643829728	0.42693965	0.547596453	0.81747035	0.447272828	0.428947069
1138800	20	1	6	22.6692468	0.074873098	0.049203568	0.206142536	0.302724915	10.44311923	2.75322569	1.521700571	6.152499235	0.72037746	0.427353558	0.574464543	0.871638484	0.405115205	0.432607885
1138840	20	1	1	22.56730321	0.085356336	0.046467015	0.270130236	0.423336348	14.97536608	3.164735628	1.836923149	9.110470029	0.80218526	0.549835451	0.694134791	0.852911254	0.603359179	0.626762197
1138589	20	1	5	22.52172012	0.07387391	0.05148025	0.20381115	0.312243742	10.03560043	2.7589057	1.434995172	6.065311358	0.716926842	0.432375239	0.577566917	0.866334042	0.410433539	0.433605742
1138643	20	1	9	23.18071375	0.088813581	0.10695363	0.189229496	0.249433132	4.21094997	2.130636929	0.83039333	2.332161442	0.399788985	0.238666578	0.320062857	0.817105424	0.176872006	0.161024367
1138666	20	1	7	22.8427885	0.081561512	0.073800577	0.206544533	0.283656232	8.27507471	2.53237745	1.105160892	3.843550329	0.587079753	0.351001433	0.470440345	0.84378543	0.314299201	0.309354973
1138652	21	1	8	22.69251955	0.086254394	0.097241886	0.194911901	0.265120121	5.42070122	2.259733013	0.887008649	2.7263984	0.463288735	0.278883659	0.372804206	0.822140679	0.224604172	0.208678172
1138694	21	1	1	22.07707173	0.083660278	0.052719887	0.227614202	0.35932919	11.73127457	2.720696235	1.586882732	6.815818733	0.744108702	0.477651181	0.621741747	0.85470353	0.489784407	0.509158547
1138824	21	1	3	21.87680983	0.095656839	0.065550496	0.247714544	0.341426912	12.1340966	2.589616669	1.459284751	5.208609171	0.677866661	0.432443552	0.564425741	0.839903799	0.444227935	0.444074905
1138659	21	1	7	22.26532838	0.086495737	0.077674236	0.197315036	0.269369788	7.53130806	2.281211102	1.113570497	3.467942565	0.552366672	0.32540165	0.438555293	0.843170198	0.289803137	0.282442079
1138750	21	1	2	22.14886704	0.090154073	0.053526547	0.231445927	0.3367103	12.14026384	2.567226528	1.684287113	6.29052913	0.725671489	0.453319287	0.597003193	0.858158154	0.464923546	0.484823407
1138825	21	1	7	22.72444188	0.080566552	0.070019081	0.197771231	0.27584026	8.08702781	2.454756044	1.150637096	3.939501284	0.595100824	0.349977646	0.471974219	0.850561331	0.312836552	0.311520793
1138726	21	1	1	22.40578392	0.082617825	0.042712227	0.258045968	0.433815932	14.51624843	3.123369176	1.934289822	10.15671548	0.820735771	0.566562266	0.712741915	0.85780434	0.62544207	0.656420947
1138574	21	1	7	22.77958538	0.075340548	0.068819842	0.171920057	0.247105805	6.44684109	2.281906121	1.09475037	3.590618597	0.564328868	0.317193814	0.434546274	0.859955971	0.266904087	0.266971559
1138844	21	1	4	23.04043718	0.075387664	0.050504923	0.188157606	0.275070087	9.25447057	2.495867318	1.492679506	5.446401463	0.689749388	0.393565349	0.536468279	0.87586455	0.362190911	0.385931376
1138693	21	1	8	22.92064966	0.087564484	0.085481377	0.216157102	0.295069867	7.92386773	2.468547668	1.024369127	3.451861415	0.550749717	0.339751088	0.449767994	0.826337667	0.305057072	0.290756056
1138717	22	1	2	22.44799151	0.084002725	0.04773209	0.233515376	0.362923133	12.59782254	2.779854789	1.759879454	7.603336309	0.767532045	0.49185285	0.640704922	0.861785565	0.510457292	0.540546471
1138664	22	1	7	22.88199914	0.07900452	0.066155799	0.183608397	0.261657685	7.5611047	2.324023969	1.194219111	3.955173824	0.596381465	0.341458198	0.464895282	0.859111262	0.301566719	0.304099384
1138603	22	1	7	22.45699401	0.092019275	0.073986268	0.24422622	0.355413433	10.93571743	2.654076783	1.243734515	4.803775687	0.655396744	0.42947229	0.553877974	0.824884313	0.433386609	0.421168818
1138816	22	1	2	22.13547289	0.099891575	0.058534357	0.284484835	0.430669314	15.2113174	2.847936225	1.706546038	7.357547525	0.760695348	0.532053879	0.664932392	0.831355216	0.600391597	0.595128354
1138674	22	1	8	22.83896859	0.077978684	0.077044089	0.177042337	0.247542283	6.03727873	2.270394009	1.012130658	3.212995148	0.525278352	0.299264115	0.408137572	0.850371818	0.246975368	0.241226271
1138715	22	1	3	22.41904206	0.085561814	0.047652195	0.260199932	0.388273182	14.26924893	3.041075462	1.795548211	8.148064995	0.781374531	0.515899762	0.663036615	0.857171601	0.549633226	0.576969676
1138849	22	1	3	22.32399154	0.072696415	0.038174732	0.224356445	0.365470386	12.55177005	3.086210593	1.904307134	9.573620216	0.810850025	0.515157926	0.67358511	0.877194473	0.525159566	0.580167859
1138650	22	1	8	23.17811238	0.087090302	0.092322788	0.199026036	0.268368761	6.19289539	2.285283574	0.943323998	2.906852867	0.488079007	0.293128545	0.392196357	0.826584064	0.245343522	0.230476407
1138797	22	1	3	22.89424235	0.087540452	0.052226307	0.232425804	0.32848675	12.22453557	2.655067452	1.676175409	6.289679835	0.725639528	0.447733735	0.592665758	0.861802898	0.452905103	0.47554014
1138863	22	1	7	23.08439424	0.081587998	0.071449355	0.186902624	0.260230214	7.33274188	2.290810267	1.141899721	3.642163261	0.569166381	0.327792188	0.445383154	0.853150518	0.287660722	0.285438905
1138729	23	1	2	22.73556712	0.088920257	0.05106725	0.254196112	0.386019129	13.70185202	2.858697445	1.741238423	7.559035052	0.766328799	0.506639193	0.650733619	0.852041401	0.541381398	0.561235169
1138617	23	1	7	22.64482268	0.088550173	0.063849761	0.233570049	0.349966914	11.17123373	2.637714197	1.386852067	5.481099827	0.691410401	0.444774522	0.57840058	0.840321083	0.450541343	0.451859217
1138648	23	1	6	22.41687937	0.08783501	0.056759124	0.243401355	0.367543028	12.4415693	2.771120034	1.547504684	6.475488086	0.732458941	0.477112617	0.616991275	0.846873865	0.496007205	0.506831259
1138773	23	1	1	22.42853277	0.090531242	0.052374842	0.26006778	0.405886124	13.98783228	2.872685442	1.728525355	7.749639185	0.771419146	0.522211999	0.663268604	0.846139592	0.568580231	0.581959995
1138818	23	1	7	22.56894427	0.097729314	0.071752654	0.260918735	0.366833399	12.38903124	2.669810374	1.362030643	5.112471498	0.67280011	0.445567456	0.571837019	0.825220818	0.465439861	0.453765357
1138757	23	1	3	22.81800448	0.0766192	0.046650243	0.195831397	0.274147457	10.14962752	2.555905018	1.642418032	5.876656622	0.709160991	0.401661735	0.548872777	0.881377574	0.374347561	0.405405455
1138843	23	1	6	22.63466594	0.083851516	0.057712242	0.227992275	0.325065489	11.26237296	2.71900003	1.452924264	5.632522322	0.698455595	0.432127725	0.57137526	0.854643033	0.425765944	0.438404723
1138619	23	1	7	22.41844226	0.093888723	0.069508877	0.236020734	0.317048039	10.96590531	2.513834745	1.350744361	4.561259719	0.640369251	0.398141266	0.525371503	0.840459689	0.394488954	0.391529703
1138857	23	1	7	22.71427497	0.089579733	0.067774046	0.256388151	0.352591913	12.18907383	2.862122295	1.321740975	5.202462239	0.677547412	0.439292168	0.569276542	0.834176267	0.444154601	0.439775436
1138646	23	1	1	22.66221364	0.076949696	0.044384826	0.204245855	0.296428397	10.89425651	2.654277601	1.733693763	6.678597692	0.739535775	0.431735147	0.583791579	0.879968806	0.413743939	0.451516332
1138598	24	1	6	22.43708509	0.082680759	0.070080651	0.195943991	0.278771255	8.0558047	2.369886229	1.179794384	3.977863376	0.598221195	0.353331491	0.475739793	0.849693496	0.320170637	0.318700494
1138860	24	1	7	22.28179434	0.105742245	0.083883557	0.260871872	0.358182528	11.49364642	2.467054418	1.260583706	4.269996921	0.620493137	0.41255379	0.528491498	0.810791807	0.429090072	0.406038665
1138634	24	1	2	22.22369315	0.090424534	0.063851484	0.256600466	0.394762384	12.62786089	2.837730582	1.416169654	6.182509149	0.721545778	0.488638274	0.620510894	0.830406725	0.517965654	0.512297452
1138820	24	1	6	22.32957825	0.087940217	0.05279763	0.255792195	0.386363533	13.58537733	2.908705535	1.665609167	7.317819626	0.759552372	0.503349553	0.645796943	0.849213485	0.535157335	0.551125867
1138878	24	1	3	22.42941894	0.074083049	0.040799703	0.205365035	0.323988639	11.20525381	2.772092102	1.815774245	7.940955918	0.776310272	0.468873629	0.625965061	0.880137292	0.459714089	0.507551628
1138718	24	1	6	22.67895863	0.089321008	0.069352409	0.226265852	0.311793508	10.21355054	2.533176204	1.287929421	4.495784826	0.636084733	0.392699735	0.519696566	0.841992009	0.380266197	0.377913403
1138831	24	1	4	22.65368072	0.094156885	0.063231818	0.257284703	0.362425168	12.88017583	2.732510777	1.489074468	5.731689873	0.702897781	0.458587333	0.592606756	0.838398691	0.47908153	0.479795298
1138771	24	1	8	22.98896617	0.095655997	0.10041217	0.227204377	0.30268235	7.41728547	2.375223547	0.952633501	3.014399051	0.501793426	0.318587267	0.416685655	0.806204739	0.283849429	0.261180964
1138763	24	1	2	22.56484522	0.090308673	0.051742635	0.251542226	0.371750901	13.53061693	2.785360681	1.745343516	7.184614786	0.75563908	0.491742566	0.636184577	0.853740508	0.520974921	0.54143468
1138671	24	1	2	22.59623436	0.080600685	0.045427279	0.22131647	0.338754236	11.96028772	2.745838568	1.774279412	7.457066474	0.763511378	0.473242506	0.625267969	0.870045385	0.477261332	0.513986064
1138803	25	1	6	22.72385681	0.094668559	0.06172589	0.27362042	0.41439259	14.03137854	2.890298789	1.533692888	6.713432394	0.740712059	0.51110124	0.643108768	0.829544924	0.55923061	0.552580516
1138827	25	1	7	22.82047652	0.083467078	0.060006249	0.234970235	0.354124125	11.43627232	2.815124736	1.3909731	5.901454154	0.710206001	0.457038598	0.594249585	0.844921701	0.460128635	0.466797172
1138665	25	1	2	22.32504575	0.093526199	0.055188924	0.288914214	0.456668529	15.55700842	3.089126005	1.694655251	8.274640997	0.78435823	0.561162929	0.693177311	0.831972051	0.637936782	0.631312221
1138772	25	1	6	22.54945013	0.091716335	0.058998032	0.266060025	0.381744885	13.7324517	2.900901197	1.554566011	6.470468163	0.732279162	0.486148943	0.6232056	0.840516836	0.515796021	0.520581991
1138832	25	1	2	22.46692735	0.086065537	0.045352204	0.251720154	0.386759573	14.01061029	2.9247497	1.897714541	8.52791129	0.790090405	0.519367583	0.668847612	0.861268028	0.55513941	0.588660286
1138611	25	1	7	22.82119917	0.078416664	0.063328827	0.198121094	0.27998289	8.69104953	2.526517773	1.238245959	4.421097081	0.631070986	0.369762212	0.499330148	0.857839379	0.335518877	0.34109208
1138678	25	1	6	22.83346991	0.095648624	0.056037858	0.287819071	0.415245235	15.4913034	3.009129253	1.706857237	7.410084001	0.762190247	0.523244072	0.660053409	0.838401057	0.579051417	0.582729127
1138575	25	1	6	22.56159323	0.088654523	0.063658103	0.253525608	0.380068531	12.39190713	2.859703046	1.392666747	5.970465912	0.713075134	0.474999377	0.607950812	0.833879456	0.494625432	0.492003286
1138625	25	1	2	22.63102201	0.071799348	0.037590914	0.204757114	0.324540144	11.39830931	2.851796299	1.910018668	8.633473078	0.792390555	0.476839448	0.637504898	0.885233288	0.466572047	0.523395791
1138626	25	1	2	22.05091689	0.091826546	0.056928317	0.275398967	0.440985459	14.50416816	2.999121496	1.613020569	7.746328824	0.771332631	0.544275487	0.677149958	0.831991366	0.607483522	0.602418559
1138817	26	1	7	22.40481947	0.087478084	0.066387839	0.21747571	0.310611831	9.90888211	2.486059365	1.317682364	4.67874595	0.647809566	0.397757009	0.527560531	0.846189225	0.384583331	0.385759431
1138727	26	1	5	22.28292485	0.065528907	0.037353825	0.187437472	0.318668663	10.13202207	2.86037842	1.754275687	8.53108517	0.790160306	0.471469848	0.632385641	0.886663309	0.449046494	0.505044263
1138614	26	1	4	22.5329925	0.089281838	0.055246759	0.263630561	0.395494526	13.86443128	2.952790477	1.616055668	7.158691897	0.754862664	0.506794175	0.646243212	0.843539307	0.543051508	0.552428492
1138610	26	1	2	22.64805612	0.074309678	0.039944781	0.217575409	0.34863527	12.03243354	2.927955232	1.860310049	8.72793044	0.794406425	0.495202694	0.652741503	0.877080872	0.498123543	0.54859417
1138713	26	1	4	22.39369504	0.091064121	0.054572958	0.265627646	0.396547829	14.12292783	2.916929791	1.668667499	7.266379672	0.758056117	0.509152377	0.649120206	0.844400387	0.549370029	0.559962041
1138597	26	1	1	22.40896736	0.088960478	0.050604613	0.281781273	0.440505438	15.40483423	3.167488315	1.757951955	8.704847557	0.793917422	0.556371331	0.694636732	0.842738081	0.621292337	0.629930153
1138842	26	1	7	22.99364635	0.082065598	0.077282016	0.192395453	0.261601993	7.0981495	2.344410549	1.061897739	3.385030667	0.543902848	0.316626216	0.428578928	0.845904215	0.272883155	0.266315166
1138709	26	1	7	23.38590766	0.083521133	0.075470324	0.193975703	0.260827491	7.4323551	2.322474517	1.106675161	3.45602718	0.551169704	0.319629872	0.433236471	0.848244677	0.279473583	0.274125516
1138876	26	1	8	23.4576416	0.090210198	0.103362603	0.196836419	0.256732863	5.08233276	2.181975253	0.872754704	2.483808034	0.425915555	0.255583214	0.342070857	0.818320636	0.200335423	0.183730743
1138669	26	1	8	23.05227327	0.08480825	0.089921151	0.189439941	0.254630734	5.76661139	2.233744266	0.943140174	2.831711256	0.478040002	0.280602512	0.378678829	0.833732519	0.229205675	0.216614375
1138631	27	1	6	22.58105831	0.099259241	0.08822477	0.238863434	0.322002365	9.47969873	2.406460412	1.125072262	3.649795475	0.569873554	0.364998177	0.475568408	0.815142529	0.353853512	0.333800769
1138739	27	1	5	22.22686039	0.093544952	0.068409215	0.26031644	0.365041313	12.51986298	2.782795164	1.367432034	5.336142404	0.684350529	0.450555583	0.579817891	0.830369818	0.466361971	0.459331661
1138864	27	1	2	22.82684918	0.08165386	0.054239434	0.193449403	0.272562854	9.44917518	2.36913972	1.505433482	5.025178793	0.668059643	0.381907143	0.520242351	0.871438863	0.357152229	0.37510635
1138745	27	1	1	22.06923061	0.104048487	0.067375572	0.299772425	0.471933828	15.41072778	2.881083941	1.544305806	7.004524244	0.750141303	0.550886428	0.671072885	0.808801271	0.639773635	0.605419236
1138683	27	1	8	22.74934422	0.084721523	0.076950198	0.200682867	0.27483544	7.73481312	2.368735371	1.100991611	3.571601466	0.562516546	0.333637112	0.448521537	0.842450835	0.297078015	0.290021257
1138852	27	1	3	22.98820289	0.076959002	0.045976567	0.205890694	0.304132045	10.83414502	2.675329574	1.673874476	6.61493593	0.737358263	0.436294711	0.587052144	0.876051773	0.420076487	0.454661725
1138755	27	1	1	22.5063463	0.090999495	0.057074958	0.258113535	0.379330636	13.41929613	2.836428229	1.594385673	6.646183407	0.738431595	0.487815307	0.626782496	0.8439533	0.516970454	0.525632957
1138722	27	1	5	22.80962026	0.076523152	0.048555411	0.226137007	0.354478033	11.77360545	2.955144961	1.575996397	7.300484721	0.759050216	0.481882384	0.630282705	0.862110887	0.484158252	0.51232288
1138725	27	1	1	22.45148766	0.085000755	0.04932734	0.25555834	0.39214091	13.80079662	3.006541995	1.72319764	7.94976809	0.776530522	0.515950773	0.661155002	0.853703506	0.549302069	0.571930736
1138812	27	1	5	22.32409326	0.084513612	0.052764148	0.254194268	0.393035856	13.35578574	3.007731695	1.601724176	7.448918838	0.763283322	0.509630964	0.651560216	0.847970655	0.539520423	0.554286518
1138845	28	1	4	22.3728807	0.080853718	0.047159131	0.240766792	0.382363687	12.96424311	2.977807298	1.714487021	8.107945988	0.780411522	0.511466028	0.659579703	0.859070847	0.535258116	0.56428418
1138704	28	1	2	22.40212687	0.082366254	0.050608684	0.221596333	0.335351676	11.52956169	2.69037771	1.627512257	6.626366258	0.737751908	0.458333596	0.604992404	0.862779971	0.459571717	0.48482633
1138602	28	1	5	22.3197259	0.083153463	0.046079582	0.248082188	0.3855641	13.60311155	2.983425825	1.804561997	8.367352367	0.786492498	0.516722388	0.665606771	0.860269757	0.546692959	0.578207261
1138862	28	1	2	22.12985831	0.082930978	0.042598946	0.257100788	0.396591676	14.48339183	3.100177952	1.946784751	9.309894209	0.806011589	0.534155636	0.685310405	0.864238284	0.572667502	0.612040673
1138663	28	1	2	22.32938633	0.088398601	0.053996716	0.267020285	0.410743384	14.15748957	3.02063928	1.637110696	7.606821632	0.767626182	0.523304962	0.662397268	0.842574053	0.567382143	0.576167521
1138861	28	1	4	22.50565278	0.096535277	0.053735279	0.275080876	0.394355416	14.99273579	2.849537335	1.796497193	7.338854967	0.760158918	0.508847162	0.649770442	0.846162927	0.557260995	0.570198936
1138576	28	1	6	22.54307863	0.08859994	0.063555175	0.232190309	0.328736138	11.11989861	2.620659884	1.394063347	5.172452715	0.675979697	0.423387466	0.556970406	0.84564632	0.420930419	0.424642031
1138609	28	1	2	22.6355787	0.090296577	0.053989296	0.27375821	0.418712045	14.63842608	3.031767306	1.672490358	7.755464055	0.771571217	0.530480513	0.668685778	0.841066478	0.581840116	0.588827891
1138859	28	1	5	22.5068737	0.079547261	0.05028603	0.238249801	0.35998811	12.44827545	2.995072351	1.581895817	7.158809504	0.754866197	0.483511769	0.629967918	0.858330968	0.491618514	0.515765948
1138777	28	1	5	22.06771075	0.088351142	0.059272959	0.258088704	0.385111236	13.09207204	2.921169978	1.490580937	6.497250099	0.733235523	0.488790548	0.625384325	0.839395478	0.514569085	0.518260285
1138807	29	1	7	22.60233765	0.085119884	0.068263455	0.228363417	0.315224414	10.28025493	2.682844551	1.246931973	4.6177624	0.643986367	0.398797556	0.527104153	0.842561507	0.381919811	0.38059694
1138588	29	1	2	22.42005456	0.086469189	0.048735153	0.246372572	0.363372381	13.36760658	2.849252721	1.774267314	7.456063193	0.763483319	0.490122714	0.637955563	0.860107099	0.511942704	0.539833654
1138702	29	1	8	22.75656208	0.080229204	0.073896644	0.236091452	0.335561923	9.98499088	2.942712145	1.085694826	4.54096298	0.639051911	0.408922605	0.533018101	0.829964644	0.386676795	0.377604813
1138692	29	1	2	22.61335275	0.084355411	0.050811629	0.263006989	0.387383623	14.07347293	3.117843727	1.660159564	7.623916689	0.768086813	0.508445189	0.652669028	0.852191375	0.536991972	0.556941337
1138578	29	1	6	22.45789215	0.08837434	0.058635779	0.253235807	0.36126375	12.8655441	2.865490237	1.507174306	6.161148631	0.720715195	0.46702096	0.605360806	0.845390614	0.482176432	0.490444833
1138586	29	1	7	23.04227289	0.091163297	0.07898709	0.254241793	0.347139485	11.00233048	2.788861317	1.154154401	4.394888927	0.629278744	0.410782914	0.530698986	0.820210492	0.405134333	0.389209658
1138819	29	1	7	23.30226101	0.073080815	0.0656154	0.18288443	0.263816145	7.33475838	2.502495782	1.113775341	4.020643698	0.601644705	0.345320762	0.469754895	0.859191814	0.297055119	0.300042701
1138673	29	1	6	22.83576808	0.08137158	0.051623707	0.233976745	0.369549486	12.13109718	2.875411126	1.576244408	7.158522837	0.754857584	0.4898864	0.634567987	0.854360156	0.504219802	0.524644368
1138699	29	1	6	23.04664036	0.073625576	0.055833984	0.188180503	0.281272032	8.65245487	2.555912133	1.318651677	5.037649365	0.668745255	0.388279055	0.526061097	0.867271491	0.352385673	0.367659624
1138854	29	1	7	23.03565249	0.084174961	0.079108367	0.190239307	0.261843927	6.87052016	2.260046274	1.064046247	3.309939731	0.535956388	0.31295094	0.423140591	0.843712611	0.271043093	0.263210937
1138719	30	1	6	22.42416159	0.084863395	0.054023321	0.262392442	0.41035929	13.73575025	3.091939034	1.570865947	7.5959657	0.767332715	0.522903669	0.662013511	0.842604489	0.561234311	0.569963456
1138836	30	1	7	22.98184879	0.106171183	0.094745774	0.267580895	0.353102069	10.82712357	2.520277991	1.120590165	3.72683713	0.576884089	0.386059109	0.493040002	0.797949703	0.389856701	0.36008449
1138629	30	1	5	23.09937326	0.090430267	0.059693362	0.246773697	0.357639909	12.45429632	2.728883865	1.514913296	5.99128445	0.713929534	0.461208022	0.598645553	0.844612348	0.4769926	0.483940502
1138651	30	1	7	23.10168593	0.07875891	0.063419163	0.198203875	0.281129669	8.70067265	2.516589869	1.241878746	4.432882073	0.631871266	0.370897578	0.500534679	0.857433226	0.337433135	0.342904633
1138761	30	1	3	22.75077591	0.100640774	0.059401492	0.273263767	0.379973641	14.48130775	2.715239119	1.694246569	6.396701972	0.729609222	0.48362423	0.620418954	0.840275651	0.525957174	0.530441401
1138873	30	1	8	23.57658664	0.088678867	0.095734111	0.191823587	0.252202912	5.48315877	2.163126267	0.92630376	2.634410127	0.449704373	0.265263461	0.357335261	0.828164752	0.214308892	0.199833459
1138867	30	1	7	23.34123369	0.078819813	0.074964866	0.193630971	0.273841046	7.27416418	2.456628145	1.051423383	3.652925165	0.57016287	0.336737009	0.453407405	0.845111231	0.292395416	0.28704788
1138858	30	1	6	23.28547476	0.092014988	0.063026533	0.257163056	0.369194868	12.80772958	2.7947953	1.459940498	5.857768949	0.708359962	0.465700966	0.599700159	0.83719706	0.486104392	0.486169123
1138768	30	1	7	23.83840188	0.088702961	0.090027084	0.196793275	0.253487229	6.35300659	2.218564891	0.985291954	2.815677446	0.47584668	0.278894187	0.376580692	0.833989268	0.233316978	0.220446544
1138697	30	1	6	23.06648494	0.09807972	0.067712289	0.270041328	0.366313512	13.35443958	2.753284052	1.448477399	5.40985277	0.687980353	0.453245822	0.583101641	0.831068649	0.477358953	0.47096783
1138808	31	1	2	22.40149439	0.083467072	0.049130237	0.232595422	0.343706372	12.38138452	2.786672827	1.698894163	6.995821646	0.749869358	0.46999321	0.618100017	0.863338186	0.477755099	0.505916569
1138837	31	1	2	22.398472	0.086255659	0.047821085	0.267431217	0.413388764	14.71399085	3.10044836	1.80371606	8.644487332	0.79262765	0.538292718	0.682633265	0.852337408	0.586375392	0.608658958
1138884	31	1	8	23.20942224	0.089133136	0.08812978	0.201865269	0.274511193	6.86426358	2.264761211	1.011384982	3.114851677	0.513955749	0.309502502	0.413672961	0.829427765	0.26995447	0.256055204
1138791	31	1	7	23.06747689	0.084625216	0.079298973	0.194802025	0.271565025	7.14323284	2.301938298	1.067166608	3.4245718	0.547978858	0.324588558	0.43657142	0.840613303	0.285172055	0.276681896
1138762	31	1	6	22.87907485	0.073093415	0.054174144	0.198437073	0.290072905	9.41254655	2.714841994	1.34923064	5.354452938	0.685260081	0.402059702	0.542675585	0.867462606	0.369208278	0.387264926
1138616	31	1	2	22.49109698	0.092521621	0.051981411	0.281608643	0.432744633	15.39924227	3.043706336	1.779898212	8.324988187	0.785522516	0.546898605	0.685074446	0.841793973	0.611541766	0.619308739
1138686	31	1	5	22.79258202	0.085687882	0.060288985	0.238979892	0.354757898	11.73741032	2.788957854	1.421285874	5.884290488	0.709483497	0.457078587	0.594010593	0.844370937	0.463657516	0.469849568
1138667	31	1	6	22.84104007	0.087632608	0.059615394	0.24357221	0.347570227	12.1580975	2.779470073	1.469966088	5.830209342	0.707183206	0.451261368	0.588921147	0.846928273	0.458361813	0.466432948
1138623	31	1	7	23.13922272	0.082955196	0.075610241	0.202360758	0.272321174	7.89882922	2.439398235	1.097142331	3.601644059	0.565372729	0.333489126	0.449243099	0.844769917	0.294721873	0.28883343
1138855	31	1	3	22.72106605	0.073692604	0.039548557	0.212970133	0.335416397	11.77105641	2.889979739	1.863344951	8.481128578	0.789054649	0.483172738	0.641549866	0.880082642	0.479314403	0.530917194
1138604	32	1	3	22.63078838	0.075237661	0.042025603	0.220471434	0.343931671	12.03523218	2.930333453	1.790281543	8.183860553	0.782226659	0.485961907	0.641462356	0.87450132	0.486555548	0.531321114
1138584	32	1	8	23.19544386	0.07941497	0.081723394	0.187691612	0.258591269	6.26575617	2.363428608	0.97175321	3.164225779	0.519718645	0.30318564	0.4100754	0.841690636	0.251088599	0.242173301
1138680	32	1	5	22.72795688	0.079764557	0.054660615	0.223272919	0.329075692	11.12089595	2.799149507	1.459269297	6.020343807	0.715113668	0.442987553	0.585433575	0.858127767	0.434319861	0.45179067
1138682	32	1	5	22.55974205	0.091713971	0.057467879	0.270227636	0.383347618	14.13542913	2.946417373	1.595917109	6.670641539	0.739265616	0.490827552	0.629179007	0.842524569	0.522690728	0.529991414
1138886	32	1	2	22.41755663	0.090086145	0.052364149	0.271992702	0.416919207	14.68659299	3.019251201	1.720378288	7.961920789	0.776833555	0.532164074	0.672008664	0.844080119	0.583805597	0.594733217
1138573	32	1	8	22.918278	0.081365262	0.070688533	0.199536427	0.287624843	8.1579428	2.452354016	1.151039052	4.068903828	0.605437375	0.362410471	0.485509599	0.846564312	0.329043983	0.326697235
1138688	32	1	2	22.49811208	0.087581577	0.052089715	0.249224905	0.391291654	13.24778591	2.845631638	1.681360271	7.511879413	0.765034265	0.509412511	0.652115346	0.849388184	0.543818098	0.560474139
1138848	32	1	1	22.4667543	0.083943827	0.046128461	0.23867639	0.379482281	13.06549036	2.843286993	1.81978381	8.226640837	0.783236387	0.510974404	0.660319908	0.861295566	0.539021471	0.571297016
1138767	32	1	7	22.6811103	0.079063303	0.061985906	0.205499077	0.291122924	9.29388614	2.599171413	1.275504515	4.696598675	0.648913305	0.385603501	0.518016696	0.85678935	0.356598045	0.36375585
1138851	32	1	4	22.52599832	0.096918325	0.059005996	0.285698975	0.430236309	15.11807192	2.947832358	1.642516564	7.291399888	0.758786209	0.530739524	0.6632765	0.830677472	0.593714885	0.587727432
1138646	33	2	2	23.00596128	0.075640487	0.042429917	0.202335603	0.293627038	10.92276393	2.674964302	1.782715884	6.920283111	0.747483774	0.43331948	0.587409686	0.883436241	0.413532343	0.455553328
1138867	33	2	7	23.41785341	0.081365884	0.080995518	0.192973539	0.271015319	6.73349592	2.371676297	1.004572679	3.346053299	0.539812362	0.32027338	0.4305045	0.838783391	0.274206285	0.264857421
1138805	33	2	8	23.75113953	0.086026708	0.092282816	0.191321643	0.250869921	5.69208527	2.223979587	0.932207227	2.718490087	0.462147282	0.270722366	0.365616696	0.832376788	0.218605902	0.205456247
1138795	33	2	5	22.7928578	0.076903927	0.046884022	0.238357796	0.368611224	12.68922267	3.099422966	1.640301408	7.862192954	0.774322224	0.499119748	0.648491117	0.862072471	0.510118223	0.54105789
1138831	33	2	4	22.62008414	0.092701754	0.054329857	0.255384357	0.360487784	13.59814593	2.754903181	1.706276438	6.635169081	0.738054262	0.475353724	0.617836286	0.852012553	0.500727576	0.517250791
1138685	33	2	5	22.43877022	0.088576382	0.053533249	0.259914269	0.361885523	13.7845865	2.934351851	1.654605001	6.760014192	0.742268513	0.478414239	0.621614475	0.852940853	0.498694561	0.516445367
1138848	33	2	2	22.32816555	0.083573561	0.046760309	0.243933754	0.396012326	13.30293673	2.918790967	1.787275625	8.468984369	0.788784106	0.524866116	0.672114685	0.857245134	0.560351577	0.5885246
1138735	33	2	7	22.37809476	0.093428292	0.066072742	0.263064415	0.397494677	12.9137224	2.815682583	1.414021726	6.016016106	0.714937941	0.486771113	0.616532285	0.826474314	0.519922246	0.510257702
1138654	33	2	7	22.54527181	0.090079651	0.064149288	0.266531105	0.396917512	13.18012356	2.958838112	1.404219041	6.187403282	0.721735386	0.490072039	0.621529183	0.829494076	0.51963761	0.513075352
1138583	33	2	2	22.61766239	0.081580879	0.042070137	0.247221981	0.399111491	13.88954029	3.030391233	1.939163616	9.486812249	0.809284275	0.537538792	0.688923199	0.86473035	0.575776307	0.616139514
1138579	34	2	2	22.83908836	0.077017814	0.048576815	0.206830537	0.307449662	10.63286333	2.68548958	1.585485067	6.329144164	0.727116843	0.433855745	0.581932356	0.871551867	0.41714486	0.44626959
1138605	34	2	2	22.75483738	0.080709608	0.046681842	0.225543552	0.345197395	12.09281326	2.794506839	1.728929395	7.39468247	0.761753943	0.476859937	0.627452564	0.866841198	0.482945713	0.516411242
1138836	34	2	6	22.63171587	0.103982621	0.084877333	0.277959668	0.381278926	12.3491516	2.673135825	1.225092929	4.492117177	0.63584171	0.434124977	0.549105503	0.803420625	0.456622542	0.428343378
1138665	34	2	1	22.21793603	0.09277168	0.054747825	0.296899079	0.465851962	16.05002949	3.200320173	1.694527241	8.509049743	0.789674042	0.569770362	0.700677269	0.83104941	0.651307173	0.642369811
1138689	34	2	2	22.4389675	0.087447386	0.050693146	0.281567636	0.445392095	15.322639	3.219851959	1.725033723	8.786041783	0.795627278	0.560386697	0.697852585	0.841715184	0.625703101	0.632630279
1138580	34	2	8	23.37528407	0.074953696	0.070354906	0.167443359	0.227246529	6.00925873	2.233957344	1.065365584	3.230002596	0.527187051	0.287595605	0.397713531	0.863987557	0.233098049	0.231928674
1138880	34	2	7	22.91214684	0.10423151	0.078141394	0.260801597	0.343335205	12.00321684	2.502137756	1.33388343	4.393768643	0.629201745	0.408485506	0.529040759	0.822321275	0.42257967	0.407227
1138817	34	2	7	22.79909005	0.087161888	0.06922121	0.212060165	0.293401824	9.28796444	2.432945974	1.259178923	4.238611635	0.618219456	0.372280563	0.49758525	0.846889661	0.350807543	0.349631285
1138745	34	2	1	22.28967409	0.097282122	0.062378118	0.301673159	0.487438397	15.7538626	3.101013366	1.559555251	7.814253013	0.773094782	0.573246791	0.694644197	0.814027698	0.666537047	0.63449665
1138874	34	2	4	22.36649878	0.089024252	0.054487131	0.275412186	0.416083091	14.63698814	3.093675935	1.633858314	7.636355289	0.768420829	0.527122251	0.66519366	0.840753623	0.574576091	0.581129445
1138731	35	2	4	22.4669785	0.069462501	0.043031396	0.227175979	0.35790104	12.10591923	3.270483725	1.614228407	8.317207363	0.785343406	0.497273364	0.651145778	0.870318954	0.494644812	0.535380846
1138854	35	2	7	22.90243192	0.081617306	0.073308918	0.20180875	0.286674478	8.04232542	2.472622059	1.113333926	3.910499368	0.592709448	0.355617467	0.475984524	0.843563556	0.32020749	0.315530789
1138673	35	2	5	22.60946794	0.079433781	0.048799112	0.239448584	0.374554798	12.66435513	3.014442734	1.627771051	7.675442984	0.769464222	0.500656914	0.647765602	0.857868155	0.516878273	0.542847055
1138785	35	2	6	23.12049289	0.09031473	0.079285007	0.231399644	0.324309773	9.56806709	2.562147335	1.139114858	4.090430023	0.607105885	0.385688965	0.504313983	0.82583923	0.37004203	0.356870488
1138772	35	2	4	23.10019194	0.088195616	0.058806619	0.249912146	0.347353094	12.64189148	2.833611904	1.499756609	5.90670063	0.710426134	0.45275927	0.591200509	0.848148241	0.461353758	0.470802193
1138879	35	2	5	23.39020498	0.083009903	0.059652189	0.235823663	0.339375772	11.50459698	2.840910011	1.391565069	5.689242544	0.701012486	0.442820194	0.580434931	0.848690885	0.439239992	0.44782866
1138627	35	2	3	22.83268436	0.082222185	0.046429645	0.252537827	0.398741396	13.79819249	3.071407388	1.770898421	8.588077639	0.791407613	0.528036175	0.675315908	0.857310964	0.563165284	0.591607596
1138625	35	2	2	22.64672417	0.066444413	0.034353131	0.190143034	0.309244015	10.63104543	2.861685805	1.934158869	9.001916448	0.800038322	0.468959744	0.633191486	0.893262881	0.445905273	0.51078579
1138850	35	2	5	22.53553213	0.095343847	0.064144064	0.281198761	0.431428226	14.27127319	2.949312094	1.486401731	6.725926017	0.741131355	0.521733465	0.649889623	0.82224431	0.577560856	0.562379303
1139381	35	2	4	22.33270535	0.097886765	0.064835964	0.295514154	0.466216117	15.16272346	3.018938806	1.50976032	7.190702372	0.755820697	0.550791636	0.673756712	0.814085258	0.629546671	0.601757806
1138750	36	2	2	22.25760909	0.084474393	0.047480937	0.23414525	0.349428055	12.67959704	2.771789665	1.779122301	7.359333677	0.760746481	0.479275712	0.628933386	0.864772554	0.492513643	0.524249837
1138693	36	2	8	22.91956939	0.087349052	0.09010706	0.221009121	0.301754374	7.74380336	2.53018339	0.969391882	3.348842756	0.540107538	0.338101035	0.444877771	0.818775922	0.30046964	0.282980315
1138681	36	2	6	22.51917571	0.080578333	0.049576326	0.252367473	0.393983898	13.4075491	3.131952036	1.625338943	7.947016918	0.776461806	0.517126025	0.66192696	0.852951988	0.544310035	0.565770492
1138777	36	2	6	22.22399589	0.089257204	0.063299464	0.256150883	0.38094674	12.60939476	2.869806257	1.410078365	6.018166963	0.715025304	0.476577213	0.609802492	0.83422029	0.497906153	0.495681385
1138694	36	2	2	22.43879871	0.080977355	0.047363168	0.240335991	0.385825619	12.92293686	2.967940753	1.70971155	8.146110984	0.781327823	0.514247149	0.661874352	0.858097995	0.539824062	0.567875112
1138596	36	2	3	22.49614968	0.072096879	0.038575228	0.231153163	0.383790514	12.89554209	3.206146609	1.868994229	9.949144409	0.817337326	0.531184844	0.687625839	0.873443032	0.549403787	0.601484918
1138714	36	2	7	22.63459015	0.076528431	0.056715093	0.215267149	0.316206614	10.30565685	2.812904246	1.349348594	5.57535212	0.69583378	0.424927012	0.564829994	0.858031526	0.404576598	0.41878425
1138701	36	2	6	22.80046078	0.08484856	0.058463617	0.24805284	0.365988772	12.43075113	2.923477328	1.451305352	6.260111731	0.724522146	0.472026255	0.610364825	0.844639857	0.483996734	0.491886739
1138780	36	2	7	22.74994558	0.090116205	0.062544011	0.271562869	0.408203742	13.64401919	3.013474325	1.440844664	6.526663944	0.734278026	0.503795935	0.635698321	0.829556491	0.540762634	0.534295552
1138870	36	2	7	22.86818577	0.096557644	0.075574595	0.260269459	0.362700257	11.92101382	2.695482695	1.277646868	4.799235231	0.65512694	0.433709299	0.556710294	0.820902315	0.446194511	0.430905303
1138615	37	2	8	23.09602495	0.084504358	0.071492184	0.21742507	0.293751501	9.27646012	2.572945055	1.182008344	4.108861753	0.608523367	0.367763494	0.490859414	0.843924849	0.340352407	0.336913717
1138700	37	2	7	23.09994906	0.085746737	0.07514525	0.2053713	0.28159518	8.23762248	2.395091722	1.141079935	3.747345042	0.578711894	0.345651602	0.463447226	0.842714081	0.313826219	0.307767466
1138789	37	2	7	22.69263153	0.086279994	0.069351871	0.232214924	0.320339608	10.4489081	2.691410999	1.244090359	4.619047838	0.64406781	0.402061093	0.529653063	0.839841903	0.387830213	0.384882184
1138666	37	2	8	22.70881121	0.080002004	0.063746104	0.240138984	0.346138363	11.23380882	3.001662102	1.255010104	5.429953268	0.688955749	0.441084766	0.574809528	0.841343434	0.432004058	0.433830704
1138843	37	2	6	22.56537086	0.07744126	0.048493173	0.231766711	0.343218633	12.15433579	2.99280658	1.596951808	7.077669191	0.752403824	0.470906109	0.619674132	0.864414322	0.469563679	0.498599166
1138755	37	2	2	22.41525136	0.089841435	0.056360247	0.265835352	0.382378365	13.90775377	2.958939302	1.594056791	6.784540263	0.743080525	0.492196825	0.631629578	0.844429635	0.521696742	0.531196745
1138589	37	2	5	22.53880739	0.075636393	0.051547466	0.221354923	0.339824323	11.15200448	2.926566375	1.467315435	6.592454467	0.736580574	0.460802704	0.606489415	0.860454676	0.452697399	0.475291452
1138715	37	2	2	22.55314675	0.085285108	0.048619952	0.27011093	0.406408873	14.75606492	3.167152347	1.754117487	8.358890862	0.786299463	0.530404785	0.674822271	0.852247508	0.572413689	0.594132597
1138674	37	2	8	23.21469836	0.077889077	0.076876702	0.193694686	0.267334662	7.04957402	2.486801676	1.013168808	3.477447068	0.553316886	0.324628411	0.438171865	0.844702203	0.275838767	0.269444984
1138669	37	2	8	22.97940696	0.075520049	0.07470691	0.179537263	0.25091741	6.32234669	2.377345699	1.010884381	3.358690782	0.54114662	0.308797209	0.420910098	0.852032456	0.255011616	0.250705836
1138613	38	2	1	22.42267751	0.081525194	0.046774656	0.261591622	0.412214936	14.27903948	3.208721259	1.742935199	8.812783998	0.796184243	0.539405036	0.684843059	0.854329511	0.580444842	0.60533938
1138622	38	2	5	22.41261572	0.072111451	0.04552015	0.19593752	0.298272003	10.08869426	2.71714848	1.584165513	6.552526876	0.735187967	0.431068581	0.581970459	0.8779209	0.405445099	0.440103704
1138723	38	2	2	22.50816959	0.074272719	0.040616245	0.224948858	0.365092274	12.40621576	3.028687525	1.828645654	8.988824016	0.79977623	0.509419489	0.66534652	0.873071589	0.519749583	0.567491527
1138573	38	2	8	23.18296045	0.080564299	0.087806333	0.196542578	0.272251061	6.23449339	2.43957411	0.917522651	3.100585724	0.5122648	0.307383379	0.411408217	0.830503531	0.254302837	0.241428415
1138577	38	2	6	22.80594668	0.076987324	0.054334257	0.228771824	0.334337123	11.37237672	2.97155183	1.416920539	6.153339431	0.720410304	0.449129102	0.591981534	0.85747485	0.438542913	0.45619242
1138591	38	2	1	22.23590486	0.085542131	0.046311953	0.271156148	0.418222525	15.05985882	3.16985497	1.847085383	9.030552642	0.800609192	0.545669335	0.690780541	0.854070224	0.596750302	0.621786372
1138640	38	2	6	22.63914821	0.079299668	0.055106164	0.233719929	0.338942983	11.68456608	2.947300214	1.439034456	6.150727268	0.720308169	0.452161453	0.594262643	0.85536267	0.446466886	0.462606027
1138743	38	2	7	22.90212434	0.08218186	0.070012508	0.223041023	0.308592622	9.66848496	2.713993384	1.17381682	4.407678432	0.630155523	0.387740346	0.513832707	0.841946732	0.362539552	0.35976127
1138844	38	2	4	23.25236884	0.080044516	0.059138557	0.227371482	0.322371935	10.93021384	2.840562912	1.353508093	5.451129531	0.689976772	0.426174748	0.563886984	0.853246556	0.411669359	0.422009077
1138650	38	2	8	23.40111599	0.0874281	0.099347252	0.198986808	0.258406448	5.50160728	2.276005182	0.880025347	2.601042742	0.444605315	0.265929622	0.356363784	0.822101526	0.210451365	0.194662068
1138819	39	2	7	23.32707853	0.068967881	0.067262835	0.16993056	0.244432936	6.22826534	2.463908681	1.025349006	3.633996959	0.56840714	0.317340118	0.435698878	0.862529927	0.257784818	0.259083244
1138741	39	2	5	22.68828242	0.095829505	0.058649932	0.28151712	0.412604329	14.85921425	2.937687302	1.633923562	7.035035139	0.751090074	0.515608024	0.650430622	0.834746949	0.567694467	0.566942417
1138578	39	2	6	22.65478229	0.085854189	0.064482371	0.244753894	0.342609001	11.67116407	2.850808986	1.331436603	5.313219647	0.683204433	0.435909791	0.568915181	0.841120484	0.433842383	0.435030816
1138602	39	2	6	22.72782714	0.087020019	0.053858545	0.248606454	0.355946158	13.01133353	2.856888085	1.615714262	6.608907849	0.737150188	0.471893993	0.614985503	0.853659886	0.486738062	0.504351658
1138616	39	2	4	22.59316345	0.085025187	0.047943308	0.252626787	0.37913288	13.76428385	2.97119944	1.773452647	7.907941605	0.77548124	0.50678526	0.654395309	0.858389025	0.534760714	0.562638163
1138804	39	2	5	22.62906375	0.085363794	0.060199302	0.241854539	0.344796665	11.90589387	2.833221524	1.418019664	5.727585762	0.702716536	0.447203838	0.584310261	0.846700234	0.44907681	0.456405581
1138709	39	2	7	23.14189477	0.082564524	0.072348817	0.212159316	0.281313901	8.79725827	2.569618351	1.141200755	3.88829997	0.590859806	0.351381657	0.471904014	0.846210527	0.316846225	0.313227769
1138885	39	2	6	22.67445476	0.079370005	0.05740753	0.227853379	0.325055192	11.10524994	2.870774418	1.382571332	5.662239689	0.699800654	0.432781711	0.572336635	0.855076433	0.419674095	0.432599229
1138762	39	2	6	22.66453412	0.072546324	0.055396142	0.204400339	0.289000945	9.62625908	2.817514784	1.309591623	5.216986862	0.678300752	0.398063203	0.537238573	0.866050938	0.363145199	0.379211799
1138695	39	2	7	22.7750784	0.076227004	0.065216699	0.197609014	0.269555655	8.38395107	2.592375446	1.168826469	4.133230578	0.610381811	0.353163959	0.479075249	0.858161972	0.311424172	0.314878292
1138813	40	2	7	22.99711115	0.083708129	0.062150663	0.22829881	0.319808844	10.83118748	2.727319464	1.346858193	5.145702896	0.674569364	0.416903245	0.551486757	0.849673675	0.404657429	0.41081725
1138840	40	2	2	22.6872295	0.076494947	0.043228624	0.258363943	0.391766828	14.23877206	3.377529538	1.769543879	9.062671715	0.801245628	0.528455024	0.679508247	0.863983573	0.553790478	0.591426246
1138863	40	2	7	22.85393594	0.075824004	0.065525779	0.187463556	0.265288638	7.72819559	2.472351045	1.157162954	4.048614783	0.603851732	0.347314192	0.472123287	0.858909395	0.303723747	0.306848885
1138629	40	2	3	22.49531555	0.084331823	0.051501626	0.24767671	0.367473261	13.08371292	2.936930582	1.637459427	7.135177839	0.754154114	0.488150907	0.633062167	0.854960347	0.506214261	0.527325134
1138878	40	2	3	22.38325027	0.07622701	0.040172715	0.235399187	0.376430103	13.15576015	3.08813357	1.89748217	9.370292926	0.807141417	0.520967623	0.676477046	0.871880667	0.540455339	0.588879211
1138765	40	2	2	22.4755012	0.076994996	0.039696018	0.24985185	0.398792912	14.10130909	3.245040106	1.939615126	10.04616929	0.818941757	0.54229092	0.696006855	0.868979741	0.575285935	0.622434643
1138849	40	2	3	22.57869596	0.06971891	0.037724916	0.217234537	0.355851582	12.05033707	3.115862497	1.848086578	9.432799962	0.808296909	0.507090525	0.666623194	0.879593662	0.50801303	0.564383482
1138604	40	2	3	22.5512626	0.077862807	0.045224834	0.246452558	0.382074117	13.37918241	3.165215428	1.721682557	8.448325553	0.788322281	0.515311358	0.665325842	0.862323067	0.535978206	0.569683132
1138727	40	2	5	22.42778407	0.074920283	0.043090433	0.226176431	0.35526737	12.25835385	3.018894503	1.738675566	8.244692505	0.783659651	0.494611433	0.648554108	0.870700397	0.499189355	0.540610706
1138704	40	2	2	22.77386077	0.087149461	0.058528038	0.231890761	0.332036708	11.54662035	2.660839876	1.489020728	5.673122185	0.700290217	0.437647628	0.576262938	0.851929808	0.438501906	0.449564443
1138721	41	2	2	22.55460789	0.080305924	0.044563541	0.236233659	0.357404895	12.92990242	2.941671632	1.802054395	8.020118924	0.778273433	0.493432989	0.645758637	0.867910504	0.506249668	0.544305968
1139379	41	2	1	22.68914848	0.084503317	0.049762482	0.254977716	0.393150705	13.70254744	3.01736933	1.69813309	7.9005446	0.775294649	0.515971949	0.66067611	0.8528032	0.548674744	0.570084367
1138877	41	2	6	22.96272701	0.078699623	0.067292412	0.225342042	0.312106174	9.93926626	2.863317928	1.169517056	4.638058988	0.64526799	0.397455009	0.52648259	0.84462229	0.370327068	0.370330889
1138853	41	2	5	22.94142483	0.081388554	0.057557524	0.230244267	0.314292982	11.31444575	2.828951433	1.414038484	5.460502123	0.690426539	0.421018971	0.559956469	0.857286998	0.406875466	0.420040274
1138671	41	2	2	23.1667504	0.077434731	0.050388911	0.204668084	0.281301016	10.33858321	2.643104492	1.536741512	5.582597693	0.696168581	0.400941083	0.544770246	0.874626036	0.37470491	0.39924914
1138688	41	2	2	22.62344265	0.088058495	0.057416364	0.266483894	0.393130003	13.76973709	3.026214495	1.533682902	6.847002815	0.745125617	0.50014881	0.637834967	0.840608176	0.531229365	0.536836529
1138586	41	2	7	22.73121598	0.082291338	0.070324451	0.235553019	0.321825198	10.39238954	2.862427883	1.170166796	4.576291651	0.641338702	0.40161818	0.528372819	0.838180152	0.380829419	0.376743761
1138837	41	2	2	22.50310339	0.083660837	0.047740964	0.274907942	0.402691742	15.06681362	3.285981247	1.752391047	8.434931178	0.788021771	0.528875166	0.674509899	0.854394812	0.567164123	0.591670894
1138791	41	2	8	23.2654202	0.087955843	0.096396149	0.202983752	0.263685231	6.05764391	2.307791553	0.912441461	2.735433248	0.464586872	0.278783628	0.373124943	0.823560966	0.227729401	0.211989779
1138643	41	2	8	23.32396513	0.080507754	0.086418766	0.200554955	0.263172823	6.61173091	2.491125948	0.931600371	3.045320319	0.505601574	0.298943355	0.402351041	0.834926493	0.245304664	0.233766611
1138614	42	2	3	22.96591107	0.091388723	0.06342159	0.270798855	0.377039005	13.56132122	2.963153944	1.440971805	5.944962985	0.712021503	0.472548773	0.605861907	0.834892211	0.495237805	0.49346643
1138846	42	2	7	23.8922013	0.081441177	0.088666353	0.191761302	0.248602081	5.89668995	2.354598854	0.91851277	2.803792797	0.474209005	0.27539601	0.373089125	0.837087505	0.219036175	0.207632089
1138800	42	2	5	23.31496701	0.078359594	0.052432576	0.217070234	0.310478551	10.9153402	2.770180699	1.494483015	5.921481971	0.711044541	0.428348202	0.57243634	0.865350026	0.412032352	0.433813274
1138610	42	2	4	23.1569288	0.076184806	0.046755299	0.208013184	0.300723092	10.8526534	2.730376231	1.629436843	6.431850542	0.730888022	0.430838738	0.580522533	0.87560744	0.411623654	0.444247211
1138732	42	2	7	22.88621962	0.083041954	0.066363691	0.222794639	0.311844206	10.0529874	2.682916636	1.251316087	4.699018449	0.649062375	0.399164335	0.529084393	0.845916416	0.379510033	0.380625361
1138649	42	2	6	22.8675025	0.087898133	0.060585647	0.236226034	0.319623514	11.63092271	2.687497742	1.450807874	5.275564964	0.681303594	0.42009931	0.556236266	0.851868629	0.415622008	0.424178675
1138644	42	2	5	22.65468343	0.082211347	0.055428553	0.231787542	0.323933796	11.65285108	2.819410603	1.483194889	5.844168366	0.707780421	0.435938934	0.577470939	0.858139957	0.428428708	0.44488744
1138770	42	2	5	22.24902065	0.080778999	0.042684368	0.251049903	0.388620089	14.02571729	3.107861043	1.892472638	9.104506104	0.802068505	0.526748656	0.678644363	0.86546295	0.557575062	0.597673989
1139380	42	2	2	22.06293509	0.095086057	0.062181287	0.307929148	0.505204853	16.06106244	3.238425899	1.52917479	8.124708845	0.780814924	0.588149141	0.706512412	0.811007437	0.689285375	0.649954272
1138658	42	2	5	22.74895836	0.07211764	0.050409634	0.185716105	0.26794757	8.98670852	2.575182778	1.430632103	5.315404039	0.683314007	0.385547298	0.52752212	0.877610156	0.347119118	0.370179274
1138651	43	2	7	23.01873644	0.078589243	0.063854669	0.202294474	0.273959636	8.89577129	2.574073341	1.230751711	4.290361879	0.621954028	0.361490844	0.489583686	0.858714907	0.325537088	0.330516989
1138803	43	2	6	22.80450802	0.090946396	0.061788453	0.258813219	0.376274324	12.98780365	2.845777622	1.471899547	6.089719118	0.717901377	0.475152438	0.609975448	0.837480612	0.498346045	0.499282381
1138871	43	2	2	22.61089746	0.090543304	0.053542918	0.239376578	0.342355482	12.63003504	2.643780019	1.691041643	6.394038545	0.729511824	0.459012178	0.602668714	0.856949712	0.473610694	0.49315867
1138792	43	2	5	22.45302844	0.094494591	0.058026782	0.291676446	0.426935821	15.47769223	3.086699931	1.628465134	7.357565075	0.760695851	0.529742934	0.663502789	0.83290749	0.588118799	0.584915204
1138647	43	2	6	23.08899108	0.081222412	0.062647936	0.216884833	0.311828769	9.99719283	2.670258456	1.296489832	4.977478731	0.665410771	0.407194806	0.540808914	0.850889326	0.387796582	0.393599168
1138752	43	2	7	23.34487092	0.084158488	0.075006077	0.208727258	0.281634457	8.38936732	2.480168816	1.122022267	3.754821878	0.579374359	0.345998823	0.463937507	0.842872486	0.31182263	0.305921203
1138705	43	2	3	22.60003149	0.092582147	0.051440564	0.280147202	0.435170497	15.3680616	3.025931155	1.799788731	8.459675933	0.788576267	0.550091191	0.688399488	0.842268646	0.616751974	0.625072704
1138724	43	2	6	23.22612832	0.086975392	0.067010594	0.231151758	0.324716238	10.64706174	2.657668497	1.297934943	4.845744809	0.657870799	0.411748732	0.541823471	0.841894483	0.402241211	0.401708059
1138682	43	2	5	22.83480602	0.089082284	0.056186549	0.255297889	0.358820676	13.26250977	2.865865995	1.585473491	6.38623803	0.729226165	0.469775184	0.610523785	0.849558122	0.487110489	0.500071842
1138876	43	2	8	23.22814411	0.08688032	0.089416535	0.196974098	0.263657531	6.3520052	2.267188904	0.971635956	2.948644028	0.493497012	0.293236101	0.393938359	0.831379937	0.24695054	0.233621762
1138754	44	2	2	22.62012644	0.09090514	0.057025881	0.244630967	0.345324408	12.61147552	2.69105759	1.594103211	6.055573398	0.71653615	0.454506674	0.594693909	0.851183918	0.468001523	0.480811495
1138834	44	2	2	22.42961691	0.089822411	0.054775101	0.264978327	0.409288096	14.01408594	2.950024671	1.639840162	7.472155935	0.763932579	0.520407558	0.65896383	0.84159423	0.565172516	0.572700105
1138619	44	2	5	22.40701551	0.090341149	0.061848084	0.226836125	0.311472879	11.03900511	2.510883772	1.460694396	5.03609588	0.668660001	0.40855124	0.542946523	0.852055075	0.403908887	0.411063896
1138655	44	2	5	22.63328489	0.092357754	0.065597231	0.243680296	0.337194975	11.75540484	2.63843895	1.407952032	5.140384319	0.674287488	0.427942708	0.559804099	0.840834411	0.432847169	0.433053744
1138740	44	2	1	22.38265418	0.077867534	0.043299261	0.221215226	0.321561555	12.05768882	2.840917332	1.798357122	7.426490679	0.762653271	0.460670868	0.614990207	0.876662202	0.454624209	0.496336798
1138711	44	2	5	22.86801123	0.07438673	0.048899329	0.202633802	0.285701913	10.24356442	2.724058483	1.521221902	5.84265513	0.707715797	0.409376269	0.555378706	0.875725641	0.380756067	0.408005836
1138595	44	2	6	22.60774674	0.091360288	0.081021851	0.231319893	0.30944182	9.43141995	2.531952327	1.127600596	3.819239078	0.584996725	0.365547444	0.481352681	0.827699952	0.345052716	0.332041869
1138606	44	2	6	22.90245237	0.091227533	0.074532479	0.219781533	0.278530387	9.38274538	2.409157926	1.223997024	3.73703371	0.577794856	0.343320465	0.461225297	0.844314598	0.31980127	0.314240617
1138607	44	2	5	22.11595338	0.084028399	0.051985126	0.257443516	0.397578261	13.60923432	3.063767953	1.616393101	7.647923379	0.768730606	0.515429937	0.657664231	0.84835234	0.54764162	0.563244736
1138587	44	2	3	22.1005094	0.088557789	0.052097363	0.25356094	0.371796337	13.54623169	2.863225746	1.699851667	7.136567355	0.754196099	0.491035354	0.635134119	0.853176122	0.517244787	0.536828216
1138810	45	2	6	22.99552568	0.074068383	0.061466941	0.18737114	0.279472403	8.05830962	2.529704746	1.205011699	4.546710776	0.639425944	0.373360882	0.504824265	0.86035008	0.333586115	0.341250586
1138639	45	2	6	23.06100636	0.085851551	0.06074958	0.239889898	0.355925369	11.75249795	2.794240717	1.413204029	5.858894357	0.708407814	0.457279822	0.593755488	0.843444002	0.464212211	0.46953848
1138775	45	2	5	22.77189983	0.086937071	0.052827569	0.249440571	0.389480253	13.16116015	2.869208372	1.645676153	7.372670366	0.761127584	0.506197238	0.648367992	0.84855882	0.537990687	0.553337249
1138852	45	2	4	22.77301433	0.077105991	0.045892022	0.214757281	0.334559086	11.38047427	2.785221715	1.680161118	7.290136083	0.758749437	0.468002107	0.619582029	0.870130406	0.464374363	0.499638695
1138845	45	2	4	22.57323595	0.078621576	0.04730978	0.228436838	0.348332498	12.12009532	2.905523517	1.661846155	7.362801053	0.76084568	0.478572706	0.628437336	0.865252488	0.482319116	0.51392639
1138860	45	2	5	22.47956505	0.104047672	0.066096696	0.302387741	0.438190192	15.69550169	2.906242265	1.574173564	6.629532466	0.737860739	0.523978227	0.649762118	0.817770246	0.595018156	0.574324542
1138839	45	2	3	22.59742598	0.080858943	0.044621927	0.273991837	0.417178599	15.21167521	3.388516178	1.812089895	9.349183844	0.806748046	0.54823295	0.695023117	0.857189578	0.593011353	0.622495843
1138787	45	2	4	22.41693228	0.09254488	0.054435845	0.266443969	0.383488215	14.24484884	2.879078453	1.70007245	7.044773862	0.751391396	0.497239499	0.638376636	0.847198544	0.533285507	0.546499896
1138738	45	2	5	22.49237393	0.092547373	0.056330463	0.256961336	0.373074269	13.48652878	2.776538411	1.642936487	6.622957617	0.737634643	0.483364463	0.623379479	0.84637943	0.51260946	0.523652898
1138712	45	2	6	22.60313826	0.094080202	0.068243521	0.230890415	0.307775091	10.7922809	2.454187062	1.378595379	4.509953308	0.637020518	0.390623252	0.51837122	0.844458951	0.385230685	0.384367609
1138759	46	2	6	22.49860035	0.084144109	0.051432316	0.238300945	0.352965737	12.52058943	2.832057376	1.636016333	6.862722981	0.745635195	0.474166565	0.61973773	0.857958258	0.485238523	0.507870958
1138601	46	2	5	22.12517002	0.0908757	0.056357758	0.264900141	0.395996169	13.89326061	2.914972231	1.612478969	7.026471289	0.7508245	0.504983999	0.643387001	0.841687586	0.5429273	0.550058459
1138621	46	2	7	22.86187199	0.080061485	0.06687815	0.207607325	0.301708527	8.97108395	2.593098604	1.197124705	4.511316906	0.637110325	0.386798213	0.51534261	0.847770943	0.358721746	0.359732074
1138825	46	2	6	22.91921658	0.079394721	0.059197421	0.206724805	0.291717071	9.65953502	2.603760095	1.341185463	4.927867896	0.662610565	0.392517485	0.527921595	0.860320132	0.366336083	0.377238941
1138820	46	2	5	22.75479063	0.098303617	0.057315039	0.287569931	0.419505034	15.45483659	2.925324019	1.715145243	7.319283757	0.759594689	0.524516536	0.659747411	0.83551121	0.585495774	0.585597761
1138617	46	2	6	22.90263855	0.089935633	0.057822788	0.2583019	0.387779464	13.31326057	2.872075187	1.55536661	6.706343308	0.74047354	0.494291602	0.632015062	0.841068743	0.525233653	0.531086408
1138661	46	2	3	23.15968465	0.094910366	0.057488072	0.247210872	0.351798135	12.88025976	2.604677259	1.650957541	6.119497876	0.719081312	0.460035723	0.599697777	0.849114057	0.482185269	0.493729745
1138812	46	2	6	22.758939	0.088735272	0.055995801	0.258288062	0.388798806	13.44711448	2.910771079	1.584677242	6.943356449	0.748217266	0.499007971	0.638318334	0.843697377	0.530309901	0.539408655
1138888	46	2	5	22.51530125	0.095777366	0.061859827	0.278144479	0.412436092	14.33378066	2.904073186	1.548296692	6.667268751	0.73915092	0.509046922	0.641133665	0.829739091	0.557741181	0.55131739
1138717	46	2	2	22.66754324	0.084337106	0.049375286	0.230906687	0.352170296	12.29035688	2.73790147	1.708083409	7.132521715	0.75407382	0.477838665	0.625491899	0.861285433	0.490565255	0.517739875
1138858	47	2	5	23.1374819	0.091282417	0.063502662	0.243706953	0.339712985	11.92344771	2.669812665	1.437458129	5.349586568	0.685018862	0.434981933	0.568883299	0.843164097	0.441079284	0.443975582
1138884	47	2	8	23.66984338	0.096695542	0.092874917	0.210557476	0.275021333	7.21377851	2.17753033	1.041137318	2.961201387	0.495102671	0.30030181	0.400248804	0.823816499	0.268251014	0.251591785
1138632	47	2	4	24.10954295	0.078359958	0.060939758	0.191557481	0.259434807	8.53387138	2.444583772	1.285859359	4.25723399	0.619571812	0.350687806	0.479322334	0.866102944	0.313008383	0.321109538
1138706	47	2	2	23.13673904	0.092352047	0.054352101	0.24124876	0.332265496	12.73379738	2.612273021	1.699144019	6.113204328	0.718832764	0.446960014	0.589771608	0.857891084	0.459475205	0.478164092
1138581	47	2	7	23.07390268	0.092876943	0.076338991	0.231474077	0.317415212	9.96962326	2.492266315	1.216638344	4.157969734	0.612250536	0.384186212	0.505004595	0.83147107	0.372948965	0.362963437
1138793	47	2	7	23.02725692	0.083010519	0.063795936	0.243236312	0.341331757	11.53500586	2.930186637	1.30118819	5.350368345	0.685057639	0.436036735	0.569679306	0.842378908	0.42962633	0.431876732
1138857	47	2	6	23.00433764	0.086731943	0.064498997	0.250986142	0.344043951	12.07854649	2.893814369	1.34470219	5.334097684	0.684248633	0.437353693	0.570356466	0.84076476	0.437228128	0.43825172
1138818	47	2	5	22.74428622	0.094178887	0.066473182	0.26505469	0.370872055	13.02311868	2.814374849	1.41679523	5.579273425	0.696015066	0.460289259	0.591119962	0.831806778	0.481555278	0.476241882
1138672	47	2	1	22.91262275	0.086909087	0.047585416	0.253628199	0.373480776	13.93551385	2.918316245	1.826380743	7.84863959	0.773976555	0.502230394	0.650594758	0.860026758	0.530634246	0.560245875
1138747	47	2	2	22.90543932	0.082875121	0.04949723	0.239027808	0.357848982	12.7069503	2.884192585	1.674338554	7.229676933	0.756977094	0.483130638	0.630458131	0.859981006	0.496096032	0.522434613
1138828	48	2	2	22.89407679	0.09121543	0.055420592	0.248944522	0.357140497	13.04322937	2.729193098	1.645876154	6.444184135	0.731333889	0.469742474	0.611279909	0.851058181	0.490316611	0.504993682
1138776	48	2	7	23.64046628	0.085538221	0.083237239	0.201364359	0.266554855	7.17966653	2.354086356	1.027643667	3.202351007	0.524075929	0.3099554	0.417127761	0.837521775	0.2675669	0.256999285
1138628	48	2	3	22.80770551	0.089015366	0.055491344	0.265036697	0.419407546	13.91368209	2.977426375	1.60413066	7.558071567	0.766302492	0.528081331	0.664897674	0.838480561	0.576336805	0.58003752
1138763	48	2	3	22.84124152	0.089833339	0.051230903	0.246376102	0.367242162	13.25280943	2.742590944	1.753499053	7.168371892	0.755153166	0.488504762	0.633690803	0.855428815	0.515276014	0.53736284
1138827	48	2	6	23.18589274	0.084495992	0.063121003	0.231875866	0.337552607	10.98029136	2.744223247	1.33863514	5.347706684	0.68492558	0.433549566	0.567782496	0.844197589	0.428526494	0.432086831
1138608	48	2	5	22.7669394	0.085985256	0.055347358	0.246401613	0.366145631	12.68877119	2.865626317	1.553556649	6.61541298	0.737374716	0.478722036	0.62000059	0.849303477	0.495344633	0.508918742
1138626	48	2	3	22.62853998	0.090067848	0.054797368	0.264370387	0.404061809	13.98520034	2.935235979	1.643652818	7.373744888	0.761158236	0.515602081	0.654667115	0.842573142	0.557962744	0.566570746
1138799	48	2	8	23.20276397	0.072989605	0.074109264	0.19312963	0.270942333	7.09643565	2.645988151	0.984891788	3.655984693	0.570445323	0.335085816	0.452085217	0.846956481	0.281692953	0.2772564
1138798	48	2	3	22.74443725	0.091514516	0.050760115	0.255191338	0.387811567	13.89604947	2.788533985	1.802882379	7.640084559	0.768520784	0.508950927	0.653187742	0.852192763	0.548930958	0.569343535
1138656	48	2	7	22.84842414	0.098443508	0.07616086	0.244015412	0.325422516	10.96257907	2.478735451	1.292573484	4.272831454	0.62069715	0.393339548	0.514871939	0.829590674	0.393697716	0.3828131
1138638	49	2	7	22.97395402	0.098494966	0.076848613	0.270058727	0.37020616	12.45846093	2.741853086	1.281675259	4.817343411	0.656200458	0.438749765	0.560566804	0.817288068	0.456203178	0.438154582
1138620	49	2	1	22.69342698	0.105348663	0.058492021	0.287233027	0.412562719	15.59872601	2.726499021	1.801077501	7.053316195	0.751655101	0.51588666	0.650850051	0.835005564	0.582958167	0.582499294
1138847	49	2	6	22.94046382	0.079130148	0.055696234	0.206302577	0.308844767	9.97373709	2.607129937	1.420745027	5.545164274	0.694430893	0.419278144	0.559827159	0.861109892	0.401090793	0.417245028
1138779	49	2	6	22.71336923	0.079972491	0.057286711	0.212062885	0.315439532	10.19400166	2.651697876	1.396004244	5.50632998	0.692607045	0.422845672	0.562122247	0.857404647	0.40712988	0.420622987
1138690	49	2	7	22.71509775	0.09458505	0.06393004	0.252369076	0.364580018	12.53254253	2.668170874	1.479508694	5.702796651	0.701617085	0.459283313	0.592604952	0.836905014	0.480757784	0.480107759
1138730	49	2	6	22.74404421	0.085969819	0.052640167	0.253760399	0.399990747	13.40040005	2.951738202	1.633160089	7.598584381	0.767403574	0.516292627	0.657698893	0.846831792	0.552179094	0.565992867
1138883	49	2	5	23.01453777	0.082415876	0.051822946	0.231890426	0.365466266	12.02776595	2.813662102	1.590335592	7.052209382	0.751620965	0.485531559	0.630232202	0.854857281	0.499371351	0.519896501
1138631	49	2	7	23.35157014	0.103793307	0.081504044	0.259756672	0.350391736	11.58672815	2.502634132	1.273474314	4.299071786	0.622575409	0.409148952	0.526967303	0.816012102	0.421969526	0.402448119
1138697	49	2	6	23.70815542	0.091642033	0.061207055	0.236067455	0.316974219	11.70902307	2.57597358	1.497246232	5.178720304	0.676308378	0.415905609	0.551282485	0.851631094	0.41578328	0.423659253
1138808	49	2	2	22.86996322	0.08374697	0.052443944	0.220502045	0.314967363	11.33560708	2.632955512	1.596885419	6.005790926	0.714521883	0.433103599	0.577399768	0.864363824	0.426866443	0.449053128
1138733	50	2	5	23.15802311	0.077731325	0.07432661	0.206137923	0.289899755	8.04486735	2.651928582	1.045807484	3.900349485	0.591865844	0.357197958	0.477016924	0.84142369	0.315736684	0.310129298
1138611	50	2	7	23.09135504	0.082858041	0.075523423	0.200630124	0.281446032	7.7997868	2.421371795	1.097117136	3.726605895	0.576863389	0.344658112	0.462058686	0.842296082	0.307970562	0.301708672
1138838	50	2	2	22.9206194	0.084092271	0.047157295	0.258710893	0.38176626	14.17061492	3.076512145	1.783229318	8.095592845	0.780113288	0.510913789	0.659077729	0.859184001	0.539455472	0.568841137
1138623	50	2	7	23.13063755	0.085663417	0.078919958	0.195021335	0.261699364	7.235821	2.276599993	1.085446821	3.316009946	0.536609038	0.313178993	0.423523629	0.843973853	0.273722142	0.265948182
1138630	50	2	6	22.4762241	0.098488827	0.070735829	0.280765528	0.417554882	13.71190191	2.850734815	1.392347119	5.903018185	0.71027166	0.496322219	0.620570518	0.815057249	0.542714115	0.521515196
1138753	50	2	7	22.85532811	0.091980426	0.071752659	0.221133437	0.314129954	9.77195738	2.404135816	1.281909659	4.377955606	0.628111471	0.390179394	0.515051507	0.838262785	0.380578622	0.375414214
1138590	50	2	2	22.48453592	0.085639444	0.045980387	0.246254264	0.384936727	13.60279495	2.875477146	1.862521186	8.371759272	0.786592897	0.516353222	0.665388336	0.860548343	0.54996526	0.582050578
1138645	50	2	2	22.67364163	0.087572545	0.049545268	0.259597931	0.425586168	14.12425086	2.964375787	1.76752592	8.589844994	0.791446056	0.545542013	0.686798701	0.847221091	0.600821449	0.616038705
1138680	50	2	6	23.60546656	0.076161381	0.051498282	0.203897948	0.305430833	10.13050392	2.677182926	1.478911107	5.930893694	0.711436925	0.425037638	0.569830082	0.867774662	0.404137309	0.427413489
1138751	50	2	3	22.71489485	0.08531873	0.044909516	0.246628629	0.383136277	13.71951534	2.890673946	1.899791805	8.531293919	0.790164901	0.516967035	0.667198113	0.862658653	0.55008491	0.585224406
1138641	51	2	7	22.96170655	0.080769219	0.060515107	0.228191613	0.329004705	10.87075486	2.8252299	1.334695148	5.436736768	0.68928355	0.430192356	0.566763795	0.849809261	0.418221437	0.426141792
1138851	51	2	6	22.74411219	0.097813412	0.061270787	0.280961631	0.429542706	14.64315567	2.872424412	1.596411881	7.010562954	0.750329657	0.52566657	0.656402228	0.827181764	0.587318059	0.577408984
1138796	51	2	6	22.92645573	0.088858964	0.059049742	0.272935749	0.396832702	14.02552933	3.07156125	1.504815453	6.720312256	0.740943121	0.500277883	0.636206208	0.837315543	0.532909849	0.534839264
1138720	51	2	8	23.13062744	0.087449741	0.077451724	0.214139911	0.297464587	8.60121193	2.448719799	1.129087082	3.84064516	0.586831934	0.359319599	0.477111871	0.835470387	0.33241543	0.32343046
1138835	51	2	1	22.68737085	0.077792853	0.047902795	0.246893769	0.385711186	13.13506078	3.173733306	1.623973169	8.051955842	0.779053275	0.51300169	0.660122145	0.857232205	0.533072575	0.559573839
1138868	51	2	6	23.06866125	0.074371102	0.052915195	0.193157559	0.277336594	9.27277815	2.597212561	1.40547724	5.241152312	0.679546356	0.390518558	0.531010451	0.872089877	0.35663803	0.376343959
1138678	51	2	6	22.69139193	0.09373812	0.051679931	0.282839695	0.419859967	15.5519134	3.017339115	1.813820541	8.124236293	0.780803572	0.536168153	0.676265813	0.844668959	0.595790027	0.607656381
1138612	51	2	6	22.57413873	0.081263994	0.051883427	0.221242051	0.339075157	11.33674015	2.722510198	1.56628039	6.53532697	0.734583515	0.459310691	0.604659619	0.860105522	0.459389776	0.481781592
1138657	51	2	3	22.58426787	0.096746015	0.055100904	0.272097064	0.39679809	14.68557407	2.812488612	1.755797244	7.201299149	0.756136197	0.508300709	0.647768243	0.843512839	0.557010321	0.566633642
1138809	51	2	2	22.64075808	0.084571067	0.044546972	0.259696342	0.433805945	14.50992603	3.07074692	1.898469495	9.73816917	0.813748511	0.562813388	0.707352308	0.854505191	0.622970509	0.648827104
1138652	52	2	8	23.36530928	0.081486229	0.076339107	0.199466789	0.279293552	7.59354583	2.447858892	1.067424446	3.658590791	0.570685624	0.340328054	0.45657922	0.841914719	0.300283912	0.293558916
1138784	52	2	7	23.22173764	0.072898498	0.058406493	0.194258689	0.265540555	8.73081198	2.664783141	1.248123195	4.546421873	0.639407163	0.363927195	0.496491328	0.867738776	0.320880579	0.332028627
1138872	52	2	5	22.81655787	0.097849915	0.06237425	0.282133828	0.403977965	14.60460131	2.883332392	1.56875498	6.476678569	0.73250154	0.500225197	0.632647735	0.830701941	0.547251388	0.541888737
1138771	52	2	8	23.18082868	0.099455702	0.098412679	0.228396712	0.308427268	7.84076285	2.296466749	1.010598457	3.134019627	0.51620936	0.329259011	0.429780795	0.806761297	0.304048123	0.280780228
1138662	52	2	5	23.01909577	0.079728485	0.052072558	0.212555184	0.317282587	10.73519469	2.665987997	1.531103691	6.093086306	0.718035293	0.436383044	0.581166798	0.864402252	0.425045689	0.447587604
1138881	52	2	7	23.27936853	0.08859308	0.068746705	0.233097286	0.331683458	10.65488988	2.631100369	1.288688391	4.824717925	0.656635733	0.415516146	0.544236649	0.837848853	0.40958927	0.40632981
1138821	52	2	3	23.00289846	0.094547124	0.059528978	0.266686013	0.397548483	13.83014797	2.820667654	1.588253779	6.678234688	0.739523461	0.499973353	0.635418811	0.836426162	0.541376395	0.542329953
1138699	52	2	6	23.68128234	0.077240208	0.070858248	0.189583317	0.266066037	7.37878249	2.454464101	1.090066572	3.75490566	0.579381771	0.336303188	0.455685185	0.852222625	0.291055072	0.289256344
1138708	52	2	6	23.40268638	0.100677024	0.077520326	0.251352278	0.34756825	11.35618506	2.496620058	1.298717767	4.48357573	0.635274482	0.414191448	0.53539858	0.822061045	0.424993461	0.409837346
1138719	52	2	3	23.0338968	0.083142736	0.053586898	0.259027035	0.403098297	13.50864177	3.115449996	1.551549714	7.522329437	0.765322379	0.517193286	0.657439528	0.844706226	0.549403522	0.560508734
1138663	53	2	4	23.04766124	0.094055266	0.061999952	0.261498446	0.385204938	13.25212218	2.780263759	1.517021586	6.212987681	0.722722388	0.483308886	0.617448558	0.835244949	0.515421469	0.514498508
1138679	53	2	7	23.26131764	0.080350637	0.065057253	0.203872346	0.294577797	8.94064096	2.5372835	1.235075782	4.52797783	0.638204048	0.382728286	0.512366962	0.851931442	0.354367264	0.357729713
1138886	53	2	2	23.02210284	0.102623215	0.063997827	0.305360102	0.430252218	16.02675199	2.975546045	1.60354218	6.722919163	0.741030567	0.52096612	0.649377247	0.822716909	0.587661928	0.572761764
1138768	53	2	8	23.8296007	0.094188525	0.104283321	0.205686707	0.264057565	5.68041132	2.183776707	0.903198365	2.532116953	0.433767334	0.263258139	0.350792695	0.814738118	0.21432703	0.196153779
1138786	53	2	3	22.91555521	0.092436418	0.051088632	0.277171255	0.417047739	15.21886887	2.998507093	1.809334392	8.163220011	0.781736115	0.534867695	0.675828665	0.846174133	0.591483662	0.605345556
1138585	53	2	8	23.0857511	0.086049839	0.08100971	0.205259228	0.285422616	7.65657626	2.385352836	1.062216363	3.523313659	0.557846271	0.337684731	0.450426313	0.834536653	0.302217187	0.291619435
1138687	53	2	4	22.88205318	0.085512044	0.04523272	0.256257403	0.392400734	14.27265389	2.996740483	1.890490855	8.675152268	0.793284907	0.524788667	0.673849319	0.860461603	0.562757684	0.595690196
1138855	53	2	3	22.91869575	0.075784239	0.04332118	0.21775663	0.337019601	11.76464941	2.873376217	1.749357702	7.779557364	0.772198083	0.476228262	0.630509821	0.873697613	0.4735681	0.515044649
1138778	53	2	6	23.09733906	0.073807766	0.066085507	0.213717749	0.302189506	9.16682486	2.895599773	1.116852527	4.572704663	0.641107842	0.389060568	0.518443296	0.848683709	0.352036482	0.353881469
1138861	53	2	4	22.94929199	0.096390594	0.057264695	0.276661327	0.388755102	14.7288339	2.870210827	1.683246455	6.78873964	0.743219045	0.49635671	0.634515365	0.841732496	0.538382589	0.545227545
1138783	54	2	3	22.93188269	0.074676483	0.043020321	0.216422048	0.329737192	11.67035008	2.898128577	1.735842057	7.664684603	0.76917798	0.46961293	0.62428321	0.875543359	0.462255906	0.504362714
1138618	54	2	6	23.18728258	0.092618495	0.078059623	0.254875312	0.361459271	11.19129619	2.751883536	1.186509638	4.630553635	0.644795143	0.427474814	0.548345673	0.817803482	0.430807333	0.413425188
1138829	54	2	2	23.0733503	0.089562766	0.055816415	0.250248785	0.361885522	13.01579629	2.794116307	1.604595473	6.483496392	0.732745244	0.473572257	0.614573264	0.849474484	0.493383823	0.506717983
1138774	54	2	3	22.76381411	0.079935606	0.047406713	0.251352727	0.401984367	13.53791659	3.144440146	1.686166395	8.479482025	0.789018008	0.528931143	0.674952576	0.855083784	0.561336895	0.586551334
1138826	54	2	5	22.60401605	0.089832357	0.056113697	0.291344887	0.458017485	15.46261783	3.24320655	1.600898927	8.162311754	0.781714478	0.560512275	0.691569248	0.83015382	0.631342564	0.622442701
1138593	54	2	4	22.6907726	0.073477829	0.047987632	0.209248864	0.31875634	10.69528177	2.847782336	1.531182639	6.642468626	0.738304454	0.447112674	0.596289123	0.870087337	0.429671647	0.459838684
1138873	54	2	8	23.04658	0.086339039	0.083434985	0.202981816	0.282473041	7.288972	2.350985366	1.034806185	3.385546728	0.543956518	0.329041103	0.439020006	0.832505974	0.291145123	0.279248029
1138758	54	2	6	22.53600417	0.087254056	0.056374497	0.264947267	0.407293472	13.74954851	3.036503747	1.547757588	7.22478236	0.756832471	0.515351215	0.652696677	0.839418543	0.553495435	0.558225894
1138816	54	2	3	22.4942055	0.102348081	0.062398381	0.299352571	0.455537448	15.8152394	2.924847921	1.640236168	7.30046908	0.759049762	0.546271101	0.672690982	0.820183164	0.628441788	0.608249103
1138676	54	2	4	22.621834	0.071323556	0.04873318	0.224587471	0.353962646	11.45487247	3.148854083	1.463552266	7.263278233	0.757965308	0.480992043	0.629231929	0.861933364	0.474771417	0.502104855
1138767	55	2	6	22.96019273	0.077823903	0.060372884	0.206123413	0.298509266	9.44307253	2.64858747	1.289053926	4.944426184	0.663550368	0.397511615	0.532371761	0.85712892	0.37013998	0.379298196
1138603	55	2	7	22.78200132	0.087640623	0.071079796	0.243488809	0.364230247	11.00697383	2.778264236	1.232989231	5.124244399	0.673429101	0.444315253	0.571222553	0.826786123	0.447971539	0.43789551
1138806	55	2	4	22.53696214	0.084960806	0.050639868	0.276409904	0.405848592	14.91903973	3.253381377	1.677745425	8.014408647	0.778132978	0.525737218	0.66836956	0.848992919	0.565041227	0.58208847
1138713	55	2	4	22.69437126	0.09055247	0.053721261	0.258626306	0.371460892	13.76755104	2.85609335	1.685598361	6.914597397	0.747302371	0.487285932	0.629851696	0.850716927	0.515001753	0.531336912
1138707	55	2	1	22.74598615	0.08110327	0.04392522	0.26645836	0.423025503	14.83911037	3.285420668	1.846394167	9.63058358	0.811863574	0.554777172	0.70142088	0.857423357	0.603902165	0.633999991
1138736	55	2	1	22.73137142	0.0936504	0.052473098	0.279812998	0.432234303	15.28748611	2.987846282	1.784731681	8.237255338	0.78348547	0.545469876	0.683291363	0.841058826	0.611092726	0.617915052
1138600	55	2	5	22.53592024	0.08121721	0.051389407	0.234327002	0.366731942	12.16936779	2.885189007	1.580427071	7.136333408	0.754189031	0.487676	0.632734531	0.855281783	0.500624623	0.521852494
1138703	55	2	3	22.5605332	0.087235197	0.049857111	0.261934477	0.389422246	14.21976537	3.002623775	1.74970421	7.810766362	0.77300499	0.51233343	0.657282037	0.853349006	0.547283608	0.569259589
1138696	55	2	7	22.70796807	0.075450597	0.065024302	0.189170674	0.272919994	7.86583414	2.507212415	1.160344598	4.197199927	0.615177398	0.357620932	0.484309199	0.857519575	0.315634817	0.319272834
1138692	55	2	3	23.05675834	0.08465381	0.057884809	0.241171105	0.344798131	12.06793778	2.848910243	1.462452947	5.956625528	0.712504289	0.452136011	0.591486661	0.85004507	0.454914824	0.466021445
1138653	56	2	6	22.70643119	0.092027506	0.069520199	0.231472444	0.331955712	10.61742698	2.51525282	1.323752051	4.77495342	0.65367686	0.414183561	0.542187455	0.836736679	0.413018538	0.408763242
1138592	56	2	6	22.43657116	0.090936352	0.063098165	0.239057875	0.33994101	11.67111011	2.628848321	1.441188539	5.387494433	0.686888181	0.436073478	0.570364755	0.843679458	0.442081269	0.445541422
1138862	56	2	2	22.61754094	0.090471898	0.053268648	0.268143933	0.394334849	14.38064705	2.963836726	1.698407992	7.402756843	0.761982878	0.509790746	0.651143048	0.846911821	0.549172398	0.562878945
1138864	56	2	3	23.27233015	0.079638065	0.048100145	0.212042855	0.311996841	11.09807943	2.662581723	1.655672043	6.486401325	0.732848947	0.439768594	0.588582854	0.871306377	0.429210398	0.459724662
1138807	56	2	7	23.3294465	0.089897884	0.074752806	0.232036235	0.317464399	10.04280886	2.581108981	1.202602135	4.246855973	0.618819344	0.387549518	0.509845484	0.833504122	0.373131016	0.364736131
1138576	56	2	7	23.20246568	0.090950589	0.073024331	0.220364914	0.305938899	9.55748535	2.422908047	1.245483367	4.189547469	0.614609942	0.378353815	0.501297463	0.838756281	0.363361942	0.357554661
1138718	56	2	6	23.33224549	0.091729426	0.071473024	0.221352517	0.306543098	9.80302566	2.413102607	1.28341325	4.288934207	0.62185198	0.38233335	0.50682735	0.840587518	0.370100893	0.365794023
1138686	56	2	6	23.01644779	0.087604934	0.06927517	0.228956561	0.329009918	10.31407402	2.613512168	1.264593562	4.749319525	0.652132745	0.411559879	0.539674646	0.837792103	0.402612468	0.398992742
1138648	56	2	5	22.54921468	0.087621256	0.061399384	0.251076436	0.373285337	12.429498	2.865474069	1.427070607	6.079626785	0.717499233	0.473051722	0.608368928	0.838704729	0.490021893	0.492034764
1138866	56	2	7	22.48337715	0.08727008	0.067453661	0.236368467	0.339905152	10.92754514	2.708470836	1.293778267	5.039091274	0.668824346	0.426874912	0.557043837	0.837627973	0.423243762	0.420770322
1138636	57	2	3	22.12472017	0.088467407	0.057035675	0.262894087	0.411594363	13.60877402	2.971649056	1.551088994	7.216437188	0.756585494	0.517932389	0.654260939	0.837515201	0.559598013	0.562111443
1138716	57	2	6	22.4328808	0.093333581	0.073550898	0.237069772	0.332408176	10.60243978	2.540026526	1.268965902	4.519430582	0.63764378	0.40627421	0.530558581	0.83122494	0.403615467	0.394785388
1138660	57	2	2	22.47439035	0.081042766	0.051711969	0.21884057	0.335152082	11.20094799	2.700309735	1.567195532	6.481131762	0.732660771	0.45570325	0.601229009	0.861172269	0.453909807	0.476810024
1138677	57	2	6	22.22302743	0.093605624	0.058949346	0.267176206	0.408666932	13.87986272	2.854275145	1.587899279	6.932510015	0.747872994	0.511414057	0.646370105	0.835065601	0.557657117	0.557269374
1138668	57	2	4	22.32774223	0.083941045	0.044359739	0.245798198	0.383807766	13.66955976	2.928224201	1.892279946	8.652164646	0.792792594	0.518759946	0.669468659	0.863460933	0.550551995	0.586953224
1138675	57	2	6	22.71445078	0.081344886	0.061003479	0.233102051	0.334946553	11.13957057	2.865601785	1.333446671	5.490613945	0.69186274	0.435351588	0.571587278	0.84776971	0.426210621	0.433010984
1138598	57	2	6	22.98957639	0.082890641	0.066071252	0.194745229	0.275341062	8.39321421	2.349423624	1.254564408	4.167335343	0.612953318	0.358151678	0.484138449	0.855579776	0.327586773	0.330208726
1138609	57	2	2	22.79292915	0.089551638	0.052908397	0.255575062	0.391609836	13.62572949	2.853940683	1.692578921	7.401657548	0.761951735	0.508009989	0.649928568	0.848016266	0.544893527	0.559817036
1138744	57	2	7	23.52109403	0.090828022	0.07624119	0.218617213	0.306065427	9.12603463	2.406935742	1.191324821	4.014436639	0.601151606	0.371697739	0.491596647	0.834635083	0.353702358	0.344911404
1138766	57	2	7	22.91168497	0.085805682	0.066997496	0.224656066	0.317830882	10.21184164	2.618195681	1.280729686	4.743921795	0.651805844	0.404344737	0.534052078	0.8435972	0.390540845	0.390528619
1138802	58	2	2	22.4303428	0.085907969	0.044560882	0.247297553	0.396387162	13.81808374	2.878633459	1.92787857	8.895406647	0.797886022	0.529827586	0.679124409	0.860897909	0.571131299	0.605275187
1138597	58	2	2	22.20695254	0.091401532	0.050179377	0.279269438	0.446383114	15.39428991	3.055413097	1.821495969	8.895748505	0.797893004	0.562252781	0.700003948	0.8424295	0.634839944	0.642744851
1138726	58	2	3	22.18802458	0.084248718	0.041990563	0.259271643	0.44210752	14.727191	3.077455066	2.006372682	10.52873534	0.826520434	0.575069423	0.720597814	0.857776943	0.64209114	0.673017224
1138637	58	2	3	22.38290902	0.091307427	0.057001599	0.247861773	0.381339136	12.82384356	2.714585014	1.601839748	6.689972609	0.73992105	0.489881793	0.628791458	0.843653468	0.520563145	0.529053769
1138635	58	2	4	22.2871037	0.092682224	0.062310533	0.279406558	0.431213807	14.24062912	3.014672582	1.487424662	6.920399903	0.747487498	0.525119591	0.654800091	0.825189295	0.578600551	0.566587925
1138748	58	2	8	22.77278001	0.082863597	0.080816868	0.186774326	0.263188502	6.43931666	2.253997319	1.025325524	3.256603598	0.530141825	0.310938629	0.419739766	0.841334532	0.265808051	0.256948198
1138782	58	2	4	22.47877364	0.091255071	0.063610661	0.255541397	0.375145378	12.62162058	2.80029804	1.434587698	5.897523694	0.710040866	0.470321571	0.603551779	0.83502874	0.491735273	0.48998182
1138664	58	2	8	23.06320001	0.081404809	0.069730169	0.193764196	0.27722109	7.90902727	2.380254906	1.167425961	3.975626267	0.59804055	0.352261245	0.474778323	0.850543588	0.316999365	0.31591072
1138634	58	2	5	22.43432802	0.088317093	0.056793977	0.266074383	0.410416256	13.81774902	3.012716717	1.555043306	7.226404652	0.756880425	0.5173488	0.654010128	0.838133547	0.558392144	0.561635116
1138684	58	2	4	22.68950565	0.094008949	0.054620601	0.274074543	0.419107523	14.74277039	2.915409085	1.721126219	7.673066853	0.769401063	0.529562673	0.66717069	0.839957683	0.58630699	0.591932561
1138856	59	2	6	24.02267882	0.082262787	0.070099247	0.189580099	0.245920974	7.65539272	2.304566944	1.173518841	3.508182845	0.556362271	0.31276281	0.428454917	0.858805474	0.27215841	0.271172728
1138815	59	2	7	23.14523748	0.081555916	0.068648101	0.207409509	0.297586252	8.8419971	2.543157121	1.188028735	4.334952458	0.62511381	0.378301996	0.504657772	0.846535867	0.34980713	0.349071011
1138728	59	2	4	22.60729713	0.095656904	0.056590972	0.279698519	0.390327723	14.9490901	2.923976297	1.690320929	6.897349748	0.746750484	0.499217468	0.637869018	0.842460941	0.541523776	0.54936574
1138974	59	2	8	23.1310662	0.094647503	0.101421408	0.217583954	0.286926452	6.69879654	2.298887432	0.933210299	2.829052142	0.477677523	0.297676989	0.392425806	0.810157238	0.25655997	0.235924219
1138739	59	2	6	22.34460119	0.091687771	0.067389338	0.272399618	0.381920341	13.27255415	2.970948214	1.360567916	5.667370458	0.700031667	0.469235189	0.59880218	0.827978943	0.4908302	0.482400524
1138794	59	2	7	22.60089511	0.096450273	0.086567083	0.254276208	0.344280672	10.4578751	2.636345135	1.114167992	3.977039073	0.598154652	0.392622696	0.505964117	0.811002502	0.386525344	0.364538116
1138749	59	2	7	22.37366252	0.087898286	0.06982925	0.266806588	0.381428869	12.54140174	3.035401481	1.258760285	5.462308005	0.690513049	0.463857309	0.591330483	0.824546196	0.476891148	0.465436347
1138882	59	2	6	22.23872759	0.080607622	0.059912831	0.218233201	0.320816194	10.32701384	2.707351941	1.345415011	5.354716024	0.685273112	0.422835736	0.559703452	0.852524481	0.407984717	0.417244884
1138734	59	2	2	22.28151648	0.09013886	0.055262763	0.288304165	0.441064591	15.377528	3.198444766	1.631095789	7.981225821	0.777313249	0.547621103	0.681870286	0.834744333	0.609961344	0.608226842
1138811	59	2	6	22.67769514	0.091296864	0.069141297	0.223303996	0.307859092	10.13598462	2.445910913	1.320438985	4.452607991	0.633203046	0.388788933	0.515665626	0.843266804	0.378316309	0.376438518
1138797	60	2	5	22.74493919	0.096254777	0.058274603	0.280634446	0.390466725	14.86079756	2.915537849	1.651744892	6.700461406	0.740275304	0.495896788	0.633015773	0.839820331	0.537605729	0.542235757
1138574	60	2	7	23.13233019	0.077380044	0.071388997	0.186095587	0.261752819	7.12203726	2.404955833	1.083921147	3.666570893	0.571419776	0.329814572	0.447786065	0.852793327	0.283469936	0.28131867
1138659	60	2	6	23.13779123	0.081579833	0.069553245	0.190564118	0.257384591	7.7417159	2.335921902	1.172911962	3.70054039	0.574517006	0.32850008	0.44745827	0.856200147	0.289238616	0.288651234
1138842	60	2	7	23.1253803	0.084513587	0.083271734	0.198628294	0.264153063	6.97106769	2.350252788	1.01491326	3.172181601	0.520634481	0.306876289	0.413504311	0.838215837	0.262406404	0.252042316
1138599	60	2	7	22.77759973	0.096373016	0.086152664	0.241705969	0.330439083	9.74201236	2.508025382	1.118630708	3.835506271	0.586392843	0.378480921	0.491460808	0.81536824	0.367716192	0.348109172
1138698	60	2	5	22.28558578	0.084222309	0.053532649	0.258236731	0.395445774	13.50983134	3.066132163	1.573288663	7.38700185	0.761535763	0.510273527	0.651286172	0.846274046	0.54023077	0.552944416
1138746	60	2	8	22.40497827	0.072396414	0.07631366	0.186403846	0.262911242	6.44872127	2.574766297	0.948669131	3.445139985	0.550070413	0.320377603	0.433578521	0.846650912	0.262589613	0.256944327
1138887	60	2	7	22.45037921	0.083045029	0.065907132	0.247115009	0.36355837	11.55798845	2.97567492	1.260030986	5.51622197	0.693073685	0.454196257	0.585743245	0.834284465	0.455352901	0.452080651
1138841	60	2	6	22.55224503	0.07975825	0.071418926	0.229749591	0.321267136	9.83341281	2.880574636	1.116766297	4.498347343	0.636254337	0.398706668	0.524391591	0.836875204	0.372790767	0.367646529
1138729	60	2	3	22.33439956	0.084829968	0.052284418	0.266504254	0.415850513	14.15501211	3.141628617	1.622471297	7.953622291	0.776626718	0.531371003	0.671410949	0.844411771	0.574306233	0.585502245
1138788	61	2	5	22.31055292	0.084799238	0.054316322	0.259248766	0.387922844	13.51526325	3.05720631	1.561210974	7.141920314	0.754357704	0.501655908	0.642574557	0.846505803	0.52794674	0.540387621
1138670	61	2	3	22.43990228	0.076569813	0.044874026	0.228869562	0.372803189	12.30756364	2.989031226	1.706328133	8.307772273	0.785125813	0.507410732	0.65849547	0.864581914	0.521663422	0.557211224
1138722	61	2	6	22.85093762	0.076371275	0.051551577	0.219203224	0.33498554	11.05188669	2.870231313	1.4814537	6.498065811	0.733264544	0.455886034	0.601575605	0.86144561	0.446863635	0.469719954
1138624	61	2	8	23.19223506	0.073709417	0.068875547	0.183043092	0.263201791	7.04340752	2.483306733	1.070182681	3.821411283	0.585183698	0.337218846	0.45809556	0.855399693	0.287370629	0.287333421
1138742	61	2	5	22.62228539	0.082533133	0.060205237	0.226615741	0.334845629	10.87774605	2.745754732	1.37086302	5.561735917	0.695202607	0.436956195	0.573970557	0.848920189	0.430313682	0.438364746
1138865	61	2	5	22.36281477	0.08785467	0.059352587	0.261929334	0.400981169	13.29468809	2.981393419	1.480216347	6.755917295	0.742132371	0.503521231	0.638832163	0.835995808	0.536408407	0.536958436
1138814	61	2	6	22.328725	0.082989974	0.055748249	0.240838484	0.361031385	12.19508315	2.902019032	1.488656168	6.476102742	0.732480937	0.472878502	0.613975282	0.849754908	0.482104808	0.495382196
1138869	61	2	5	22.31669348	0.092212182	0.062117683	0.271261428	0.405664321	13.75240464	2.941709258	1.484475548	6.530577139	0.734416106	0.50230089	0.634796947	0.830744542	0.541654576	0.536427939
1138594	61	2	5	21.87080336	0.086475989	0.057656765	0.278489991	0.436253894	14.40276247	3.220431421	1.499841146	7.566395617	0.766529578	0.538707618	0.67160959	0.831699395	0.590137854	0.585131226
1138781	61	2	8	22.97042561	0.085189156	0.080361624	0.203143247	0.274464776	7.55999864	2.384613931	1.060072598	3.415371191	0.54703695	0.325855177	0.437350641	0.838508163	0.287039487	0.277663874
1138725	62	2	2	22.42371798	0.078280632	0.052472211	0.229520955	0.34785964	11.65526146	2.932027382	1.491849305	6.629406945	0.737856427	0.466854916	0.611511584	0.857414702	0.465619034	0.486093335
1138761	62	2	4	22.06856065	0.09485384	0.056264733	0.287328638	0.437150343	15.40739858	3.029172451	1.685848937	7.769526719	0.771937521	0.542236013	0.676181687	0.833818239	0.608674285	0.606040501
1138575	62	2	7	22.33341697	0.084405284	0.063057978	0.243329449	0.359909571	11.67018045	2.882869868	1.338534571	5.707597705	0.701830657	0.456442273	0.590680988	0.839211864	0.46076809	0.462043191
1138633	62	2	7	22.47972208	0.09168298	0.077327943	0.239609682	0.345824333	10.31110577	2.613458712	1.185638411	4.472178097	0.634514819	0.412752878	0.534090023	0.822765349	0.409028659	0.394803616
1138757	62	2	2	22.14000674	0.07911245	0.044538127	0.228713892	0.352644652	12.43351882	2.890997472	1.776285976	7.917815133	0.775729821	0.488883851	0.641447624	0.868834004	0.497609341	0.535869293
1138588	62	2	3	22.85335723	0.089302143	0.051196871	0.251889229	0.369563652	13.56575238	2.820640357	1.744289097	7.218481284	0.756646036	0.490806441	0.635899742	0.855025966	0.51789239	0.53974903
1138582	62	2	8	23.30145774	0.085536605	0.090876843	0.217792476	0.295661833	7.40132841	2.546190333	0.941236532	3.253434238	0.529791719	0.329383351	0.434645522	0.819697592	0.286559613	0.269572278
1138773	62	2	1	22.64314014	0.086540245	0.051928499	0.250220952	0.37329679	13.28201704	2.891382518	1.666527003	7.18866905	0.755760065	0.492825852	0.636997795	0.853144939	0.516764664	0.53640019
1138790	62	2	5	22.57082912	0.093607726	0.060647473	0.263022271	0.374385496	13.46089803	2.809835081	1.543472822	6.173142599	0.721182177	0.475670339	0.611623434	0.839587853	0.503200749	0.506333934
1138710	62	2	6	22.63516403	0.068221968	0.050887125	0.181416765	0.278979026	8.5251721	2.659213325	1.340652817	5.482310624	0.69146804	0.397137583	0.540120203	0.874462964	0.355494692	0.378097824
1138823	63	2	2	22.34125701	0.081830115	0.051049124	0.241487807	0.387497676	12.65756062	2.951087237	1.602968061	7.590682257	0.76718962	0.508054955	0.652046459	0.851787455	0.532504262	0.551763657
1138760	63	2	2	22.32941381	0.079342719	0.048366557	0.243698506	0.401161698	12.95896345	3.071466552	1.640445883	8.29419596	0.78481194	0.526191827	0.671408357	0.853626446	0.556347816	0.579323969
1138667	63	2	6	22.46089903	0.087218192	0.064275731	0.256966802	0.364047127	12.47916268	2.946252354	1.35693815	5.663834869	0.699872515	0.458041221	0.591061208	0.836523842	0.467461048	0.466393679
1138756	63	2	8	22.58673326	0.100424191	0.092203426	0.254012087	0.344557187	10.03735023	2.529391414	1.089158997	3.736923902	0.577785069	0.381845826	0.490532311	0.803656899	0.376213809	0.350126241
1138769	63	2	4	22.56961508	0.091923331	0.053155953	0.269565576	0.391491751	14.53527247	2.932504431	1.729313949	7.364965331	0.760907557	0.507387687	0.649087929	0.847644264	0.547680659	0.562195773
1138584	63	2	8	23.21499096	0.081330046	0.087324997	0.198420741	0.266809184	6.42594658	2.439697897	0.931348964	3.055358633	0.506825368	0.301607591	0.404955874	0.832754855	0.249105104	0.236829909
1138683	63	2	7	23.05530343	0.090547426	0.081441887	0.223849858	0.297914408	8.9086998	2.472183574	1.11180412	3.65799982	0.570631156	0.351462608	0.465570026	0.83042453	0.32592507	0.313753171
1138691	63	2	4	23.13763504	0.090636741	0.056153651	0.240691672	0.323677168	12.45160491	2.655564061	1.614084573	5.764134034	0.704322831	0.434077091	0.574860252	0.85716201	0.439027486	0.454714518
1138875	63	2	6	23.10539866	0.088805963	0.077607434	0.245772168	0.350995545	10.53782523	2.767518769	1.144297118	4.522705219	0.637858636	0.417591867	0.538784581	0.821068555	0.411148585	0.396073413
1138824	63	2	3	22.57496451	0.088551933	0.058921041	0.240199225	0.336855573	12.06192672	2.712523801	1.502891526	5.717067624	0.702251025	0.441791592	0.580096481	0.850296826	0.446449918	0.456591734
1138642	64	2	6	22.64471679	0.103774371	0.080109027	0.273892949	0.370597251	12.57364908	2.639312069	1.2954142	4.626160955	0.644517813	0.432694852	0.551764985	0.812692371	0.455220979	0.433456305
1138859	64	2	5	22.85669728	0.074932333	0.051317072	0.210566272	0.311015942	10.49956244	2.81008564	1.460183333	6.060672071	0.716740846	0.431435729	0.576740665	0.866831603	0.410806181	0.434372649
1138764	64	2	3	22.64246132	0.087091104	0.062279277	0.245002024	0.382781635	11.95583788	2.813169361	1.398396187	6.146211925	0.720131446	0.480420468	0.614455054	0.835345421	0.500229845	0.49930166
1138702	64	2	7	22.84479123	0.081663013	0.086497827	0.234690215	0.324559451	8.69815075	2.873886326	0.944104792	3.752226659	0.579144653	0.371311347	0.48357931	0.816582765	0.335266429	0.317454165
1138801	64	2	4	22.69669752	0.075629523	0.050788768	0.212279842	0.323969285	10.68309459	2.806838315	1.489099371	6.378758488	0.728951692	0.446245897	0.592584624	0.864863431	0.432131522	0.456733695
1138833	64	2	1	22.61146661	0.073258976	0.041532409	0.220514905	0.362195301	12.00801241	3.01007353	1.763899031	8.720787205	0.794255346	0.504666441	0.659837982	0.87203608	0.511248009	0.556372358
1138830	64	2	7	23.02425916	0.082693048	0.064297436	0.222057903	0.322307806	10.20145255	2.685327345	1.286101807	5.012762997	0.667374217	0.414957189	0.547546944	0.846151092	0.400232088	0.403307581
1138832	64	2	2	22.46942284	0.089405113	0.049232602	0.255662756	0.3864966	13.99270973	2.859598824	1.815973771	7.850420001	0.774022024	0.510930291	0.656718249	0.854914186	0.548329275	0.572380723
1138737	64	2	7	22.71853346	0.097001614	0.083914456	0.236850358	0.323969572	9.69964046	2.441715635	1.155958332	3.860712318	0.588537673	0.375874287	0.490353526	0.820015763	0.366095335	0.348902381
1138822	64	2	5	22.91490973	0.08467011	0.069595343	0.215657056	0.301386526	9.36669341	2.547027006	1.216605966	4.330555932	0.624804612	0.380557748	0.506378443	0.844338887	0.357295939	0.355355732
