# Supplementary material for: Multispectral and thermal infrared data, visual scores for severity of common rust symptoms, and genotypic single nucleotide polymorphism data of three F2-derived biparental doubled-haploid maize populations
Source: Data Brief. 2024 Mar 9;54:110300. doi: 10.1016/j.dib.2024.110300 (PMC10997887; doi:10.1016/j.dib.2024.110300)
Supplement: Supplementary file 1 [file mmc1.zip › MANIFEST.TXT]

Loladze_et_al_genotypes_GID.txt.gz (application/x-gzip) 2538809 bytes.
Phenos_pop1_adjusted.txt (text/plain) 124989 bytes.
Phenos_pop2_adjusted.txt (text/plain) 100885 bytes.
Phenos_pop3_adjusted.txt (text/plain) 124970 bytes.
Pop1_2019_raw.txt (text/plain) 98830 bytes.
Pop1_2020_raw.txt (text/plain) 124450 bytes.
Pop2_2019_raw.txt (text/plain) 80326 bytes.
Pop2_2020_raw.txt (text/plain) 80692 bytes.
Pop3_2019_raw.txt (text/plain) 98799 bytes.
Pop3_2020_raw.txt (text/plain) 124329 bytes.
